# Supplementary material for: Integrated Analysis of MATH-Based Subtypes Reveals a Novel Screening Strategy for Early-Stage Lung Adenocarcinoma
Source: Front Cell Dev Biol. 2022 Feb 8;10:769711. doi: 10.3389/fcell.2022.769711 (PMC8861524; doi:10.3389/fcell.2022.769711)
Supplement: Supplementary file 1 [file Table2.XLSX]

## Sheet: TABLE S2
Table S2. Differentially analysis between luad tissues and non-cancerous tissues.
Fold Change	TCGA-GTEX	GSE30219	GSE31210
COL10A1	3.83747	3.31132	4.53542
SPINK1	4.13784	4.44607	3.73184
SPP1	4.35531	2.52888	3.87891
CXCL13	3.43543	3.82597	3.74814
CP	3.54862	2.50453	2.98889
CYP24A1	2.97219	2.31125	2.96385
MMP12	2.86988	3.67193	3.69795
CRABP2	4.19707	2.16532	2.77095
TMPRSS4	4.00774	2.13174	4.9839
GJB2	2.81451	2.21235	3.49097
HS6ST2	2.75979	3.09765	3.55038
CST1	3.83984	2.03287	2.88308
MMP1	2.62417	3.71717	2.93516
TOP2A	2.72886	1.86439	2.48551
UBE2T	2.40996	2.16376	2.41448
CTHRC1	2.91203	3.20624	2.30859
COL11A1	2.53021	1.8316	4.6923
PCP4	2.27475	2.56927	2.9796
AFAP1-AS1	2.7719	1.74083	4.60561
TOX3	2.19526	1.68456	3.13461
AOC1	2.5052	2.35359	2.14713
HMGB3	3.26659	2.62844	2.08114
GCNT3	2.88948	1.62792	4.07966
OCIAD2	2.77009	1.83704	2.07744
SGPP2	2.14024	1.62866	2.06772
CDH3	2.89641	1.58817	2.52442
METTL7B	2.13094	1.69484	2.33492
CDCA7	2.12919	1.61923	2.42965
ANLN	2.12742	2.3905	2.2237
HABP2	2.11576	1.54842	2.63378
UBE2C	2.9481	2.39405	1.33882
CEACAM5	4.08622	1.39496	2.97877
GREM1	2.0915	3.38148	2.95945
RRM2	2.29554	2.22875	1.98562
ANKRD22	2.06896	1.75682	2.29204
RMI2	2.15779	1.51009	1.97278
MMP11	3.83711	1.0656	2.92149
FDCSP	2.13673	1.42747	2.43284
ETV4	2.78029	1.40973	2.26068
ARSE	2.18871	1.87625	1.90315
TPX2	2.41572	2.24345	1.83407
SCG5	2.0447	2.3231	1.82681
MELK	1.88971	2.13068	1.96835
KRT80	1.88216	1.40018	2.05073
LGSN	1.87849	3.07221	2.24321
FAM83A	4.2877	1.55209	1.77899
DLGAP5	1.87315	2.4135	2.06471
CEP55	2.06673	2.17437	1.75619
CDC20	2.70934	2.09801	1.61532
RGS17	1.29969	2.05932	2.67479
CDCA8	1.87661	1.26394	2.46532
KIF4A	1.78169	1.9249	1.71631
CLDN3	2.60647	1.42153	1.66127
TMEM45B	1.95298	1.60179	1.64247
NUF2	1.75973	2.05786	1.67461
MDK	3.06931	1.90702	1.54822
GFRA3	1.90787	1.21762	1.96866
TLCD1	1.88119	1.44889	1.61883
CXCL14	2.25106	1.21281	2.14697
KIF2C	1.86991	1.52684	1.60883
IL4I1	1.79914	1.19626	1.70044
GINS1	1.75294	2.19681	1.60822
B3GNT3	3.43233	0.911542	2.37623
FOXM1	1.95448	1.40381	1.60531
WFDC3	2.4742	0.780806	2.39965
ADAMDEC1	1.60137	2.10467	2.36942
NMU	1.72282	1.93988	2.15947
CCNB1	2.47317	2.06035	1.52997
TMPRSS11E	1.71967	1.18548	2.04495
NQO1	2.26975	1.74954	1.59365
SMIM22	2.90763	0.811907	2.32838
PAEP	2.77086	1.84639	1.01268
HMMR	1.67972	1.89733	2.18179
SMPDL3B	2.42768	1.36963	1.55762
EPHX3	1.67275	1.54691	1.74532
MMP9	1.28722	1.81592	2.3382
E2F8	1.17919	1.95456	2.30021
NCAPH	1.7614	1.18217	1.54591
ZWINT	2.33668	1.92748	1.53892
MMP7	2.85445	1.12719	2.06507
SIX1	2.32981	0.899416	2.53523
MAP7D2	1.43608	1.78557	2.7034
LYPD1	1.63465	1.20767	2.69817
KIF20A	1.87276	1.86995	1.52359
CLDN2	1.90744	1.11016	1.7409
HGD	1.74302	1.10351	1.5252
DNAJC12	2.27703	1.85068	1.4668
PYCR1	2.87855	1.74414	1.46258
LAD1	2.63049	1.37029	1.49478
KDELR3	1.60445	1.25242	1.67652
KISS1R	0.751977	2.4407	2.215
SPAG4	1.71	1.65593	1.48218
PLEK2	2.45404	1.23647	1.47901
NEK2	2.27765	1.65302	1.47171
VSIG1	1.64556	1.06194	1.91387
GPT2	2.18113	1.68918	1.44987
CENPF	2.41815	1.05625	1.5178
GALNT7	1.60326	1.41185	1.46232
FUT2	2.63214	1.05307	1.80901
C2CD4A	1.56759	1.65505	3.23848
UHRF1	1.93186	2.19403	1.4614
SULF1	1.55286	2.0616	1.76825
AURKA	2.0312	1.47441	1.45516
LEMD1	1.60002	1.04391	1.90711
HSD17B6	-1.00075	-1.19208	-1.00179
ADTRP	-1.0836	-1.04345	-1.06773
XKR6	-1.00019	-0.245188	-0.567627
SGIP1	-1.98682	-0.756529	-1.00007
TEKT3	-0.717402	-1.00392	-1.38448
SOBP	-1.02519	-0.333767	-1.02149
DNAH12	-1.07944	-1.1049	-1.24823
B3GALNT1	-1.11642	-1.19743	-1.12546
ADAMTSL3	-2.08857	-1.00438	-2.42964
NEDD4L	-0.681546	-0.717732	-1.00014
TMEM246	-1.07287	-1.26397	-1.29995
RSPO3	-1.07901	-1.11789	-1.30643
CTNNAL1	-1.05788	-1.19292	-1.31112
PRDM11	-1.00128	-0.233685	-1.27475
MYOM2	-1.3258	-0.665011	-1.0002
PRIMA1	-0.685557	-1.0045	-1.37068
DNAH9	-0.938731	-1.10285	-1.05316
MYL7	-1.0016	0.162657	0.0456956
GRK5	-2.89066	-1.00774	-1.96065
NAP1L5	-0.583804	-0.897581	-1.00029
ZNF423	-1.14359	-1.35929	-1.34625
BMP2	-1.14506	-1.21251	-1.1131
CA2	-1.13954	-1.65092	-1.15903
SGCE	-1.04243	-0.851588	-1.03697
CYP1A1	-1.00249	0.111057	-0.52891
GSTM5	-2.37544	-1.01016	-1.47304
NUDT9P1	-0.462646	-0.0903513	-1.00067
TMEM220	-1.00277	-0.522146	-0.101267
PLA1A	-1.82457	-1.0108	-0.627201
MRAP2	-0.231007	-1.12712	-1.01087
S100A4	-1.17569	-1.23943	-1.12107
PLAGL1	-2.04013	-1.13841	-1.03271
CYB561D2	-1.00302	-0.0440974	0.25888
TEX14	-0.632664	-1.01247	-1.4055
MAP3K19	-0.338231	-0.837867	-1.00192
RGS2	-1.49612	-1.14634	-1.07304
MS4A2	-1.19345	-1.41516	-1.22552
PPM1M	-1.00309	-0.53953	-0.30604
TNFSF13	-0.334763	-1.01259	-0.228093
RASSF9	-0.243663	-0.885708	-1.00354
LRCH2	-1.01345	-0.848492	-1.102
ID2	-1.45347	-1.02128	-1.10662
WDR91	-1.00313	-0.0559599	-0.100013
ARHGAP18	-0.617751	-1.01419	-0.630164
PRSS12	-0.536996	-0.980451	-1.00397
FILIP1	-1.19079	-1.15238	-1.5455
SLC1A1	-1.2067	-1.25607	-1.38746
CXCL12	-1.39383	-1.16838	-1.06135
KLRF1	-1.13876	-1.80092	-1.55518
NAA16	-1.00353	-0.149987	-0.334128
PSCA	0.472084	-1.01701	0.290859
NUDT4	0.0119905	-0.0775922	-1.00567
LRRN4CL	-1.25084	-1.17829	-1.01382
ODAM	-1.01516	-1.94878	-1.5977
SLC51B	-1.05835	-1.04071	-1.91756
PIK3R3	-1.00384	-0.346147	-0.7079
NTRK2	-1.31046	-1.01705	-0.796093
VSNL1	-0.547608	-0.378065	-1.00633
ADCY4	-3.48526	-1.18888	-1.08414
IL17RA	-1.00407	-0.320305	-0.172846
SLC39A8	-1.39327	-0.995328	-1.00771
SSTR1	-1.65611	-1.01785	-1.97561
DOCK4	-2.33486	-1.06799	-1.12611
LZTS1	-1.00452	0.127862	-0.468167
PWAR6	-1.06835	-1.01824	-0.787993
DTHD1	-0.873364	-0.535579	-1.01049
DNAJB4	-1.23238	-1.09778	-1.16572
CHN1	-1.06499	-0.410943	-1.03301
APOL3	-1.71696	-1.18555	-1.13273

## Sheet: TABLE S3
Table S3. Candidate genes of diagnosis model identified by different ML algorithms
Genesymbol	ML		Genesymbol	ML		Genesymbol	ML		Genesymbol	ML
COL10A1	Elasticnet		COL10A1	RFB		GRK5	SVM-RFE		OCIAD2	XGboost
SPP1	Elasticnet		SPINK1	RFB		GALNT7	SVM-RFE		GRK5	XGboost
CXCL13	Elasticnet		SPP1	RFB		SPAG4	SVM-RFE		FAM83A	XGboost
CP	Elasticnet		CXCL13	RFB		B3GNT3	SVM-RFE		PLEK2	XGboost
CYP24A1	Elasticnet		CP	RFB		SLC39A8	SVM-RFE		DOCK4	XGboost
CRABP2	Elasticnet		CYP24A1	RFB		GFRA3	SVM-RFE		TMPRSS11E	XGboost
TMPRSS4	Elasticnet		MMP12	RFB		MDK	SVM-RFE		TOX3	XGboost
HS6ST2	Elasticnet		CRABP2	RFB		PLEK2	SVM-RFE		ETV4	XGboost
AFAP1-AS1	Elasticnet		TMPRSS4	RFB		TMPRSS4	SVM-RFE		SSTR1	XGboost
TOX3	Elasticnet		GJB2	RFB					AFAP1-AS1	XGboost
HABP2	Elasticnet		HS6ST2	RFB					ADAMTSL3	XGboost
GREM1	Elasticnet		CST1	RFB					MMP11	XGboost
ETV4	Elasticnet		TOP2A	RFB					SPP1	XGboost
LGSN	Elasticnet		UBE2T	RFB					GALNT7	XGboost
FAM83A	Elasticnet		CTHRC1	RFB					HMGB3	XGboost
MDK	Elasticnet		COL11A1	RFB					FUT2	XGboost
GFRA3	Elasticnet		AFAP1-AS1	RFB					KIF4A	XGboost
B3GNT3	Elasticnet		TOX3	RFB					CCNB1	XGboost
NQO1	Elasticnet		AOC1	RFB					SLC39A8	XGboost
CLDN2	Elasticnet		HMGB3	RFB					SMPDL3B	XGboost
PYCR1	Elasticnet		GCNT3	RFB					GPT2	XGboost
SPAG4	Elasticnet		OCIAD2	RFB					TOP2A	XGboost
PLEK2	Elasticnet		SGPP2	RFB					NCAPH	XGboost
GPT2	Elasticnet		CDH3	RFB					PYCR1	XGboost
GALNT7	Elasticnet		METTL7B	RFB					B3GNT3	XGboost
XKR6	Elasticnet		CDCA7	RFB					CDCA8	XGboost
DNAH12	Elasticnet		ANLN	RFB					COL10A1	XGboost
GRK5	Elasticnet		HABP2	RFB
TMEM220	Elasticnet		UBE2C	RFB
PLA1A	Elasticnet		CEACAM5	RFB
PLAGL1	Elasticnet		RRM2	RFB
TEX14	Elasticnet		ANKRD22	RFB
LRCH2	Elasticnet		RMI2	RFB
LRRN4CL	Elasticnet		MMP11	RFB
IL17RA	Elasticnet		FDCSP	RFB
SLC39A8	Elasticnet		ETV4	RFB
SSTR1	Elasticnet		ARSE	RFB
			TPX2	RFB
			SCG5	RFB
			MELK	RFB
			KRT80	RFB
			LGSN	RFB
			FAM83A	RFB
			DLGAP5	RFB
			CEP55	RFB
			CDC20	RFB
			RGS17	RFB
			CDCA8	RFB
			KIF4A	RFB
			CLDN3	RFB
			TMEM45B	RFB
			NUF2	RFB
			MDK	RFB
			GFRA3	RFB
			TLCD1	RFB
			CXCL14	RFB
			KIF2C	RFB
			GINS1	RFB
			B3GNT3	RFB
			FOXM1	RFB
			WFDC3	RFB
			CCNB1	RFB
			TMPRSS11E	RFB
			NQO1	RFB
			SMIM22	RFB
			PAEP	RFB
			HMMR	RFB
			SMPDL3B	RFB
			EPHX3	RFB
			E2F8	RFB
			NCAPH	RFB
			ZWINT	RFB
			MMP7	RFB
			SIX1	RFB
			MAP7D2	RFB
			LYPD1	RFB
			KIF20A	RFB
			CLDN2	RFB
			HGD	RFB
			DNAJC12	RFB
			PYCR1	RFB
			LAD1	RFB
			KDELR3	RFB
			SPAG4	RFB
			PLEK2	RFB
			NEK2	RFB
			GPT2	RFB
			CENPF	RFB
			GALNT7	RFB
			FUT2	RFB
			C2CD4A	RFB
			UHRF1	RFB
			AURKA	RFB
			LEMD1	RFB
			XKR6	RFB
			SGIP1	RFB
			TEKT3	RFB
			SOBP	RFB
			DNAH12	RFB
			ADAMTSL3	RFB
			TMEM246	RFB
			RSPO3	RFB
			CTNNAL1	RFB
			PRDM11	RFB
			MYOM2	RFB
			PRIMA1	RFB
			DNAH9	RFB
			MYL7	RFB
			GRK5	RFB
			ZNF423	RFB
			SGCE	RFB
			GSTM5	RFB
			TMEM220	RFB
			PLA1A	RFB
			PLAGL1	RFB
			TEX14	RFB
			RGS2	RFB
			PPM1M	RFB
			LRCH2	RFB
			ID2	RFB
			FILIP1	RFB
			CXCL12	RFB
			KLRF1	RFB
			NAA16	RFB
			LRRN4CL	RFB
			ODAM	RFB
			SLC51B	RFB
			NTRK2	RFB
			ADCY4	RFB
			IL17RA	RFB
			SLC39A8	RFB
			SSTR1	RFB
			DOCK4	RFB
			LZTS1	RFB
			PWAR6	RFB
			DNAJB4	RFB
			CHN1	RFB
			APOL3	RFB

## Sheet: TABLE S4
Table S4. The result of KM consensus clustering
Sample ID	cluster
TCGA-44-7670-01A	1
TCGA-44-5644-01A	1
TCGA-44-3918-01A	2
TCGA-55-8506-01A	1
TCGA-05-4382-01A	1
TCGA-44-2656-01A	2
TCGA-78-7155-01A	1
TCGA-L9-A7SV-01A	1
TCGA-55-7994-01A	1
TCGA-MN-A4N4-01A	1
TCGA-86-8073-01A	2
TCGA-69-7979-01A	1
TCGA-86-A4JF-01A	2
TCGA-95-7039-01A	2
TCGA-49-AARE-01A	1
TCGA-55-A490-01A	1
TCGA-55-8089-01A	2
TCGA-44-7662-01A	1
TCGA-55-7907-01A	1
TCGA-53-7626-01A	2
TCGA-95-7043-01A	1
TCGA-64-5781-01A	1
TCGA-05-4410-01A	2
TCGA-78-8662-01A	1
TCGA-NJ-A4YQ-01A	2
TCGA-86-8358-01A	1
TCGA-05-4427-01A	1
TCGA-67-3771-01A	1
TCGA-55-8507-01A	2
TCGA-55-7281-01A	2
TCGA-44-4112-01A	1
TCGA-44-7667-01A	1
TCGA-73-A9RS-01A	1
TCGA-86-6851-01A	1
TCGA-44-7669-01A	1
TCGA-95-7567-01A	1
TCGA-50-6590-01A	1
TCGA-62-A46O-01A	1
TCGA-44-2659-01A	2
TCGA-50-5049-01A	2
TCGA-05-4397-01A	1
TCGA-69-7980-01A	2
TCGA-55-7576-01A	2
TCGA-44-2657-01A	2
TCGA-55-7570-01A	1
TCGA-49-AARN-01A	2
TCGA-44-6778-01A	2
TCGA-L9-A8F4-01A	1
TCGA-38-4631-01A	1
TCGA-44-8117-01A	1
TCGA-44-6777-01A	2
TCGA-05-4424-01A	2
TCGA-55-A4DF-01A	1
TCGA-44-7660-01A	1
TCGA-78-8640-01A	1
TCGA-49-AARQ-01A	1
TCGA-44-2668-01A	1
TCGA-55-A4DG-01A	2
TCGA-55-8302-01A	2
TCGA-55-7995-01A	1
TCGA-50-5946-01A	1
TCGA-91-6829-01A	1
TCGA-44-6145-01A	2
TCGA-44-8119-01A	1
TCGA-49-AAR9-01A	1
TCGA-NJ-A4YF-01A	1
TCGA-91-6828-01A	2
TCGA-44-7661-01A	2
TCGA-69-7978-01A	2
TCGA-05-5425-01A	2
TCGA-44-8120-01A	2
TCGA-49-AARO-01A	2
TCGA-64-1676-01A	1
TCGA-38-4625-01A	2
TCGA-86-8585-01A	2
TCGA-05-4432-01A	1
TCGA-55-6979-01A	2
TCGA-05-4390-01A	1
TCGA-55-8511-01A	2
TCGA-55-7574-01A	2
TCGA-L9-A444-01A	1
TCGA-55-1592-01A	2
TCGA-55-8092-01A	1
TCGA-73-4668-01A	1
TCGA-55-8205-01A	2
TCGA-95-7947-01A	2
TCGA-NJ-A4YP-01A	1
TCGA-91-6836-01A	1
TCGA-86-8279-01A	1
TCGA-93-8067-01A	2
TCGA-53-A4EZ-01A	1
TCGA-44-A4SS-01A	1
TCGA-86-8673-01A	1
TCGA-97-7937-01A	1
TCGA-55-6985-01A	2
TCGA-69-A59K-01A	2
TCGA-55-8616-01A	2
TCGA-78-7539-01A	1
TCGA-64-5778-01A	2
TCGA-49-6767-01A	1
TCGA-95-A4VN-01A	2
TCGA-MN-A4N1-01A	1
TCGA-91-A4BC-01A	1
TCGA-MN-A4N5-01A	2
TCGA-86-7711-01A	1
TCGA-44-7671-01A	2
TCGA-99-8028-01A	2
TCGA-95-7562-01A	1
TCGA-55-8203-01A	1
TCGA-MP-A4TF-01A	1
TCGA-44-6776-01A	2
TCGA-99-8032-01A	1
TCGA-44-2662-01A	1
TCGA-55-8299-01A	2
TCGA-78-7150-01A	1
TCGA-05-4405-01A	2
TCGA-49-AAR2-01A	1
TCGA-97-7938-01A	2
TCGA-55-A48X-01A	2
TCGA-MP-A4T4-01A	2
TCGA-97-A4M0-01A	2
TCGA-49-4487-01A	2
TCGA-05-5428-01A	1
TCGA-80-5608-01A	2
TCGA-44-3398-01A	2
TCGA-75-6211-01A	1
TCGA-55-A491-01A	1
TCGA-78-7542-01A	1
TCGA-86-A456-01A	2
TCGA-73-4658-01A	2
TCGA-55-8208-01A	2
TCGA-MP-A4TK-01A	2
TCGA-MP-A4TA-01A	1
TCGA-44-7672-01A	2
TCGA-55-A48Y-01A	1
TCGA-55-7913-01B	1
TCGA-78-7147-01A	2
TCGA-78-7159-01A	1
TCGA-05-4249-01A	2
TCGA-86-7713-01A	1
TCGA-J2-A4AD-01A	1
TCGA-MP-A4SV-01A	2
TCGA-L4-A4E5-01A	1
TCGA-49-4514-01A	2
TCGA-35-4122-01A	2
TCGA-55-7910-01A	1
TCGA-05-4417-01A	2
TCGA-44-A479-01A	1
TCGA-91-8499-01A	1
TCGA-86-7955-01A	1
TCGA-50-5931-01A	1
TCGA-55-8207-01A	2
TCGA-44-7659-01A	2
TCGA-55-8510-01A	2
TCGA-97-A4M7-01A	2
TCGA-49-4488-01A	1
TCGA-69-8255-01A	1
TCGA-86-8674-01A	1
TCGA-50-6592-01A	1
TCGA-05-4430-01A	2
TCGA-55-6972-01A	1
TCGA-86-8672-01A	1
TCGA-50-5066-01A	2
TCGA-55-8301-01A	2
TCGA-38-4629-01A	1
TCGA-91-6831-01A	1
TCGA-55-A492-01A	2
TCGA-05-4420-01A	1
TCGA-62-A46P-01A	2
TCGA-97-7546-01A	2
TCGA-97-8172-01A	2
TCGA-55-8514-01A	2
TCGA-35-4123-01A	1
TCGA-91-6830-01A	2
TCGA-50-7109-01A	1
TCGA-69-7973-01A	1
TCGA-55-A493-01A	1
TCGA-L9-A443-01A	2
TCGA-49-6742-01A	2
TCGA-NJ-A55R-01A	1
TCGA-86-8281-01A	2
TCGA-78-7540-01A	2
TCGA-55-8085-01A	2
TCGA-78-8660-01A	2
TCGA-49-6744-01A	2
TCGA-55-7724-01A	2
TCGA-78-7148-01A	1
TCGA-55-6987-01A	2
TCGA-75-7027-01A	1
TCGA-83-5908-01A	1
TCGA-55-A494-01A	1
TCGA-55-6982-01A	2
TCGA-44-A47A-01A	2
TCGA-05-4389-01A	1
TCGA-55-7911-01A	2
TCGA-MP-A4TI-01A	2
TCGA-95-7944-01A	1
TCGA-55-8614-01A	2
TCGA-73-4662-01A	2
TCGA-93-7348-01A	2
TCGA-55-6971-01A	2
TCGA-86-8054-01A	1
TCGA-44-3917-01A	1
TCGA-44-6147-01A	2
TCGA-78-7166-01A	1
TCGA-55-8204-01A	2
TCGA-97-A4M3-01A	2
TCGA-80-5611-01A	1
TCGA-49-4505-01A	2
TCGA-86-7954-01A	2
TCGA-67-3770-01A	2
TCGA-91-7771-01A	2
TCGA-75-7031-01A	1
TCGA-78-7152-01A	2
TCGA-67-6217-01A	2
TCGA-78-7161-01A	1
TCGA-55-1596-01A	1
TCGA-75-5146-01A	2
TCGA-62-A46R-01A	1
TCGA-44-2655-01A	2
TCGA-55-8508-01A	1
TCGA-75-5125-01A	1
TCGA-55-7914-01A	2
TCGA-97-7547-01A	2
TCGA-MP-A4SY-01A	1
TCGA-97-8174-01A	2
TCGA-O1-A52J-01A	2
TCGA-97-8179-01A	2
TCGA-78-7633-01A	2
TCGA-97-A4LX-01A	2
TCGA-64-5815-01A	2
TCGA-78-7535-01A	1
TCGA-49-4486-01A	2
TCGA-95-7948-01A	1
TCGA-97-A4M5-01A	2
TCGA-J2-8194-01A	2
TCGA-05-5423-01A	2
TCGA-55-7903-01A	1
TCGA-78-7537-01A	2
TCGA-44-A4SU-01A	1
TCGA-55-8096-01A	1
TCGA-NJ-A4YG-01A	2
TCGA-69-8253-01A	2
TCGA-49-AAR3-01A	1
TCGA-55-6712-01A	2
TCGA-05-4403-01A	2
TCGA-55-7815-01A	1
TCGA-64-5774-01A	1
TCGA-91-6840-01A	1
TCGA-MP-A4TE-01A	1
TCGA-4B-A93V-01A	1
TCGA-NJ-A55O-01A	2
TCGA-44-6775-01A	1
TCGA-49-AAR0-01A	2
TCGA-55-6642-01A	1
TCGA-86-8669-01A	1
TCGA-L9-A743-01A	2
TCGA-49-4506-01A	1
TCGA-55-7725-01A	2
TCGA-75-5122-01A	1
TCGA-78-7153-01A	1
TCGA-38-4628-01A	1
TCGA-38-4630-01A	1
TCGA-80-5607-01A	2
TCGA-62-A46S-01A	2
TCGA-55-7726-01A	1
TCGA-MP-A4TH-01A	2
TCGA-93-7347-01A	2
TCGA-55-6983-01A	2
TCGA-62-A470-01A	2
TCGA-05-5715-01A	2
TCGA-93-A4JQ-01A	2
TCGA-S2-AA1A-01A	2
TCGA-35-3615-01A	2
TCGA-44-3919-01A	2
TCGA-67-6215-01A	2
TCGA-55-8097-01A	2
TCGA-NJ-A55A-01A	2
TCGA-67-3773-01A	2
TCGA-73-7498-01A	2
TCGA-78-8655-01A	2
TCGA-67-3774-01A	2
TCGA-86-8278-01A	2
TCGA-44-6779-01A	1
TCGA-50-5935-01A	2
TCGA-95-8494-01A	1
TCGA-38-7271-01A	2
TCGA-50-5068-01A	2
TCGA-55-7728-01A	2
TCGA-62-A471-01A	1
TCGA-95-8039-01A	2
TCGA-97-7941-01A	2
TCGA-MP-A4TJ-01A	2
TCGA-50-6673-01A	2
TCGA-55-6975-01A	1
TCGA-73-4676-01A	2
TCGA-J2-A4AG-01A	2
TCGA-75-6206-01A	2
TCGA-71-8520-01A	1
TCGA-91-6835-01A	2
TCGA-69-7764-01A	2
TCGA-44-A47G-01A	2
TCGA-55-8090-01A	2
TCGA-44-2665-01A	1
TCGA-50-8459-01A	2
TCGA-64-1681-01A	2
TCGA-44-6146-01A	2
TCGA-50-5939-01A	2
TCGA-62-8395-01A	2
TCGA-78-7162-01A	2
TCGA-44-2666-01A	2
TCGA-44-5645-01A	2
TCGA-50-5932-01A	1
TCGA-J2-8192-01A	2
TCGA-44-2661-01A	2
TCGA-55-8621-01A	2
TCGA-49-AAQV-01A	1
TCGA-91-6847-01A	1
TCGA-69-7763-01A	2
TCGA-86-A4P7-01A	2
TCGA-73-7499-01A	1
TCGA-86-8076-01A	2
TCGA-69-7760-01A	1
TCGA-86-8074-01A	1
TCGA-67-3772-01A	2
TCGA-50-5942-01A	2
TCGA-49-4510-01A	2
TCGA-MP-A4SW-01A	2
TCGA-MP-A5C7-01A	1
TCGA-99-AA5R-01A	2
TCGA-50-5944-01A	2
TCGA-50-8457-01A	2
TCGA-55-6978-01A	1
TCGA-62-A472-01A	2
TCGA-93-A4JO-01A	2
TCGA-50-6597-01A	1
TCGA-62-A46V-01A	2
TCGA-86-6562-01A	2
TCGA-55-7573-01A	2
TCGA-71-6725-01A	1
TCGA-78-7163-01A	1
TCGA-49-4501-01A	2
TCGA-86-7953-01A	1
TCGA-86-8075-01A	1
TCGA-75-6205-01A	1
TCGA-05-4426-01A	2
TCGA-86-8280-01A	2
TCGA-86-8055-01A	1
TCGA-97-7553-01A	2
TCGA-J2-A4AE-01A	2
TCGA-05-4422-01A	1
TCGA-44-A47B-01A	1
TCGA-55-7284-01B	2
TCGA-55-A57B-01A	2
TCGA-67-6216-01A	2
TCGA-75-5147-01A	1
TCGA-97-A4M1-01A	2
TCGA-91-8497-01A	2
TCGA-97-7552-01A	2
TCGA-55-8087-01A	2
TCGA-86-8668-01A	2
TCGA-86-8671-01A	2
TCGA-05-4433-01A	2
TCGA-55-6984-01A	2
TCGA-91-8496-01A	2
TCGA-97-8177-01A	2
TCGA-75-7025-01A	2
TCGA-L9-A50W-01A	2
TCGA-50-8460-01A	2
TCGA-55-6980-01A	2
TCGA-55-8091-01A	2
TCGA-38-4627-01A	2
TCGA-69-7761-01A	2
TCGA-97-A4M6-01A	2
TCGA-55-8206-01A	2
TCGA-97-8175-01A	2
TCGA-97-A4M2-01A	2
TCGA-62-8397-01A	2
TCGA-55-6543-01A	2
TCGA-97-8552-01A	2
TCGA-55-6986-01A	2
TCGA-50-5055-01A	2
TCGA-75-6212-01A	2
TCGA-55-8619-01A	2
TCGA-91-A4BD-01A	2
TCGA-75-7030-01A	2
TCGA-78-8648-01A	2
TCGA-44-6148-01A	2
TCGA-38-A44F-01A	2

## Sheet: TABLE S5
Table S5. Candidate genes of subtype predictor model identified by different ML algorithms
Genesymbol	ML		Genesymbol	ML		Genesymbol	ML		Genesymbol	ML
MAOB	Elasticnet		MAOB	RFB		SFTPC	SVM-RFE		C7	XGboost
CCL22	Elasticnet		CCL22	RFB		MAOB	SVM-RFE		ACKR1	XGboost
CTSE	Elasticnet		MEX3A	RFB		SCGB1A1	SVM-RFE		SFTPC	XGboost
ITGB6	Elasticnet		CTSE	RFB		SFTPA1	SVM-RFE		ADH1B	XGboost
ACKR1	Elasticnet		LARGE2	RFB		SYT7	SVM-RFE		MMP28	XGboost
IL33	Elasticnet		LTF	RFB		IL33	SVM-RFE		AQP1	XGboost
SBK1	Elasticnet		ITGB6	RFB		TUBB2B	SVM-RFE		SCGB1A1	XGboost
TPSAB1	Elasticnet		CLDN18	RFB		CCL18	SVM-RFE		LRRK2	XGboost
CLDN3	Elasticnet		AGER	RFB		AQP4	SVM-RFE		IL33	XGboost
CHI3L2	Elasticnet		ACKR1	RFB		ACKR1	SVM-RFE		CLDN3	XGboost
C3	Elasticnet		SPATA18	RFB		DMBT1	SVM-RFE		SERPINA1	XGboost
SFTPC	Elasticnet		IL33	RFB		PTGDS	SVM-RFE		CLDN18	XGboost
MUC5AC	Elasticnet		MFAP4	RFB		FGL1	SVM-RFE		C3	XGboost
SLC6A14	Elasticnet		HMGB3	RFB		AQP1	SVM-RFE		PEBP4	XGboost
PTGDS	Elasticnet		TPSAB1	RFB		FOS	SVM-RFE		SDCBP2	XGboost
DMBT1	Elasticnet		SERPINA1	RFB		C20orf85	SVM-RFE		TPSAB1	XGboost
LRRK2	Elasticnet		KLF4	RFB		CLU	SVM-RFE		CTSE	XGboost
NXPH4	Elasticnet		CLDN3	RFB		CTSE	SVM-RFE		MAOB	XGboost
TUBB2B	Elasticnet		FHL1	RFB		AGER	SVM-RFE		DPCR1	XGboost
HOXC10	Elasticnet		CHI3L2	RFB		FCN3	SVM-RFE		KLF4	XGboost
CLU	Elasticnet		C3	RFB		ADH1B	SVM-RFE		SPATA18	XGboost
AQP1	Elasticnet		LTB	RFB		MAGEA6	SVM-RFE		FOXQ1	XGboost
SDCBP2	Elasticnet		FCN3	RFB		LTB	SVM-RFE		NXPH4	XGboost
QPRT	Elasticnet		DUOX1	RFB		PEBP4	SVM-RFE		AQP4	XGboost
FOS	Elasticnet		SFTPC	RFB		SDCBP2	SVM-RFE		DMBT1	XGboost
SCGB1A1	Elasticnet		AADAC	RFB		SBK1	SVM-RFE		ASCL1	XGboost
SYT7	Elasticnet		SFTPD	RFB		SFTPD	SVM-RFE		TPSB2	XGboost
MYBL2	Elasticnet		PRAME	RFB		MUC5AC	SVM-RFE		LARGE2	XGboost
PEBP4	Elasticnet		ADH1B	RFB		ASCL1	SVM-RFE		CCL19	XGboost
C7	Elasticnet		CAV1	RFB		ELN	SVM-RFE		C20orf85	XGboost
MMP28	Elasticnet		CPA3	RFB		C7	SVM-RFE		FHL1	XGboost
UBE2C	Elasticnet		FOXQ1	RFB		AADAC	SVM-RFE		CHI3L2	XGboost
ASCL1	Elasticnet		PTGDS	RFB		HES6	SVM-RFE		HES6	XGboost
SOX2	Elasticnet		DMBT1	RFB		FOXA1	SVM-RFE		CCL22	XGboost
CYP4B1	Elasticnet		LRRK2	RFB		UBE2C	SVM-RFE		CLU	XGboost
AQP4	Elasticnet		NXPH4	RFB		CLDN3	SVM-RFE		MMP7	XGboost
SFTPA1	Elasticnet		FDCSP	RFB		FOXQ1	SVM-RFE		UBE2C	XGboost
			CLU	RFB		CYP4B1	SVM-RFE		AGER	XGboost
			HES6	RFB		TPSB2	SVM-RFE		PTGDS	XGboost
			AQP1	RFB		SLC29A4	SVM-RFE		OLR1	XGboost
			ELN	RFB		CCL19	SVM-RFE		SLC29A4	XGboost
			DPCR1	RFB		ITGB6	SVM-RFE		LTF	XGboost
			TSPAN7	RFB		MFAP4	SVM-RFE		CYP4B1	XGboost
			COL17A1	RFB		C3	SVM-RFE		ELN	XGboost
			FOS	RFB		ALDH3A1	SVM-RFE		SFTPA1	XGboost
			HLA-DRB5	RFB		MMP28	SVM-RFE		PDZK1IP1	XGboost
			SCGB1A1	RFB		CAV1	SVM-RFE		CALCA	XGboost
			MYBL2	RFB		TNNC2	SVM-RFE		MFAP4	XGboost
			TPSB2	RFB		COL17A1	SVM-RFE		SFTPD	XGboost
			PEBP4	RFB		OLR1	SVM-RFE		SAA1	XGboost
			CCL18	RFB		SST	SVM-RFE		HOXC10	XGboost
			C7	RFB		CXCL1	SVM-RFE		PRR36	XGboost
			MMP28	RFB		FHL1	SVM-RFE		ALDH3A1	XGboost
			UBE2C	RFB		MRC1	SVM-RFE		MEX3A	XGboost
			CCL19	RFB		CSAG1	SVM-RFE		LYZ	XGboost
			GFRA3	RFB		PEG10	SVM-RFE		FDCSP	XGboost
			ASCL1	RFB		MEX3A	SVM-RFE		SIX2	XGboost
			C20orf85	RFB		CLDN18	SVM-RFE		CAV1	XGboost
			CYP4B1	RFB		MS4A1	SVM-RFE
			AQP4	RFB		PRR36	SVM-RFE
			TSPAN8	RFB		SERPINA1	SVM-RFE
			FOLR1	RFB		CPA3	SVM-RFE
			SFTPA1	RFB		NXPH4	SVM-RFE
						SOX2	SVM-RFE
						SIX2	SVM-RFE
						CST1	SVM-RFE
						TPSAB1	SVM-RFE
						JCHAIN	SVM-RFE
						LYZ	SVM-RFE
						PSCA	SVM-RFE
						TSPAN7	SVM-RFE
						KRT6A	SVM-RFE
						GFRA3	SVM-RFE
						FOXO6	SVM-RFE
						FDCSP	SVM-RFE
						CHI3L2	SVM-RFE
						CALCA	SVM-RFE
						LRRK2	SVM-RFE
						SLC6A14	SVM-RFE

## Sheet: TABLE S6
Table S6. Comparison of several important mutated genes between C1 and C2.
	Type	C1	C2	p-value
EGFR	mut	13	35	0.055
	wt	146	195
ALK	mut	14	11	0.168
	wt	145	219
ROS1	mut	15	4	0.001
	wt	144	226
RET	mut	5	6	0.998
	wt	154	224
MET	mut	6	9	1
	wt	153	221
BRAF	mut	15	18	0.708
	wt	144	212
KRAS	mut	41	73	0.248
	wt	118	157
PIK3CA	mut	12	10	0.262
	wt	147	220
NRG1	mut	6	8	1
	wt	153	222
TTN	mut	99	89	<0.001
	wt	60	141
PTPRB	mut	24	6	<0.001
	wt	135	224
FMN2	mut	33	14	<0.001
	wt	126	216
TP53	mut	101	96	<0.001
	wt	58	134
KCNB2	mut	24	7	<0.001
	wt	135	223
RYR3	mut	46	27	<0.001
	wt	113	203
CSMD3	mut	87	77	<0.001
	wt	72	153
SORCS1	mut	31	13	<0.001
	wt	128	217
PROX1	mut	15	2	<0.001
	wt	144	228
NELL1	mut	26	10	<0.001
	wt	133	220
RYR2	mut	79	70	<0.001
	wt	80	160

## Sheet: TABLE S7
Table S7. Comparison of EGFR mutation types between C1 and C2.
EGFR		C1 (n=159)	C2 (n=230)	c2	P-value
Frame_Shift_Del	Yes	0	1	1.526e-28	1
	No	159	229
In_Frame_Del*	Yes	3	14	3.027	0.074
	No	156	216
In_Frame_Ins	Yes	0	3	0.733	0.273
	No	159	227
Missense_Mutation	Yes	16	28	0.234	0.626
	No	143	202
Nonsense_Mutation	Yes	0	1	1.5263e-28	1
	No	159	229

## Sheet: TABLE S8
Table S8. The expression of drive genes in immune cells in GSE123813 immunotherapy cohort.
	patient	EGFR	ALK	ROS1	RET	MET	BRAF	KRAS	NRG1	PIK3CA	patient	treatment	sort	cluster	UMAP1	UMAP2	response
bcc.su001.pre.tcell_AAACCTGCAGATCGGA	bcc.su001.pre.tcell_AAACCTGCAGATCGGA	0	0	0	0	0	0	1	0	0	su001	pre	CD45+ CD3+	CD4_T_cells	-4.89352	5.54494	responder
bcc.su001.pre.tcell_AAACCTGCAGGGATTG	bcc.su001.pre.tcell_AAACCTGCAGGGATTG	0	0	0	0	0	0	0	0	0	su001	pre	CD45+ CD3+	CD4_T_cells	-5.25535	7.94283	responder
bcc.su001.pre.tcell_AAACGGGCATAGACTC	bcc.su001.pre.tcell_AAACGGGCATAGACTC	0	0	0	0	0	0	0	0	0	su001	pre	CD45+ CD3+	Tregs	-1.27934	8.99994	responder
bcc.su001.pre.tcell_AAACGGGTCATACGGT	bcc.su001.pre.tcell_AAACGGGTCATACGGT	0	0	0	0	0	0	0	0	0	su001	pre	CD45+ CD3+	CD8_mem_T_cells	-0.1928	4.35876	responder
bcc.su001.pre.tcell_AAACGGGTCATAGCAC	bcc.su001.pre.tcell_AAACGGGTCATAGCAC	0	0	0	0	0	0	2	0	0	su001	pre	CD45+ CD3+	CD4_T_cells	-3.71978	8.67067	responder
bcc.su001.pre.tcell_AAACGGGTCTTGGGTA	bcc.su001.pre.tcell_AAACGGGTCTTGGGTA	0	0	0	0	0	0	0	0	0	su001	pre	CD45+ CD3+	CD4_T_cells	-4.44534	7.52917	responder
bcc.su001.pre.tcell_AAAGATGAGACAGGCT	bcc.su001.pre.tcell_AAAGATGAGACAGGCT	0	0	0	0	0	1	1	0	0	su001	pre	CD45+ CD3+	CD4_T_cells	1.08699	9.56335	responder
bcc.su001.pre.tcell_AAAGATGCACAAGCCC	bcc.su001.pre.tcell_AAAGATGCACAAGCCC	0	0	0	0	0	0	0	0	0	su001	pre	CD45+ CD3+	CD4_T_cells	-3.99884	9.23243	responder
bcc.su001.pre.tcell_AAAGATGGTTTGGGCC	bcc.su001.pre.tcell_AAAGATGGTTTGGGCC	0	0	0	0	0	0	0	0	0	su001	pre	CD45+ CD3+	CD4_T_cells	-0.509663	2.35342	responder
bcc.su001.pre.tcell_AAAGATGTCTGAGTGT	bcc.su001.pre.tcell_AAAGATGTCTGAGTGT	0	0	0	0	0	0	1	0	0	su001	pre	CD45+ CD3+	CD4_T_cells	-2.68583	9.74084	responder
bcc.su001.pre.tcell_AAAGCAAAGAGTTGGC	bcc.su001.pre.tcell_AAAGCAAAGAGTTGGC	0	0	0	0	0	0	1	0	0	su001	pre	CD45+ CD3+	CD8_mem_T_cells	-8.27399	3.6934	responder
bcc.su001.pre.tcell_AAAGCAAAGCAGGTCA	bcc.su001.pre.tcell_AAAGCAAAGCAGGTCA	0	0	0	0	0	0	0	0	0	su001	pre	CD45+ CD3+	Tregs	-0.0266868	10.8928	responder
bcc.su001.pre.tcell_AAAGCAAAGCCACGCT	bcc.su001.pre.tcell_AAAGCAAAGCCACGCT	0	0	0	0	0	0	0	0	0	su001	pre	CD45+ CD3+	Tregs	-1.35906	11.9883	responder
bcc.su001.pre.tcell_AAAGTAGGTATATGAG	bcc.su001.pre.tcell_AAAGTAGGTATATGAG	0	0	0	0	0	0	0	0	0	su001	pre	CD45+ CD3+	Tregs	-0.812576	12.6304	responder
bcc.su001.pre.tcell_AAAGTAGGTCTGCCAG	bcc.su001.pre.tcell_AAAGTAGGTCTGCCAG	0	0	0	0	0	0	0	0	0	su001	pre	CD45+ CD3+	Tregs	1.0892	11.343	responder
bcc.su001.pre.tcell_AAATGCCAGACTGTAA	bcc.su001.pre.tcell_AAATGCCAGACTGTAA	0	0	0	0	0	0	1	0	0	su001	pre	CD45+ CD3+	CD4_T_cells	-2.68733	8.87691	responder
bcc.su001.pre.tcell_AAATGCCCATGTTGAC	bcc.su001.pre.tcell_AAATGCCCATGTTGAC	0	0	0	0	0	0	0	0	0	su001	pre	CD45+ CD3+	Tregs	-2.12061	11.6085	responder
bcc.su001.pre.tcell_AAATGCCGTAACGACG	bcc.su001.pre.tcell_AAATGCCGTAACGACG	0	0	0	0	0	0	0	0	0	su001	pre	CD45+ CD3+	CD4_T_cells	-3.82877	10.0347	responder
bcc.su001.pre.tcell_AAATGCCTCCTCTAGC	bcc.su001.pre.tcell_AAATGCCTCCTCTAGC	0	0	0	0	0	0	0	0	0	su001	pre	CD45+ CD3+	Tregs	1.99455	13.1737	responder
bcc.su001.pre.tcell_AAATGCCTCGTTTGCC	bcc.su001.pre.tcell_AAATGCCTCGTTTGCC	0	0	0	0	0	0	0	0	0	su001	pre	CD45+ CD3+	CD4_T_cells	-4.64053	8.70896	responder
bcc.su001.pre.tcell_AAATGCCTCTCTTGAT	bcc.su001.pre.tcell_AAATGCCTCTCTTGAT	0	0	0	0	0	0	1	0	1	su001	pre	CD45+ CD3+	Tregs	-1.03826	11.4125	responder
bcc.su001.pre.tcell_AACACGTAGCCACGTC	bcc.su001.pre.tcell_AACACGTAGCCACGTC	0	0	0	0	0	1	0	0	0	su001	pre	CD45+ CD3+	CD4_T_cells	-1.54877	10.2748	responder
bcc.su001.pre.tcell_AACCATGCACTTGGAT	bcc.su001.pre.tcell_AACCATGCACTTGGAT	0	0	0	0	0	0	2	0	0	su001	pre	CD45+ CD3+	CD4_T_cells	3.0312	6.2102	responder
bcc.su001.pre.tcell_AACCATGCATTGAGCT	bcc.su001.pre.tcell_AACCATGCATTGAGCT	0	0	0	0	0	0	0	0	0	su001	pre	CD45+ CD3+	Tregs	1.77654	13.0728	responder
bcc.su001.pre.tcell_AACCATGGTTATCGGT	bcc.su001.pre.tcell_AACCATGGTTATCGGT	0	0	0	0	0	0	0	0	0	su001	pre	CD45+ CD3+	CD8_mem_T_cells	-6.56934	2.88416	responder
bcc.su001.pre.tcell_AACCGCGAGGTGTTAA	bcc.su001.pre.tcell_AACCGCGAGGTGTTAA	0	0	0	0	0	0	0	0	0	su001	pre	CD45+ CD3+	Tregs	-2.02359	11.0995	responder
bcc.su001.pre.tcell_AACCGCGCACGAAAGC	bcc.su001.pre.tcell_AACCGCGCACGAAAGC	0	0	0	0	0	0	0	0	0	su001	pre	CD45+ CD3+	CD8_mem_T_cells	-2.02567	4.3547	responder
bcc.su001.pre.tcell_AACGTTGAGGTAGCCA	bcc.su001.pre.tcell_AACGTTGAGGTAGCCA	0	0	0	0	0	0	1	0	0	su001	pre	CD45+ CD3+	CD4_T_cells	-4.39639	7.17363	responder
bcc.su001.pre.tcell_AACGTTGAGTACATGA	bcc.su001.pre.tcell_AACGTTGAGTACATGA	0	0	0	0	0	1	1	0	0	su001	pre	CD45+ CD3+	CD8_mem_T_cells	-3.02959	0.643644	responder
bcc.su001.pre.tcell_AACGTTGCACATCCGG	bcc.su001.pre.tcell_AACGTTGCACATCCGG	0	0	0	0	0	0	0	0	0	su001	pre	CD45+ CD3+	Tregs	3.43774	9.62405	responder
bcc.su001.pre.tcell_AACTCAGCATTTCAGG	bcc.su001.pre.tcell_AACTCAGCATTTCAGG	0	0	0	0	0	0	0	0	0	su001	pre	CD45+ CD3+	CD4_T_cells	-5.06267	7.59551	responder
bcc.su001.pre.tcell_AACTCAGGTGGCGAAT	bcc.su001.pre.tcell_AACTCAGGTGGCGAAT	0	0	0	0	0	0	0	0	0	su001	pre	CD45+ CD3+	CD4_T_cells	-4.9841	8.23011	responder
bcc.su001.pre.tcell_AACTCAGTCCCGACTT	bcc.su001.pre.tcell_AACTCAGTCCCGACTT	0	0	0	0	0	0	0	0	0	su001	pre	CD45+ CD3+	CD4_T_cells	-2.22574	8.48316	responder
bcc.su001.pre.tcell_AACTCAGTCTCCTATA	bcc.su001.pre.tcell_AACTCAGTCTCCTATA	0	0	0	0	0	0	1	0	0	su001	pre	CD45+ CD3+	CD4_T_cells	-3.27869	8.20204	responder
bcc.su001.pre.tcell_AACTCAGTCTCGCTTG	bcc.su001.pre.tcell_AACTCAGTCTCGCTTG	0	0	0	0	0	0	0	0	0	su001	pre	CD45+ CD3+	CD4_T_cells	-4.87678	7.69095	responder
bcc.su001.pre.tcell_AACTCAGTCTTAGAGC	bcc.su001.pre.tcell_AACTCAGTCTTAGAGC	0	0	0	0	0	0	0	0	0	su001	pre	CD45+ CD3+	CD8_ex_T_cells	2.63453	1.57378	responder
bcc.su001.pre.tcell_AACTCCCAGTACGTTC	bcc.su001.pre.tcell_AACTCCCAGTACGTTC	0	0	0	0	0	0	0	0	0	su001	pre	CD45+ CD3+	CD4_T_cells	-4.86919	7.32047	responder
bcc.su001.pre.tcell_AACTCCCAGTGGGATC	bcc.su001.pre.tcell_AACTCCCAGTGGGATC	0	0	0	0	0	0	1	0	0	su001	pre	CD45+ CD3+	CD4_T_cells	-2.23673	5.48177	responder
bcc.su001.pre.tcell_AACTCCCTCAGCTTAG	bcc.su001.pre.tcell_AACTCCCTCAGCTTAG	0	0	0	0	0	0	0	0	0	su001	pre	CD45+ CD3+	CD8_act_T_cells	-0.527976	1.25018	responder
bcc.su001.pre.tcell_AACTCCCTCCTGCTTG	bcc.su001.pre.tcell_AACTCCCTCCTGCTTG	0	0	0	0	0	0	2	0	0	su001	pre	CD45+ CD3+	CD4_T_cells	-3.73043	9.23866	responder
bcc.su001.pre.tcell_AACTCTTAGAAGCCCA	bcc.su001.pre.tcell_AACTCTTAGAAGCCCA	0	0	0	0	0	0	0	0	0	su001	pre	CD45+ CD3+	CD4_T_cells	-4.33058	6.17544	responder
bcc.su001.pre.tcell_AACTCTTGTGGTGTAG	bcc.su001.pre.tcell_AACTCTTGTGGTGTAG	0	0	0	0	0	0	0	0	0	su001	pre	CD45+ CD3+	CD4_T_cells	-4.55896	6.41921	responder
bcc.su001.pre.tcell_AACTCTTTCCGTCATC	bcc.su001.pre.tcell_AACTCTTTCCGTCATC	0	0	0	0	0	0	0	0	0	su001	pre	CD45+ CD3+	Tregs	-2.65111	8.55349	responder
bcc.su001.pre.tcell_AACTGGTAGACCACGA	bcc.su001.pre.tcell_AACTGGTAGACCACGA	0	0	0	0	0	0	3	0	0	su001	pre	CD45+ CD3+	CD4_T_cells	-1.34766	6.49736	responder
bcc.su001.pre.tcell_AACTGGTCACGTCTCT	bcc.su001.pre.tcell_AACTGGTCACGTCTCT	0	0	0	0	0	0	2	0	0	su001	pre	CD45+ CD3+	CD4_T_cells	-2.62195	5.81936	responder
bcc.su001.pre.tcell_AACTGGTGTCCGCTGA	bcc.su001.pre.tcell_AACTGGTGTCCGCTGA	0	0	0	0	0	2	0	0	0	su001	pre	CD45+ CD3+	CD8_mem_T_cells	-4.16743	0.640265	responder
bcc.su001.pre.tcell_AACTGGTTCAACCATG	bcc.su001.pre.tcell_AACTGGTTCAACCATG	0	0	0	0	0	0	1	0	0	su001	pre	CD45+ CD3+	CD4_T_cells	-2.75775	6.82186	responder
bcc.su001.pre.tcell_AACTGGTTCCCGACTT	bcc.su001.pre.tcell_AACTGGTTCCCGACTT	0	0	0	0	0	1	0	0	0	su001	pre	CD45+ CD3+	CD4_T_cells	-4.5008	6.43813	responder
bcc.su001.pre.tcell_AACTTTCAGACACTAA	bcc.su001.pre.tcell_AACTTTCAGACACTAA	0	0	0	0	0	0	0	0	0	su001	pre	CD45+ CD3+	Tregs	-1.89218	7.93318	responder
bcc.su001.pre.tcell_AACTTTCCAGTAAGCG	bcc.su001.pre.tcell_AACTTTCCAGTAAGCG	0	0	0	0	0	0	0	0	0	su001	pre	CD45+ CD3+	CD4_T_cells	-5.07141	6.78812	responder
bcc.su001.pre.tcell_AAGACCTAGGGATCTG	bcc.su001.pre.tcell_AAGACCTAGGGATCTG	0	0	0	0	0	1	0	0	0	su001	pre	CD45+ CD3+	CD4_T_cells	-2.68715	8.04113	responder
bcc.su001.pre.tcell_AAGACCTGTATGAATG	bcc.su001.pre.tcell_AAGACCTGTATGAATG	0	0	0	0	0	1	0	0	0	su001	pre	CD45+ CD3+	CD4_T_cells	-2.80053	9.02503	responder
bcc.su001.pre.tcell_AAGACCTGTTCAGGCC	bcc.su001.pre.tcell_AAGACCTGTTCAGGCC	0	0	0	0	0	0	1	0	0	su001	pre	CD45+ CD3+	Tregs	-2.95269	10.9093	responder
bcc.su001.pre.tcell_AAGCCGCCAGTATAAG	bcc.su001.pre.tcell_AAGCCGCCAGTATAAG	0	0	0	0	0	0	0	0	0	su001	pre	CD45+ CD3+	CD4_T_cells	-1.42011	10.7245	responder
bcc.su001.pre.tcell_AAGCCGCGTCTAGAGG	bcc.su001.pre.tcell_AAGCCGCGTCTAGAGG	0	0	0	0	0	0	2	0	0	su001	pre	CD45+ CD3+	CD8_mem_T_cells	-3.02752	4.78216	responder
bcc.su001.pre.tcell_AAGCCGCGTCTGATCA	bcc.su001.pre.tcell_AAGCCGCGTCTGATCA	0	0	0	0	0	0	0	0	0	su001	pre	CD45+ CD3+	CD4_T_cells	-5.02794	6.88802	responder
bcc.su001.pre.tcell_AAGCCGCTCGTCACGG	bcc.su001.pre.tcell_AAGCCGCTCGTCACGG	0	0	0	0	0	0	0	0	0	su001	pre	CD45+ CD3+	Tregs	-2.15622	11.2188	responder
bcc.su001.pre.tcell_AAGGAGCAGGAGTCTG	bcc.su001.pre.tcell_AAGGAGCAGGAGTCTG	0	0	0	0	0	2	1	0	0	su001	pre	CD45+ CD3+	CD4_T_cells	-1.59499	5.31465	responder
bcc.su001.pre.tcell_AAGGAGCCATACAGCT	bcc.su001.pre.tcell_AAGGAGCCATACAGCT	0	0	0	0	0	0	0	0	0	su001	pre	CD45+ CD3+	Tregs	-0.567287	11.2645	responder
bcc.su001.pre.tcell_AAGGCAGAGGATGCGT	bcc.su001.pre.tcell_AAGGCAGAGGATGCGT	0	0	0	0	0	1	0	0	0	su001	pre	CD45+ CD3+	CD4_T_cells	0.038745	5.36409	responder
bcc.su001.pre.tcell_AAGGCAGCAAGCTGAG	bcc.su001.pre.tcell_AAGGCAGCAAGCTGAG	0	0	0	0	0	0	0	0	0	su001	pre	CD45+ CD3+	CD4_T_cells	-2.16606	9.74574	responder
bcc.su001.pre.tcell_AAGGTTCCATCTCGCT	bcc.su001.pre.tcell_AAGGTTCCATCTCGCT	0	0	0	0	0	0	3	0	1	su001	pre	CD45+ CD3+	CD8_mem_T_cells	-1.90638	5.15835	responder
bcc.su001.pre.tcell_AAGTCTGCAGCCTTTC	bcc.su001.pre.tcell_AAGTCTGCAGCCTTTC	0	0	0	0	0	0	0	0	0	su001	pre	CD45+ CD3+	Tregs	-1.42405	11.0282	responder
bcc.su001.pre.tcell_AAGTCTGCATTCTTAC	bcc.su001.pre.tcell_AAGTCTGCATTCTTAC	0	0	0	0	0	0	0	0	0	su001	pre	CD45+ CD3+	Tregs	-0.958405	12.5872	responder
bcc.su001.pre.tcell_AATCCAGAGATGTTAG	bcc.su001.pre.tcell_AATCCAGAGATGTTAG	0	0	0	0	0	0	1	0	0	su001	pre	CD45+ CD3+	CD4_T_cells	-2.94091	8.67123	responder
bcc.su001.pre.tcell_ACACCCTGTACAGCAG	bcc.su001.pre.tcell_ACACCCTGTACAGCAG	0	0	0	0	0	0	0	0	0	su001	pre	CD45+ CD3+	Tregs	1.75089	11.03	responder
bcc.su001.pre.tcell_ACACCCTTCAACACCA	bcc.su001.pre.tcell_ACACCCTTCAACACCA	0	0	0	0	0	0	2	0	0	su001	pre	CD45+ CD3+	Tregs	-0.861605	11.9809	responder
bcc.su001.pre.tcell_ACACCCTTCAGCTCTC	bcc.su001.pre.tcell_ACACCCTTCAGCTCTC	0	0	0	0	0	0	1	0	0	su001	pre	CD45+ CD3+	Tregs	-2.63855	10.541	responder
bcc.su001.pre.tcell_ACACCCTTCATCTGCC	bcc.su001.pre.tcell_ACACCCTTCATCTGCC	0	0	0	0	0	0	0	0	0	su001	pre	CD45+ CD3+	Tregs	-0.25896	11.7011	responder
bcc.su001.pre.tcell_ACACCCTTCCCGACTT	bcc.su001.pre.tcell_ACACCCTTCCCGACTT	0	0	0	0	0	0	0	0	0	su001	pre	CD45+ CD3+	Tregs	-0.216333	12.4366	responder
bcc.su001.pre.tcell_ACACCCTTCTTCATGT	bcc.su001.pre.tcell_ACACCCTTCTTCATGT	0	0	0	0	0	0	1	0	0	su001	pre	CD45+ CD3+	Tregs	0.5387	9.76839	responder
bcc.su001.pre.tcell_ACACCGGTCAATACCG	bcc.su001.pre.tcell_ACACCGGTCAATACCG	0	0	0	0	0	1	1	0	0	su001	pre	CD45+ CD3+	CD4_T_cells	-4.14561	9.32649	responder
bcc.su001.pre.tcell_ACACCGGTCGCGTAGC	bcc.su001.pre.tcell_ACACCGGTCGCGTAGC	0	0	0	0	0	0	0	0	0	su001	pre	CD45+ CD3+	Tregs	-1.50814	12.1977	responder
bcc.su001.pre.tcell_ACACTGAAGGGTGTTG	bcc.su001.pre.tcell_ACACTGAAGGGTGTTG	0	0	0	0	0	0	0	0	0	su001	pre	CD45+ CD3+	Tregs	-0.64694	10.8904	responder
bcc.su001.pre.tcell_ACACTGACACGGTGTC	bcc.su001.pre.tcell_ACACTGACACGGTGTC	0	0	0	0	0	0	1	0	0	su001	pre	CD45+ CD3+	Tregs	1.78883	10.8801	responder
bcc.su001.pre.tcell_ACACTGACAGACAAAT	bcc.su001.pre.tcell_ACACTGACAGACAAAT	0	0	0	0	0	0	0	0	0	su001	pre	CD45+ CD3+	CD4_T_cells	0.220142	8.64854	responder
bcc.su001.pre.tcell_ACACTGATCTTCGGTC	bcc.su001.pre.tcell_ACACTGATCTTCGGTC	0	0	0	0	0	1	0	0	0	su001	pre	CD45+ CD3+	CD4_T_cells	-3.0802	10.7747	responder
bcc.su001.pre.tcell_ACAGCCGCAACGATGG	bcc.su001.pre.tcell_ACAGCCGCAACGATGG	0	0	0	0	0	0	1	0	0	su001	pre	CD45+ CD3+	Tregs	3.0419	10.6679	responder
bcc.su001.pre.tcell_ACAGCCGGTACTTAGC	bcc.su001.pre.tcell_ACAGCCGGTACTTAGC	0	0	0	0	0	0	0	0	0	su001	pre	CD45+ CD3+	CD4_T_cells	-3.38277	8.17679	responder
bcc.su001.pre.tcell_ACAGCCGGTTCCACTC	bcc.su001.pre.tcell_ACAGCCGGTTCCACTC	0	0	0	0	0	0	1	0	0	su001	pre	CD45+ CD3+	CD4_T_cells	-2.90417	9.13145	responder
bcc.su001.pre.tcell_ACAGCTAAGGTGGGTT	bcc.su001.pre.tcell_ACAGCTAAGGTGGGTT	0	0	0	0	0	1	0	0	1	su001	pre	CD45+ CD3+	CD8_mem_T_cells	-3.96279	5.34238	responder
bcc.su001.pre.tcell_ACAGCTAAGTGAAGTT	bcc.su001.pre.tcell_ACAGCTAAGTGAAGTT	0	0	0	0	0	0	0	0	0	su001	pre	CD45+ CD3+	CD8_mem_T_cells	-8.18581	2.4397	responder
bcc.su001.pre.tcell_ACATACGTCCTAGGGC	bcc.su001.pre.tcell_ACATACGTCCTAGGGC	0	0	0	0	0	0	1	0	0	su001	pre	CD45+ CD3+	Tregs	-1.12338	11.8956	responder
bcc.su001.pre.tcell_ACCAGTAAGCTGTTCA	bcc.su001.pre.tcell_ACCAGTAAGCTGTTCA	0	0	0	0	0	0	0	0	0	su001	pre	CD45+ CD3+	CD8_mem_T_cells	-3.59356	0.627633	responder
bcc.su001.pre.tcell_ACCAGTAAGTCAAGCG	bcc.su001.pre.tcell_ACCAGTAAGTCAAGCG	0	0	0	0	0	0	0	0	0	su001	pre	CD45+ CD3+	Tregs	-1.511	10.5278	responder
bcc.su001.pre.tcell_ACCAGTAGTGACTACT	bcc.su001.pre.tcell_ACCAGTAGTGACTACT	0	0	0	0	0	1	1	0	0	su001	pre	CD45+ CD3+	CD4_T_cells	-3.78751	8.21637	responder
bcc.su001.pre.tcell_ACCAGTATCACCACCT	bcc.su001.pre.tcell_ACCAGTATCACCACCT	0	0	0	0	0	0	1	0	0	su001	pre	CD45+ CD3+	Tregs	-0.821464	10.0078	responder
bcc.su001.pre.tcell_ACCCACTGTCTCTTAT	bcc.su001.pre.tcell_ACCCACTGTCTCTTAT	0	0	0	0	0	0	0	0	0	su001	pre	CD45+ CD3+	CD4_T_cells	-4.32132	9.04983	responder
bcc.su001.pre.tcell_ACCCACTTCCGCAAGC	bcc.su001.pre.tcell_ACCCACTTCCGCAAGC	0	0	0	0	0	1	1	0	0	su001	pre	CD45+ CD3+	CD4_T_cells	0.242399	4.37105	responder
bcc.su001.pre.tcell_ACCGTAACAGCTGTGC	bcc.su001.pre.tcell_ACCGTAACAGCTGTGC	0	0	0	0	0	0	1	0	0	su001	pre	CD45+ CD3+	Tregs	3.39797	12.8571	responder
bcc.su001.pre.tcell_ACCGTAAGTGTATGGG	bcc.su001.pre.tcell_ACCGTAAGTGTATGGG	0	0	0	0	0	0	0	0	0	su001	pre	CD45+ CD3+	Tregs	-2.5721	10.3737	responder
bcc.su001.pre.tcell_ACCGTAATCTGCTGCT	bcc.su001.pre.tcell_ACCGTAATCTGCTGCT	0	0	0	0	0	0	0	0	0	su001	pre	CD45+ CD3+	CD4_T_cells	-4.44884	9.12184	responder
bcc.su001.pre.tcell_ACCTTTAAGAGGTACC	bcc.su001.pre.tcell_ACCTTTAAGAGGTACC	0	0	0	0	0	0	0	0	0	su001	pre	CD45+ CD3+	CD4_T_cells	-5.31472	7.51406	responder
bcc.su001.pre.tcell_ACCTTTACATCACAAC	bcc.su001.pre.tcell_ACCTTTACATCACAAC	0	0	0	0	0	0	0	0	0	su001	pre	CD45+ CD3+	Tregs	0.201411	12.9321	responder
bcc.su001.pre.tcell_ACGAGCCAGATATGCA	bcc.su001.pre.tcell_ACGAGCCAGATATGCA	0	0	0	0	0	0	0	0	0	su001	pre	CD45+ CD3+	CD4_T_cells	-4.11944	7.84238	responder
bcc.su001.pre.tcell_ACGAGCCAGTCTCAAC	bcc.su001.pre.tcell_ACGAGCCAGTCTCAAC	0	0	0	0	0	0	0	0	0	su001	pre	CD45+ CD3+	CD4_T_cells	-3.14985	10.3282	responder
bcc.su001.pre.tcell_ACGAGCCCAGTACACT	bcc.su001.pre.tcell_ACGAGCCCAGTACACT	0	0	0	0	0	0	0	0	0	su001	pre	CD45+ CD3+	CD4_T_cells	-5.08772	8.06956	responder
bcc.su001.pre.tcell_ACGAGCCTCCACGAAT	bcc.su001.pre.tcell_ACGAGCCTCCACGAAT	0	0	0	0	0	0	1	0	0	su001	pre	CD45+ CD3+	CD8_mem_T_cells	-1.94501	3.93124	responder
bcc.su001.pre.tcell_ACGAGGACAGGACCCT	bcc.su001.pre.tcell_ACGAGGACAGGACCCT	0	0	0	0	0	0	1	0	0	su001	pre	CD45+ CD3+	CD8_mem_T_cells	-9.33922	1.75752	responder
bcc.su001.pre.tcell_ACGATACGTGCAACGA	bcc.su001.pre.tcell_ACGATACGTGCAACGA	0	0	0	0	0	0	0	0	0	su001	pre	CD45+ CD3+	CD4_T_cells	-3.67012	10.084	responder
bcc.su001.pre.tcell_ACGATGTAGAAGGGTA	bcc.su001.pre.tcell_ACGATGTAGAAGGGTA	0	0	0	0	0	0	1	0	0	su001	pre	CD45+ CD3+	CD4_T_cells	-3.60884	9.49042	responder
bcc.su001.pre.tcell_ACGATGTTCGGCTACG	bcc.su001.pre.tcell_ACGATGTTCGGCTACG	0	0	0	0	0	0	1	0	0	su001	pre	CD45+ CD3+	Tregs	2.56045	9.16219	responder
bcc.su001.pre.tcell_ACGCAGCGTCACACGC	bcc.su001.pre.tcell_ACGCAGCGTCACACGC	0	0	0	0	0	0	0	0	0	su001	pre	CD45+ CD3+	CD8_mem_T_cells	-2.30682	5.72412	responder
bcc.su001.pre.tcell_ACGCCAGAGATACACA	bcc.su001.pre.tcell_ACGCCAGAGATACACA	0	0	0	0	0	0	0	0	1	su001	pre	CD45+ CD3+	CD4_T_cells	-3.34315	9.7685	responder
bcc.su001.pre.tcell_ACGCCGAAGACCTTTG	bcc.su001.pre.tcell_ACGCCGAAGACCTTTG	0	0	0	0	0	0	0	0	0	su001	pre	CD45+ CD3+	CD8_mem_T_cells	-5.0823	5.46824	responder
bcc.su001.pre.tcell_ACGCCGAAGCGCTCCA	bcc.su001.pre.tcell_ACGCCGAAGCGCTCCA	0	0	0	0	0	0	0	0	0	su001	pre	CD45+ CD3+	CD8_mem_T_cells	-3.38635	5.26665	responder
bcc.su001.pre.tcell_ACGCCGACATAAGACA	bcc.su001.pre.tcell_ACGCCGACATAAGACA	0	0	0	0	0	0	1	0	0	su001	pre	CD45+ CD3+	CD4_T_cells	-4.40585	7.07115	responder
bcc.su001.pre.tcell_ACGGCCAAGTGTACGG	bcc.su001.pre.tcell_ACGGCCAAGTGTACGG	0	0	0	0	0	1	2	0	0	su001	pre	CD45+ CD3+	CD4_T_cells	-1.7266	10.3376	responder
bcc.su001.pre.tcell_ACGGCCACATATGCTG	bcc.su001.pre.tcell_ACGGCCACATATGCTG	0	0	0	0	0	2	1	0	0	su001	pre	CD45+ CD3+	CD4_T_cells	2.81795	4.46255	responder
bcc.su001.pre.tcell_ACGGCCATCTAAGCCA	bcc.su001.pre.tcell_ACGGCCATCTAAGCCA	0	0	0	0	0	0	0	0	0	su001	pre	CD45+ CD3+	CD4_T_cells	-5.7842	7.87607	responder
bcc.su001.pre.tcell_ACGGGCTAGACACTAA	bcc.su001.pre.tcell_ACGGGCTAGACACTAA	0	0	0	0	0	0	0	0	0	su001	pre	CD45+ CD3+	Tregs	1.51874	11.7862	responder
bcc.su001.pre.tcell_ACGGGCTAGCGTTGCC	bcc.su001.pre.tcell_ACGGGCTAGCGTTGCC	0	0	0	0	0	0	2	0	0	su001	pre	CD45+ CD3+	CD4_T_cells	1.68483	5.16584	responder
bcc.su001.pre.tcell_ACGGGCTCAATCGGTT	bcc.su001.pre.tcell_ACGGGCTCAATCGGTT	0	0	0	0	0	0	1	0	0	su001	pre	CD45+ CD3+	Tregs	-0.705574	12.1627	responder
bcc.su001.pre.tcell_ACGGGCTTCTTAGCCC	bcc.su001.pre.tcell_ACGGGCTTCTTAGCCC	0	0	0	0	0	0	0	0	0	su001	pre	CD45+ CD3+	CD4_T_cells	-2.67114	10.1151	responder
bcc.su001.pre.tcell_ACGGGTCAGAGGTTAT	bcc.su001.pre.tcell_ACGGGTCAGAGGTTAT	0	0	0	0	0	0	0	0	0	su001	pre	CD45+ CD3+	CD8_mem_T_cells	-8.10574	2.5189	responder
bcc.su001.pre.tcell_ACGGGTCAGTGCGTGA	bcc.su001.pre.tcell_ACGGGTCAGTGCGTGA	0	0	0	0	0	0	1	0	0	su001	pre	CD45+ CD3+	Tregs	0.290791	10.4276	responder
bcc.su001.pre.tcell_ACGGGTCCAATGACCT	bcc.su001.pre.tcell_ACGGGTCCAATGACCT	0	0	0	0	0	1	1	0	0	su001	pre	CD45+ CD3+	CD4_T_cells	-3.01889	6.82364	responder
bcc.su001.pre.tcell_ACGGGTCGTGATAAGT	bcc.su001.pre.tcell_ACGGGTCGTGATAAGT	0	0	0	0	0	0	1	0	0	su001	pre	CD45+ CD3+	CD4_T_cells	-3.50523	7.70922	responder
bcc.su001.pre.tcell_ACGTCAATCGGCTACG	bcc.su001.pre.tcell_ACGTCAATCGGCTACG	0	0	0	0	0	0	0	0	0	su001	pre	CD45+ CD3+	Tregs	1.11299	12.7218	responder
bcc.su001.pre.tcell_ACTATCTAGAAAGTGG	bcc.su001.pre.tcell_ACTATCTAGAAAGTGG	0	0	0	0	0	0	1	0	0	su001	pre	CD45+ CD3+	CD8_mem_T_cells	-1.53351	3.79391	responder
bcc.su001.pre.tcell_ACTATCTTCGCGCCAA	bcc.su001.pre.tcell_ACTATCTTCGCGCCAA	0	0	0	0	0	0	0	0	0	su001	pre	CD45+ CD3+	Tregs	0.421783	11.8488	responder
bcc.su001.pre.tcell_ACTGAGTGTGTGCCTG	bcc.su001.pre.tcell_ACTGAGTGTGTGCCTG	0	0	0	0	0	0	0	0	0	su001	pre	CD45+ CD3+	CD4_T_cells	1.18138	8.16194	responder
bcc.su001.pre.tcell_ACTGAGTGTTACGCGC	bcc.su001.pre.tcell_ACTGAGTGTTACGCGC	0	0	0	0	0	1	1	0	0	su001	pre	CD45+ CD3+	Tregs	-0.517231	12.4693	responder
bcc.su001.pre.tcell_ACTGATGCACAGCCCA	bcc.su001.pre.tcell_ACTGATGCACAGCCCA	0	0	0	0	0	0	0	0	0	su001	pre	CD45+ CD3+	Tregs	2.29806	10.7071	responder
bcc.su001.pre.tcell_ACTGATGTCGCCTGTT	bcc.su001.pre.tcell_ACTGATGTCGCCTGTT	0	0	0	0	0	0	0	0	1	su001	pre	CD45+ CD3+	Tregs	-0.1394	11.6692	responder
bcc.su001.pre.tcell_ACTGCTCCAACGATGG	bcc.su001.pre.tcell_ACTGCTCCAACGATGG	0	0	0	0	0	0	0	0	0	su001	pre	CD45+ CD3+	Tregs	-1.69814	9.79775	responder
bcc.su001.pre.tcell_ACTGCTCCACGGCCAT	bcc.su001.pre.tcell_ACTGCTCCACGGCCAT	0	0	0	0	0	0	0	0	0	su001	pre	CD45+ CD3+	CD4_T_cells	-4.36888	8.65032	responder
bcc.su001.pre.tcell_ACTGCTCCAGACACTT	bcc.su001.pre.tcell_ACTGCTCCAGACACTT	0	0	0	0	0	0	0	0	1	su001	pre	CD45+ CD3+	CD4_T_cells	-5.01225	8.49122	responder
bcc.su001.pre.tcell_ACTGCTCCATAAAGGT	bcc.su001.pre.tcell_ACTGCTCCATAAAGGT	0	0	0	0	0	0	0	0	0	su001	pre	CD45+ CD3+	CD8_mem_T_cells	-5.01449	3.6476	responder
bcc.su001.pre.tcell_ACTGCTCGTAGCCTCG	bcc.su001.pre.tcell_ACTGCTCGTAGCCTCG	0	0	0	0	0	0	0	0	0	su001	pre	CD45+ CD3+	Tregs	-0.56775	11.4899	responder
bcc.su001.pre.tcell_ACTGTCCAGCCACCTG	bcc.su001.pre.tcell_ACTGTCCAGCCACCTG	0	0	0	0	0	0	0	0	0	su001	pre	CD45+ CD3+	CD8_act_T_cells	-0.674497	1.38184	responder
bcc.su001.pre.tcell_ACTTACTTCGGATGTT	bcc.su001.pre.tcell_ACTTACTTCGGATGTT	0	0	0	0	0	0	1	0	0	su001	pre	CD45+ CD3+	Tregs	0.489617	11.2479	responder
bcc.su001.pre.tcell_ACTTTCATCCAAAGTC	bcc.su001.pre.tcell_ACTTTCATCCAAAGTC	0	0	0	0	0	0	1	0	0	su001	pre	CD45+ CD3+	Tregs	-0.31263	11.0785	responder
bcc.su001.pre.tcell_AGAATAGGTCGAAAGC	bcc.su001.pre.tcell_AGAATAGGTCGAAAGC	0	0	0	0	0	0	1	0	0	su001	pre	CD45+ CD3+	CD4_T_cells	-5.0031	8.29683	responder
bcc.su001.pre.tcell_AGAATAGGTTAAGGGC	bcc.su001.pre.tcell_AGAATAGGTTAAGGGC	0	0	0	0	0	0	0	0	0	su001	pre	CD45+ CD3+	CD8_act_T_cells	-0.607153	1.11289	responder
bcc.su001.pre.tcell_AGAATAGTCGCACTCT	bcc.su001.pre.tcell_AGAATAGTCGCACTCT	0	0	0	0	0	0	1	0	0	su001	pre	CD45+ CD3+	CD4_T_cells	-4.61488	8.36614	responder
bcc.su001.pre.tcell_AGACGTTCAAAGGTGC	bcc.su001.pre.tcell_AGACGTTCAAAGGTGC	0	0	0	0	0	0	1	0	0	su001	pre	CD45+ CD3+	Tregs	-2.65241	11.1118	responder
bcc.su001.pre.tcell_AGACGTTGTTATGCGT	bcc.su001.pre.tcell_AGACGTTGTTATGCGT	0	0	0	0	0	0	2	0	0	su001	pre	CD45+ CD3+	CD8_mem_T_cells	-1.88397	3.40966	responder
bcc.su001.pre.tcell_AGACGTTTCCTAGGGC	bcc.su001.pre.tcell_AGACGTTTCCTAGGGC	0	0	0	0	0	0	1	0	0	su001	pre	CD45+ CD3+	CD4_T_cells	-4.0646	9.77349	responder
bcc.su001.pre.tcell_AGAGCGAAGACAAGCC	bcc.su001.pre.tcell_AGAGCGAAGACAAGCC	0	0	0	0	0	0	0	0	0	su001	pre	CD45+ CD3+	CD8_mem_T_cells	-3.65754	1.39646	responder
bcc.su001.pre.tcell_AGAGCGATCTGCAGTA	bcc.su001.pre.tcell_AGAGCGATCTGCAGTA	0	0	0	0	0	0	0	0	1	su001	pre	CD45+ CD3+	CD4_T_cells	2.34689	8.20578	responder
bcc.su001.pre.tcell_AGAGCTTCAACAACCT	bcc.su001.pre.tcell_AGAGCTTCAACAACCT	0	0	0	0	0	1	0	0	0	su001	pre	CD45+ CD3+	Tregs	-1.39855	11.3096	responder
bcc.su001.pre.tcell_AGAGCTTCACACATGT	bcc.su001.pre.tcell_AGAGCTTCACACATGT	0	0	0	0	0	1	0	0	0	su001	pre	CD45+ CD3+	CD4_T_cells	-4.0063	8.33465	responder
bcc.su001.pre.tcell_AGAGTGGCAAATACAG	bcc.su001.pre.tcell_AGAGTGGCAAATACAG	0	0	0	0	0	1	1	0	2	su001	pre	CD45+ CD3+	Tregs	-2.27016	11.4249	responder
bcc.su001.pre.tcell_AGATCTGCATGTCCTC	bcc.su001.pre.tcell_AGATCTGCATGTCCTC	0	0	0	0	0	1	0	0	2	su001	pre	CD45+ CD3+	CD8_mem_T_cells	-0.622812	5.33485	responder
bcc.su001.pre.tcell_AGATTGCCACCTGGTG	bcc.su001.pre.tcell_AGATTGCCACCTGGTG	0	0	0	0	0	0	0	0	0	su001	pre	CD45+ CD3+	CD4_T_cells	-2.33457	10.2812	responder
bcc.su001.pre.tcell_AGATTGCTCAGTTCGA	bcc.su001.pre.tcell_AGATTGCTCAGTTCGA	0	0	0	0	0	0	1	0	0	su001	pre	CD45+ CD3+	CD4_T_cells	-2.28392	9.81038	responder
bcc.su001.pre.tcell_AGATTGCTCATCGCTC	bcc.su001.pre.tcell_AGATTGCTCATCGCTC	0	0	0	0	0	0	0	0	0	su001	pre	CD45+ CD3+	Tregs	-0.175938	11.0685	responder
bcc.su001.pre.tcell_AGATTGCTCCAGAGGA	bcc.su001.pre.tcell_AGATTGCTCCAGAGGA	0	0	0	0	0	0	1	0	0	su001	pre	CD45+ CD3+	Tregs	-0.909285	12.299	responder
bcc.su001.pre.tcell_AGCAGCCCATCTCGCT	bcc.su001.pre.tcell_AGCAGCCCATCTCGCT	0	0	0	0	0	0	1	0	0	su001	pre	CD45+ CD3+	Tregs	-0.757119	10.8648	responder
bcc.su001.pre.tcell_AGCAGCCGTAGGAGTC	bcc.su001.pre.tcell_AGCAGCCGTAGGAGTC	0	0	0	0	0	0	0	0	0	su001	pre	CD45+ CD3+	CD4_T_cells	-3.24479	10.9415	responder
bcc.su001.pre.tcell_AGCAGCCGTTCATGGT	bcc.su001.pre.tcell_AGCAGCCGTTCATGGT	0	0	0	0	0	0	0	0	0	su001	pre	CD45+ CD3+	CD4_T_cells	-2.21479	10.1624	responder
bcc.su001.pre.tcell_AGCAGCCTCATACGGT	bcc.su001.pre.tcell_AGCAGCCTCATACGGT	0	0	0	0	0	0	0	0	0	su001	pre	CD45+ CD3+	Tregs	1.55064	12.3819	responder
bcc.su001.pre.tcell_AGCATACCACATGGGA	bcc.su001.pre.tcell_AGCATACCACATGGGA	0	0	0	0	0	0	0	0	0	su001	pre	CD45+ CD3+	CD4_T_cells	0.998755	2.94072	responder
bcc.su001.pre.tcell_AGCCTAAAGACCGGAT	bcc.su001.pre.tcell_AGCCTAAAGACCGGAT	0	0	0	0	0	0	2	0	2	su001	pre	CD45+ CD3+	CD8_mem_T_cells	-8.65334	1.18051	responder
bcc.su001.pre.tcell_AGCGTATAGGGATGGG	bcc.su001.pre.tcell_AGCGTATAGGGATGGG	0	0	0	0	0	0	3	0	0	su001	pre	CD45+ CD3+	CD4_T_cells	-3.41799	8.8938	responder
bcc.su001.pre.tcell_AGCTCCTCAGGGTACA	bcc.su001.pre.tcell_AGCTCCTCAGGGTACA	0	0	0	0	0	0	0	0	0	su001	pre	CD45+ CD3+	CD4_T_cells	-3.30947	8.42574	responder
bcc.su001.pre.tcell_AGCTCCTTCAGCCTAA	bcc.su001.pre.tcell_AGCTCCTTCAGCCTAA	0	0	0	0	0	0	0	0	0	su001	pre	CD45+ CD3+	CD8_mem_T_cells	-5.81918	5.24213	responder
bcc.su001.pre.tcell_AGCTCTCAGAAACCAT	bcc.su001.pre.tcell_AGCTCTCAGAAACCAT	0	0	0	0	0	0	3	0	0	su001	pre	CD45+ CD3+	Tregs	1.27849	11.636	responder
bcc.su001.pre.tcell_AGCTCTCTCACTTCAT	bcc.su001.pre.tcell_AGCTCTCTCACTTCAT	0	0	0	0	0	0	0	0	0	su001	pre	CD45+ CD3+	Tregs	-1.35382	10.8902	responder
bcc.su001.pre.tcell_AGCTTGAAGCTTCGCG	bcc.su001.pre.tcell_AGCTTGAAGCTTCGCG	0	0	0	0	0	0	2	0	0	su001	pre	CD45+ CD3+	CD4_T_cells	-3.36689	6.06332	responder
bcc.su001.pre.tcell_AGCTTGACAGATCGGA	bcc.su001.pre.tcell_AGCTTGACAGATCGGA	0	0	0	0	0	0	0	0	0	su001	pre	CD45+ CD3+	CD4_T_cells	-4.95547	9.01902	responder
bcc.su001.pre.tcell_AGCTTGAGTCTGGAGA	bcc.su001.pre.tcell_AGCTTGAGTCTGGAGA	0	0	0	0	0	0	1	0	0	su001	pre	CD45+ CD3+	CD4_T_cells	-1.38393	10.1515	responder
bcc.su001.pre.tcell_AGGCCGTGTGCATCTA	bcc.su001.pre.tcell_AGGCCGTGTGCATCTA	0	0	0	0	0	0	0	0	0	su001	pre	CD45+ CD3+	Tregs	0.902853	11.1102	responder
bcc.su001.pre.tcell_AGGCCGTTCCGAACGC	bcc.su001.pre.tcell_AGGCCGTTCCGAACGC	0	0	0	0	0	0	0	0	0	su001	pre	CD45+ CD3+	Tregs	-0.34839	12.5781	responder
bcc.su001.pre.tcell_AGGGAGTAGCGAGAAA	bcc.su001.pre.tcell_AGGGAGTAGCGAGAAA	0	0	0	0	0	0	2	0	0	su001	pre	CD45+ CD3+	Tregs	-1.2146	12.5487	responder
bcc.su001.pre.tcell_AGGGAGTAGTGGCACA	bcc.su001.pre.tcell_AGGGAGTAGTGGCACA	0	0	0	0	0	0	0	0	0	su001	pre	CD45+ CD3+	Tregs	2.24209	8.93712	responder
bcc.su001.pre.tcell_AGGGAGTGTGGTAACG	bcc.su001.pre.tcell_AGGGAGTGTGGTAACG	0	0	0	0	0	0	0	0	0	su001	pre	CD45+ CD3+	CD4_T_cells	-2.18715	9.37366	responder
bcc.su001.pre.tcell_AGGGATGAGAGACTAT	bcc.su001.pre.tcell_AGGGATGAGAGACTAT	0	0	0	0	0	0	0	0	0	su001	pre	CD45+ CD3+	CD4_T_cells	-2.3346	9.60158	responder
bcc.su001.pre.tcell_AGGGATGGTCAGAATA	bcc.su001.pre.tcell_AGGGATGGTCAGAATA	0	0	0	0	0	0	0	0	0	su001	pre	CD45+ CD3+	Tregs	-1.47133	9.32621	responder
bcc.su001.pre.tcell_AGGGATGGTCGCATAT	bcc.su001.pre.tcell_AGGGATGGTCGCATAT	0	0	0	0	0	0	0	0	0	su001	pre	CD45+ CD3+	Tregs	-0.66128	12.3673	responder
bcc.su001.pre.tcell_AGGGATGTCGTCCGTT	bcc.su001.pre.tcell_AGGGATGTCGTCCGTT	0	0	0	0	0	0	0	0	0	su001	pre	CD45+ CD3+	CD8_mem_T_cells	-2.51005	3.89601	responder
bcc.su001.pre.tcell_AGGGTGAAGTCCGTAT	bcc.su001.pre.tcell_AGGGTGAAGTCCGTAT	0	0	0	0	0	0	2	0	0	su001	pre	CD45+ CD3+	CD4_T_cells	1.0326	6.34766	responder
bcc.su001.pre.tcell_AGGGTGATCACTTATC	bcc.su001.pre.tcell_AGGGTGATCACTTATC	0	0	0	0	0	0	1	0	0	su001	pre	CD45+ CD3+	CD8_mem_T_cells	-8.08186	5.23512	responder
bcc.su001.pre.tcell_AGGTCATAGGAATTAC	bcc.su001.pre.tcell_AGGTCATAGGAATTAC	0	0	0	0	0	0	0	0	0	su001	pre	CD45+ CD3+	CD4_T_cells	-3.89589	6.94059	responder
bcc.su001.pre.tcell_AGGTCATTCAACTCTT	bcc.su001.pre.tcell_AGGTCATTCAACTCTT	0	0	0	0	0	0	1	0	0	su001	pre	CD45+ CD3+	CD4_T_cells	-2.76074	7.28281	responder
bcc.su001.pre.tcell_AGGTCATTCGGAAACG	bcc.su001.pre.tcell_AGGTCATTCGGAAACG	0	0	0	0	0	0	1	0	0	su001	pre	CD45+ CD3+	CD4_T_cells	-2.6014	8.79463	responder
bcc.su001.pre.tcell_AGGTCCGCACGGTAGA	bcc.su001.pre.tcell_AGGTCCGCACGGTAGA	0	0	0	0	0	0	0	0	0	su001	pre	CD45+ CD3+	Tregs	-1.89377	10.6254	responder
bcc.su001.pre.tcell_AGGTCCGTCGGATGTT	bcc.su001.pre.tcell_AGGTCCGTCGGATGTT	0	0	0	0	0	0	0	0	0	su001	pre	CD45+ CD3+	Tregs	-2.04536	11.8416	responder
bcc.su001.pre.tcell_AGTAGTCAGTGAACAT	bcc.su001.pre.tcell_AGTAGTCAGTGAACAT	0	0	0	0	0	0	0	0	0	su001	pre	CD45+ CD3+	CD4_T_cells	-2.66554	8.84856	responder
bcc.su001.pre.tcell_AGTGGGAGTCGAGTTT	bcc.su001.pre.tcell_AGTGGGAGTCGAGTTT	0	0	0	0	0	0	0	0	0	su001	pre	CD45+ CD3+	Tregs	-0.345357	12.8098	responder
bcc.su001.pre.tcell_AGTGTCAAGTGGCACA	bcc.su001.pre.tcell_AGTGTCAAGTGGCACA	0	0	0	0	0	0	0	0	0	su001	pre	CD45+ CD3+	CD4_T_cells	-4.2175	6.62676	responder
bcc.su001.pre.tcell_AGTTGGTAGAAACCAT	bcc.su001.pre.tcell_AGTTGGTAGAAACCAT	0	0	0	0	0	1	0	0	0	su001	pre	CD45+ CD3+	CD4_T_cells	1.3135	4.55443	responder
bcc.su001.pre.tcell_AGTTGGTGTAAATGTG	bcc.su001.pre.tcell_AGTTGGTGTAAATGTG	0	0	0	0	0	0	2	0	0	su001	pre	CD45+ CD3+	Tregs	-0.958338	11.2633	responder
bcc.su001.pre.tcell_ATAAGAGCATATGAGA	bcc.su001.pre.tcell_ATAAGAGCATATGAGA	0	0	0	0	0	1	0	0	0	su001	pre	CD45+ CD3+	CD4_T_cells	-5.45357	8.31176	responder
bcc.su001.pre.tcell_ATAAGAGGTTCTGAAC	bcc.su001.pre.tcell_ATAAGAGGTTCTGAAC	0	0	0	0	0	0	0	0	0	su001	pre	CD45+ CD3+	Tregs	-1.91628	7.68028	responder
bcc.su001.pre.tcell_ATAGACCAGCACCGCT	bcc.su001.pre.tcell_ATAGACCAGCACCGCT	0	0	0	0	0	0	0	0	0	su001	pre	CD45+ CD3+	CD4_T_cells	0.783237	7.17224	responder
bcc.su001.pre.tcell_ATAGACCCATAGGATA	bcc.su001.pre.tcell_ATAGACCCATAGGATA	0	0	0	0	0	0	0	0	0	su001	pre	CD45+ CD3+	Tregs	1.46361	12.9072	responder
bcc.su001.pre.tcell_ATAGACCTCTCATTCA	bcc.su001.pre.tcell_ATAGACCTCTCATTCA	0	0	0	0	0	0	0	0	0	su001	pre	CD45+ CD3+	Tregs	0.246126	12.2442	responder
bcc.su001.pre.tcell_ATCACGACACGCATCG	bcc.su001.pre.tcell_ATCACGACACGCATCG	0	0	0	0	0	0	0	0	1	su001	pre	CD45+ CD3+	Tregs	-0.430938	11.8723	responder
bcc.su001.pre.tcell_ATCACGAGTCGGGTCT	bcc.su001.pre.tcell_ATCACGAGTCGGGTCT	0	0	0	0	0	0	0	0	0	su001	pre	CD45+ CD3+	CD4_T_cells	-2.3326	6.52242	responder
bcc.su001.pre.tcell_ATCACGATCAACACTG	bcc.su001.pre.tcell_ATCACGATCAACACTG	0	0	0	0	0	0	0	0	0	su001	pre	CD45+ CD3+	Tregs	-0.297723	12.7073	responder
bcc.su001.pre.tcell_ATCATCTGTTAAGGGC	bcc.su001.pre.tcell_ATCATCTGTTAAGGGC	0	0	0	0	0	0	0	0	0	su001	pre	CD45+ CD3+	Tregs	-0.749625	11.5261	responder
bcc.su001.pre.tcell_ATCATGGAGCATCATC	bcc.su001.pre.tcell_ATCATGGAGCATCATC	0	0	0	0	0	0	0	0	0	su001	pre	CD45+ CD3+	CD4_T_cells	-3.06693	8.16275	responder
bcc.su001.pre.tcell_ATCCACCAGTCTCAAC	bcc.su001.pre.tcell_ATCCACCAGTCTCAAC	0	0	0	0	0	1	1	0	0	su001	pre	CD45+ CD3+	CD4_T_cells	-2.53467	8.81291	responder
bcc.su001.pre.tcell_ATCCGAACACGGCTAC	bcc.su001.pre.tcell_ATCCGAACACGGCTAC	0	0	0	0	0	0	0	0	0	su001	pre	CD45+ CD3+	CD4_T_cells	-5.11608	8.32018	responder
bcc.su001.pre.tcell_ATCCGAAGTATTAGCC	bcc.su001.pre.tcell_ATCCGAAGTATTAGCC	0	0	0	0	0	0	0	0	0	su001	pre	CD45+ CD3+	Tregs	-0.624333	12.3147	responder
bcc.su001.pre.tcell_ATCCGAATCAGCTCGG	bcc.su001.pre.tcell_ATCCGAATCAGCTCGG	0	0	0	0	0	0	0	0	0	su001	pre	CD45+ CD3+	CD4_T_cells	-4.35365	6.89825	responder
bcc.su001.pre.tcell_ATCCGAATCCAACCAA	bcc.su001.pre.tcell_ATCCGAATCCAACCAA	0	0	0	0	0	0	0	0	0	su001	pre	CD45+ CD3+	CD4_T_cells	-4.92126	7.2361	responder
bcc.su001.pre.tcell_ATCGAGTCACACCGAC	bcc.su001.pre.tcell_ATCGAGTCACACCGAC	0	0	0	0	0	0	0	0	0	su001	pre	CD45+ CD3+	CD4_T_cells	-2.89093	9.85614	responder
bcc.su001.pre.tcell_ATCGAGTCAGTAACGG	bcc.su001.pre.tcell_ATCGAGTCAGTAACGG	0	0	0	0	0	1	1	0	0	su001	pre	CD45+ CD3+	Tregs	-1.34203	10.3756	responder
bcc.su001.pre.tcell_ATCTACTAGATGTGTA	bcc.su001.pre.tcell_ATCTACTAGATGTGTA	0	0	0	0	0	1	1	0	0	su001	pre	CD45+ CD3+	Tregs	-2.21248	10.8154	responder
bcc.su001.pre.tcell_ATCTACTGTCACACGC	bcc.su001.pre.tcell_ATCTACTGTCACACGC	0	0	0	0	0	1	1	0	0	su001	pre	CD45+ CD3+	Tregs	-1.04381	9.16735	responder
bcc.su001.pre.tcell_ATCTACTTCTATCCTA	bcc.su001.pre.tcell_ATCTACTTCTATCCTA	0	0	0	0	0	0	0	0	0	su001	pre	CD45+ CD3+	Tregs	2.07176	12.8805	responder
bcc.su001.pre.tcell_ATCTGCCAGGCCCGTT	bcc.su001.pre.tcell_ATCTGCCAGGCCCGTT	0	0	0	0	0	0	0	0	0	su001	pre	CD45+ CD3+	CD4_T_cells	-1.86381	9.61538	responder
bcc.su001.pre.tcell_ATGAGGGGTGCCTGCA	bcc.su001.pre.tcell_ATGAGGGGTGCCTGCA	0	0	0	0	0	0	1	0	0	su001	pre	CD45+ CD3+	CD8_mem_T_cells	-4.12282	5.56448	responder
bcc.su001.pre.tcell_ATGCGATTCGTAGGAG	bcc.su001.pre.tcell_ATGCGATTCGTAGGAG	0	0	0	0	0	0	1	0	0	su001	pre	CD45+ CD3+	CD8_mem_T_cells	-8.23771	4.10921	responder
bcc.su001.pre.tcell_ATGGGAGAGCACACAG	bcc.su001.pre.tcell_ATGGGAGAGCACACAG	0	0	0	0	0	0	0	0	0	su001	pre	CD45+ CD3+	Tregs	0.870041	8.88485	responder
bcc.su001.pre.tcell_ATGTGTGAGAATGTTG	bcc.su001.pre.tcell_ATGTGTGAGAATGTTG	0	0	0	0	0	0	0	0	0	su001	pre	CD45+ CD3+	CD4_T_cells	-5.33993	7.94147	responder
bcc.su001.pre.tcell_ATGTGTGAGATACACA	bcc.su001.pre.tcell_ATGTGTGAGATACACA	0	0	0	0	0	1	1	0	0	su001	pre	CD45+ CD3+	CD4_T_cells	-1.60448	10.0963	responder
bcc.su001.pre.tcell_ATGTGTGCATTTCACT	bcc.su001.pre.tcell_ATGTGTGCATTTCACT	0	0	0	0	0	1	1	0	0	su001	pre	CD45+ CD3+	CD8_mem_T_cells	-2.86287	2.82242	responder
bcc.su001.pre.tcell_ATTATCCCATTGGGCC	bcc.su001.pre.tcell_ATTATCCCATTGGGCC	0	0	0	0	0	0	0	0	0	su001	pre	CD45+ CD3+	CD8_mem_T_cells	-6.59613	4.88975	responder
bcc.su001.pre.tcell_ATTATCCTCCAGTATG	bcc.su001.pre.tcell_ATTATCCTCCAGTATG	0	0	0	0	0	0	0	0	0	su001	pre	CD45+ CD3+	CD4_T_cells	-2.37121	9.76465	responder
bcc.su001.pre.tcell_ATTATCCTCGCCATAA	bcc.su001.pre.tcell_ATTATCCTCGCCATAA	0	0	0	0	0	1	0	0	0	su001	pre	CD45+ CD3+	CD8_mem_T_cells	-1.1128	3.1225	responder
bcc.su001.pre.tcell_ATTCTACGTGAACCTT	bcc.su001.pre.tcell_ATTCTACGTGAACCTT	0	0	0	0	0	0	2	0	0	su001	pre	CD45+ CD3+	CD8_mem_T_cells	-6.74517	2.96393	responder
bcc.su001.pre.tcell_ATTCTACTCAAGATCC	bcc.su001.pre.tcell_ATTCTACTCAAGATCC	0	0	0	0	0	0	0	0	0	su001	pre	CD45+ CD3+	CD4_T_cells	-3.13849	9.33944	responder
bcc.su001.pre.tcell_ATTGGTGTCTTAGCCC	bcc.su001.pre.tcell_ATTGGTGTCTTAGCCC	0	0	0	0	0	0	0	0	0	su001	pre	CD45+ CD3+	CD4_T_cells	-0.808468	8.88253	responder
bcc.su001.pre.tcell_ATTTCTGAGGGTATCG	bcc.su001.pre.tcell_ATTTCTGAGGGTATCG	0	0	0	0	0	0	0	0	0	su001	pre	CD45+ CD3+	CD4_T_cells	-5.33849	7.98458	responder
bcc.su001.pre.tcell_ATTTCTGCATCCTTGC	bcc.su001.pre.tcell_ATTTCTGCATCCTTGC	0	0	0	0	0	0	1	0	0	su001	pre	CD45+ CD3+	CD4_T_cells	-3.48956	3.72472	responder
bcc.su001.pre.tcell_ATTTCTGGTATTACCG	bcc.su001.pre.tcell_ATTTCTGGTATTACCG	0	0	0	0	0	1	1	0	0	su001	pre	CD45+ CD3+	CD4_T_cells	-0.302184	5.00917	responder
bcc.su001.pre.tcell_ATTTCTGGTGGAAAGA	bcc.su001.pre.tcell_ATTTCTGGTGGAAAGA	0	0	0	0	0	0	0	0	0	su001	pre	CD45+ CD3+	CD4_T_cells	-4.01029	10.0646	responder
bcc.su001.pre.tcell_ATTTCTGTCCGTAGGC	bcc.su001.pre.tcell_ATTTCTGTCCGTAGGC	0	0	0	0	0	0	0	0	0	su001	pre	CD45+ CD3+	Tregs	-1.52426	12.2612	responder
bcc.su001.pre.tcell_CAACCAAAGAGTACAT	bcc.su001.pre.tcell_CAACCAAAGAGTACAT	0	0	0	0	0	0	2	0	0	su001	pre	CD45+ CD3+	CD4_T_cells	-3.12593	8.63215	responder
bcc.su001.pre.tcell_CAACCAAAGAGTACCG	bcc.su001.pre.tcell_CAACCAAAGAGTACCG	0	0	0	0	0	0	0	0	0	su001	pre	CD45+ CD3+	CD8_mem_T_cells	-8.64265	1.64205	responder
bcc.su001.pre.tcell_CAACCAACAATAGAGT	bcc.su001.pre.tcell_CAACCAACAATAGAGT	0	0	0	0	0	1	0	0	0	su001	pre	CD45+ CD3+	Tregs	1.06496	12.0337	responder
bcc.su001.pre.tcell_CAACCAAGTGATGTCT	bcc.su001.pre.tcell_CAACCAAGTGATGTCT	0	0	0	0	0	0	0	0	0	su001	pre	CD45+ CD3+	CD4_T_cells	-4.07098	9.2911	responder
bcc.su001.pre.tcell_CAACCAATCCCATTAT	bcc.su001.pre.tcell_CAACCAATCCCATTAT	0	0	0	0	0	0	1	0	0	su001	pre	CD45+ CD3+	Tregs	-0.979822	11.0062	responder
bcc.su001.pre.tcell_CAACCTCTCAGTCAGT	bcc.su001.pre.tcell_CAACCTCTCAGTCAGT	0	0	0	0	0	0	0	0	0	su001	pre	CD45+ CD3+	CD4_T_cells	-3.36221	5.74491	responder
bcc.su001.pre.tcell_CAACCTCTCGTTTATC	bcc.su001.pre.tcell_CAACCTCTCGTTTATC	0	0	0	0	0	0	0	0	1	su001	pre	CD45+ CD3+	Tregs	-0.0548617	12.7386	responder
bcc.su001.pre.tcell_CAACTAGAGCACCGCT	bcc.su001.pre.tcell_CAACTAGAGCACCGCT	0	0	0	0	0	0	0	0	0	su001	pre	CD45+ CD3+	Tregs	0.749339	11.7183	responder
bcc.su001.pre.tcell_CAAGAAATCGAATCCA	bcc.su001.pre.tcell_CAAGAAATCGAATCCA	0	0	0	0	0	0	0	0	0	su001	pre	CD45+ CD3+	CD4_T_cells	-4.07995	10.3201	responder
bcc.su001.pre.tcell_CAAGATCCATACCATG	bcc.su001.pre.tcell_CAAGATCCATACCATG	0	0	0	0	0	0	0	0	0	su001	pre	CD45+ CD3+	CD8_mem_T_cells	-1.77282	6.32986	responder
bcc.su001.pre.tcell_CAAGATCGTTTGTTGG	bcc.su001.pre.tcell_CAAGATCGTTTGTTGG	0	0	0	0	0	0	0	0	0	su001	pre	CD45+ CD3+	CD8_mem_T_cells	1.23827	4.02012	responder
bcc.su001.pre.tcell_CAAGATCTCGTCCAGG	bcc.su001.pre.tcell_CAAGATCTCGTCCAGG	0	0	0	0	0	0	0	0	0	su001	pre	CD45+ CD3+	CD8_mem_T_cells	-10.5955	3.47323	responder
bcc.su001.pre.tcell_CAAGGCCAGATCTGAA	bcc.su001.pre.tcell_CAAGGCCAGATCTGAA	0	0	0	0	0	0	0	0	0	su001	pre	CD45+ CD3+	Tregs	-1.9985	11.1755	responder
bcc.su001.pre.tcell_CAAGGCCGTCTCTTTA	bcc.su001.pre.tcell_CAAGGCCGTCTCTTTA	0	0	0	0	0	0	0	0	0	su001	pre	CD45+ CD3+	CD4_T_cells	-2.85589	7.27724	responder
bcc.su001.pre.tcell_CAAGGCCTCACCCGAG	bcc.su001.pre.tcell_CAAGGCCTCACCCGAG	0	0	0	0	0	0	1	0	0	su001	pre	CD45+ CD3+	CD4_T_cells	-2.21105	8.62247	responder
bcc.su001.pre.tcell_CAAGGCCTCTGTACGA	bcc.su001.pre.tcell_CAAGGCCTCTGTACGA	0	0	0	0	0	0	0	0	0	su001	pre	CD45+ CD3+	Tregs	-1.1941	9.54331	responder
bcc.su001.pre.tcell_CACAAACAGTGCAAGC	bcc.su001.pre.tcell_CACAAACAGTGCAAGC	0	0	0	0	0	0	0	0	0	su001	pre	CD45+ CD3+	Tregs	2.55432	13.2636	responder
bcc.su001.pre.tcell_CACAAACCAGATCTGT	bcc.su001.pre.tcell_CACAAACCAGATCTGT	0	0	0	0	0	0	0	0	0	su001	pre	CD45+ CD3+	Tregs	1.25764	12.6704	responder
bcc.su001.pre.tcell_CACAAACGTCCCTACT	bcc.su001.pre.tcell_CACAAACGTCCCTACT	0	0	0	0	0	1	1	0	0	su001	pre	CD45+ CD3+	CD4_T_cells	-4.92126	9.0736	responder
bcc.su001.pre.tcell_CACAAACGTGCGAAAC	bcc.su001.pre.tcell_CACAAACGTGCGAAAC	0	0	0	0	0	0	0	0	0	su001	pre	CD45+ CD3+	CD4_T_cells	-3.07205	6.36794	responder
bcc.su001.pre.tcell_CACAAACGTTACAGAA	bcc.su001.pre.tcell_CACAAACGTTACAGAA	0	0	0	0	0	1	1	0	0	su001	pre	CD45+ CD3+	Tregs	-0.582833	10.0634	responder
bcc.su001.pre.tcell_CACAAACTCCGTAGTA	bcc.su001.pre.tcell_CACAAACTCCGTAGTA	0	0	0	0	0	0	1	0	0	su001	pre	CD45+ CD3+	CD4_T_cells	-5.1131	7.92895	responder
bcc.su001.pre.tcell_CACAAACTCTGACCTC	bcc.su001.pre.tcell_CACAAACTCTGACCTC	0	0	0	0	0	1	0	0	0	su001	pre	CD45+ CD3+	Tregs	-1.18961	11.5309	responder
bcc.su001.pre.tcell_CACACAACAGTATAAG	bcc.su001.pre.tcell_CACACAACAGTATAAG	0	0	0	0	0	0	0	0	0	su001	pre	CD45+ CD3+	CD4_T_cells	1.58533	7.48197	responder
bcc.su001.pre.tcell_CACACTCTCACCAGGC	bcc.su001.pre.tcell_CACACTCTCACCAGGC	0	0	0	0	0	1	0	0	1	su001	pre	CD45+ CD3+	CD4_T_cells	-3.21144	8.94538	responder
bcc.su001.pre.tcell_CACAGGCAGCAGCGTA	bcc.su001.pre.tcell_CACAGGCAGCAGCGTA	0	0	0	0	0	0	0	0	0	su001	pre	CD45+ CD3+	CD4_T_cells	-3.63272	10.5368	responder
bcc.su001.pre.tcell_CACAGGCTCAGCTCGG	bcc.su001.pre.tcell_CACAGGCTCAGCTCGG	0	0	0	0	0	1	1	0	0	su001	pre	CD45+ CD3+	CD8_mem_T_cells	-3.2706	5.32448	responder
bcc.su001.pre.tcell_CACAGGCTCGTCTGAA	bcc.su001.pre.tcell_CACAGGCTCGTCTGAA	0	0	0	0	0	0	0	0	0	su001	pre	CD45+ CD3+	CD4_T_cells	-2.18742	9.29389	responder
bcc.su001.pre.tcell_CACAGTAGTCCAAGTT	bcc.su001.pre.tcell_CACAGTAGTCCAAGTT	0	0	0	0	0	0	0	0	0	su001	pre	CD45+ CD3+	CD4_T_cells	-3.97838	9.83804	responder
bcc.su001.pre.tcell_CACATAGTCGGAAATA	bcc.su001.pre.tcell_CACATAGTCGGAAATA	0	0	0	0	0	0	0	0	0	su001	pre	CD45+ CD3+	Tregs	1.23589	12.4455	responder
bcc.su001.pre.tcell_CACATTTCAGGGAGAG	bcc.su001.pre.tcell_CACATTTCAGGGAGAG	0	0	0	0	0	0	1	0	0	su001	pre	CD45+ CD3+	Tregs	-1.42087	11.7535	responder
bcc.su001.pre.tcell_CACATTTGTGACTCAT	bcc.su001.pre.tcell_CACATTTGTGACTCAT	0	0	0	0	0	0	0	0	0	su001	pre	CD45+ CD3+	Tregs	-1.25378	11.692	responder
bcc.su001.pre.tcell_CACCACTAGGACATTA	bcc.su001.pre.tcell_CACCACTAGGACATTA	0	0	0	0	0	0	0	0	0	su001	pre	CD45+ CD3+	CD4_T_cells	-4.05628	8.29595	responder
bcc.su001.pre.tcell_CACCACTCACCAACCG	bcc.su001.pre.tcell_CACCACTCACCAACCG	0	0	0	0	0	0	1	0	0	su001	pre	CD45+ CD3+	CD4_T_cells	-0.407481	7.74979	responder
bcc.su001.pre.tcell_CACCACTCACGGATAG	bcc.su001.pre.tcell_CACCACTCACGGATAG	0	0	0	0	0	0	0	0	0	su001	pre	CD45+ CD3+	Tregs	-1.14677	10.6614	responder
bcc.su001.pre.tcell_CACCAGGAGGCGCTCT	bcc.su001.pre.tcell_CACCAGGAGGCGCTCT	0	0	0	0	0	0	0	0	0	su001	pre	CD45+ CD3+	Tregs	0.692849	12.2314	responder
bcc.su001.pre.tcell_CACCTTGGTACGACCC	bcc.su001.pre.tcell_CACCTTGGTACGACCC	0	0	0	0	0	0	0	0	0	su001	pre	CD45+ CD3+	Tregs	-0.36127	12.7217	responder
bcc.su001.pre.tcell_CACCTTGGTCCGAGTC	bcc.su001.pre.tcell_CACCTTGGTCCGAGTC	0	0	0	0	0	1	1	0	0	su001	pre	CD45+ CD3+	CD4_T_cells	-2.85989	9.34576	responder
bcc.su001.pre.tcell_CACCTTGGTTACGGAG	bcc.su001.pre.tcell_CACCTTGGTTACGGAG	0	0	0	0	0	0	0	0	0	su001	pre	CD45+ CD3+	CD8_mem_T_cells	-4.97894	6.55988	responder
bcc.su001.pre.tcell_CACCTTGTCTCCCTGA	bcc.su001.pre.tcell_CACCTTGTCTCCCTGA	0	0	0	0	0	1	1	0	0	su001	pre	CD45+ CD3+	Tregs	-0.913145	10.8733	responder
bcc.su001.pre.tcell_CACTCCATCGACAGCC	bcc.su001.pre.tcell_CACTCCATCGACAGCC	0	0	0	0	0	1	0	0	0	su001	pre	CD45+ CD3+	CD4_T_cells	-4.01391	7.30334	responder
bcc.su001.pre.tcell_CAGAATCTCTTAACCT	bcc.su001.pre.tcell_CAGAATCTCTTAACCT	0	0	0	0	0	0	0	0	0	su001	pre	CD45+ CD3+	CD8_mem_T_cells	-2.24023	3.98231	responder
bcc.su001.pre.tcell_CAGAATCTCTTGTACT	bcc.su001.pre.tcell_CAGAATCTCTTGTACT	0	0	0	0	0	0	0	0	0	su001	pre	CD45+ CD3+	CD4_T_cells	-5.13452	6.40024	responder
bcc.su001.pre.tcell_CAGAGAGAGGAGCGAG	bcc.su001.pre.tcell_CAGAGAGAGGAGCGAG	0	0	0	0	0	1	0	0	0	su001	pre	CD45+ CD3+	Tregs	-1.35801	10.8196	responder
bcc.su001.pre.tcell_CAGAGAGCATATGGTC	bcc.su001.pre.tcell_CAGAGAGCATATGGTC	0	0	0	0	0	0	0	0	0	su001	pre	CD45+ CD3+	Tregs	-1.65483	11.9073	responder
bcc.su001.pre.tcell_CAGAGAGGTGTCGCTG	bcc.su001.pre.tcell_CAGAGAGGTGTCGCTG	0	0	0	0	0	0	0	0	0	su001	pre	CD45+ CD3+	CD4_T_cells	-0.244586	5.87179	responder
bcc.su001.pre.tcell_CAGCAGCCAATAGCAA	bcc.su001.pre.tcell_CAGCAGCCAATAGCAA	0	0	0	0	0	0	0	0	0	su001	pre	CD45+ CD3+	Tregs	-1.09607	10.7406	responder
bcc.su001.pre.tcell_CAGCAGCTCGGCGGTT	bcc.su001.pre.tcell_CAGCAGCTCGGCGGTT	0	0	0	0	0	0	0	0	0	su001	pre	CD45+ CD3+	CD4_T_cells	-1.57833	10.3224	responder
bcc.su001.pre.tcell_CAGCCGAAGACCTAGG	bcc.su001.pre.tcell_CAGCCGAAGACCTAGG	0	0	0	0	0	0	2	0	0	su001	pre	CD45+ CD3+	CD4_T_cells	-3.0001	8.33305	responder
bcc.su001.pre.tcell_CAGCCGATCTGCTGTC	bcc.su001.pre.tcell_CAGCCGATCTGCTGTC	0	0	0	0	0	0	1	0	0	su001	pre	CD45+ CD3+	CD4_T_cells	-4.68747	6.66996	responder
bcc.su001.pre.tcell_CAGCGACAGCTAAACA	bcc.su001.pre.tcell_CAGCGACAGCTAAACA	0	0	0	0	0	0	1	0	0	su001	pre	CD45+ CD3+	CD8_mem_T_cells	-7.99853	2.36194	responder
bcc.su001.pre.tcell_CAGCGACTCGAATGGG	bcc.su001.pre.tcell_CAGCGACTCGAATGGG	0	0	0	0	0	0	0	0	0	su001	pre	CD45+ CD3+	Tregs	0.0774795	12.6439	responder
bcc.su001.pre.tcell_CAGCTAAAGGGTCTCC	bcc.su001.pre.tcell_CAGCTAAAGGGTCTCC	0	0	0	0	0	0	1	0	0	su001	pre	CD45+ CD3+	CD4_T_cells	-4.11838	9.76485	responder
bcc.su001.pre.tcell_CAGGTGCAGCTAGGCA	bcc.su001.pre.tcell_CAGGTGCAGCTAGGCA	0	0	0	0	0	0	0	0	0	su001	pre	CD45+ CD3+	CD4_T_cells	-5.26358	7.99406	responder
bcc.su001.pre.tcell_CAGTAACAGGAATTAC	bcc.su001.pre.tcell_CAGTAACAGGAATTAC	0	0	0	0	0	0	0	0	0	su001	pre	CD45+ CD3+	Tregs	-0.958948	12.2167	responder
bcc.su001.pre.tcell_CAGTAACGTAAACACA	bcc.su001.pre.tcell_CAGTAACGTAAACACA	0	0	0	0	0	0	0	0	0	su001	pre	CD45+ CD3+	CD4_T_cells	-4.15031	7.64103	responder
bcc.su001.pre.tcell_CATATGGAGTGCAAGC	bcc.su001.pre.tcell_CATATGGAGTGCAAGC	0	0	0	0	0	0	0	0	0	su001	pre	CD45+ CD3+	Tregs	-1.77269	11.8424	responder
bcc.su001.pre.tcell_CATATGGGTAATCACC	bcc.su001.pre.tcell_CATATGGGTAATCACC	0	0	0	0	0	0	0	0	0	su001	pre	CD45+ CD3+	CD4_T_cells	-4.15102	6.56501	responder
bcc.su001.pre.tcell_CATATGGTCTACCAGA	bcc.su001.pre.tcell_CATATGGTCTACCAGA	0	0	0	0	0	0	0	0	0	su001	pre	CD45+ CD3+	CD8_mem_T_cells	-4.56861	5.24612	responder
bcc.su001.pre.tcell_CATATTCTCACCTTAT	bcc.su001.pre.tcell_CATATTCTCACCTTAT	0	0	0	0	0	0	0	0	0	su001	pre	CD45+ CD3+	CD8_mem_T_cells	-6.01343	3.67525	responder
bcc.su001.pre.tcell_CATCAAGCATGCGCAC	bcc.su001.pre.tcell_CATCAAGCATGCGCAC	0	0	0	0	0	0	0	0	0	su001	pre	CD45+ CD3+	Tregs	-1.35135	11.5188	responder
bcc.su001.pre.tcell_CATCAAGTCTTTACAC	bcc.su001.pre.tcell_CATCAAGTCTTTACAC	0	0	0	0	0	1	0	0	0	su001	pre	CD45+ CD3+	CD4_T_cells	-1.70089	9.00996	responder
bcc.su001.pre.tcell_CATCAGAGTAGCTGCC	bcc.su001.pre.tcell_CATCAGAGTAGCTGCC	0	0	0	0	0	0	0	0	0	su001	pre	CD45+ CD3+	CD4_T_cells	-4.75482	8.61793	responder
bcc.su001.pre.tcell_CATCAGAGTTAGAACA	bcc.su001.pre.tcell_CATCAGAGTTAGAACA	0	0	0	0	0	0	1	0	0	su001	pre	CD45+ CD3+	CD8_mem_T_cells	-7.10932	1.33758	responder
bcc.su001.pre.tcell_CATCCACAGTGCTGCC	bcc.su001.pre.tcell_CATCCACAGTGCTGCC	0	0	0	0	0	0	0	0	0	su001	pre	CD45+ CD3+	CD8_act_T_cells	-0.833579	2.04888	responder
bcc.su001.pre.tcell_CATCCACCACGGTAAG	bcc.su001.pre.tcell_CATCCACCACGGTAAG	0	0	0	0	0	0	0	0	0	su001	pre	CD45+ CD3+	CD4_T_cells	-4.8108	8.80182	responder
bcc.su001.pre.tcell_CATCGGGAGACAGACC	bcc.su001.pre.tcell_CATCGGGAGACAGACC	0	0	0	0	0	1	0	0	0	su001	pre	CD45+ CD3+	CD4_T_cells	-2.56394	9.35752	responder
bcc.su001.pre.tcell_CATCGGGAGGGTCGAT	bcc.su001.pre.tcell_CATCGGGAGGGTCGAT	0	0	0	0	0	0	0	0	0	su001	pre	CD45+ CD3+	Tregs	0.315768	11.5622	responder
bcc.su001.pre.tcell_CATGACAAGGTGCTTT	bcc.su001.pre.tcell_CATGACAAGGTGCTTT	0	0	0	0	0	0	0	0	0	su001	pre	CD45+ CD3+	CD4_T_cells	1.24094	7.87396	responder
bcc.su001.pre.tcell_CATGACACACCGAATT	bcc.su001.pre.tcell_CATGACACACCGAATT	0	0	0	0	0	0	1	0	0	su001	pre	CD45+ CD3+	CD4_T_cells	-2.6465	6.44571	responder
bcc.su001.pre.tcell_CATGACATCCACTGGG	bcc.su001.pre.tcell_CATGACATCCACTGGG	0	0	0	0	0	0	2	0	0	su001	pre	CD45+ CD3+	Tregs	-2.333	11.2366	responder
bcc.su001.pre.tcell_CATGCCTCAAGCGCTC	bcc.su001.pre.tcell_CATGCCTCAAGCGCTC	0	0	0	0	0	0	1	0	0	su001	pre	CD45+ CD3+	Tregs	2.30496	10.4344	responder
bcc.su001.pre.tcell_CATGCCTCAATGACCT	bcc.su001.pre.tcell_CATGCCTCAATGACCT	0	0	0	0	0	0	0	0	0	su001	pre	CD45+ CD3+	Tregs	-0.621671	9.99424	responder
bcc.su001.pre.tcell_CATGCCTGTACTCGCG	bcc.su001.pre.tcell_CATGCCTGTACTCGCG	0	0	0	0	0	2	0	0	0	su001	pre	CD45+ CD3+	CD8_mem_T_cells	-9.93328	1.1818	responder
bcc.su001.pre.tcell_CATGCCTGTCGTCTTC	bcc.su001.pre.tcell_CATGCCTGTCGTCTTC	0	0	0	0	0	1	0	0	0	su001	pre	CD45+ CD3+	CD4_T_cells	1.7979	5.46779	responder
bcc.su001.pre.tcell_CATGGCGAGACTACAA	bcc.su001.pre.tcell_CATGGCGAGACTACAA	0	0	0	0	0	0	0	0	0	su001	pre	CD45+ CD3+	CD4_T_cells	-4.41005	10.4771	responder
bcc.su001.pre.tcell_CATTATCCATACCATG	bcc.su001.pre.tcell_CATTATCCATACCATG	0	0	0	0	0	0	0	0	0	su001	pre	CD45+ CD3+	CD8_act_T_cells	-5.04541	0.176646	responder
bcc.su001.pre.tcell_CATTATCGTTCTGAAC	bcc.su001.pre.tcell_CATTATCGTTCTGAAC	0	0	0	0	0	0	0	0	0	su001	pre	CD45+ CD3+	CD4_T_cells	-5.77052	7.23572	responder
bcc.su001.pre.tcell_CATTATCTCACAGGCC	bcc.su001.pre.tcell_CATTATCTCACAGGCC	0	0	0	0	0	0	0	0	0	su001	pre	CD45+ CD3+	CD8_mem_T_cells	-5.48052	-0.869036	responder
bcc.su001.pre.tcell_CATTCGCCAGAAGCAC	bcc.su001.pre.tcell_CATTCGCCAGAAGCAC	0	0	0	0	0	0	0	0	0	su001	pre	CD45+ CD3+	Tregs	-0.483739	11.8925	responder
bcc.su001.pre.tcell_CATTCGCGTCTAGCGC	bcc.su001.pre.tcell_CATTCGCGTCTAGCGC	0	0	0	0	0	0	1	0	0	su001	pre	CD45+ CD3+	CD8_mem_T_cells	-5.40815	6.09373	responder
bcc.su001.pre.tcell_CATTCGCTCGCGCCAA	bcc.su001.pre.tcell_CATTCGCTCGCGCCAA	0	0	0	0	0	0	1	0	0	su001	pre	CD45+ CD3+	Tregs	-2.09571	11.3377	responder
bcc.su001.pre.tcell_CCAATCCAGTATCTCG	bcc.su001.pre.tcell_CCAATCCAGTATCTCG	0	0	0	0	0	0	0	0	0	su001	pre	CD45+ CD3+	Tregs	-1.64549	11.463	responder
bcc.su001.pre.tcell_CCAATCCCACAGGCCT	bcc.su001.pre.tcell_CCAATCCCACAGGCCT	0	0	0	0	0	0	2	0	1	su001	pre	CD45+ CD3+	CD4_T_cells	-3.94245	7.92511	responder
bcc.su001.pre.tcell_CCAATCCCATAACCTG	bcc.su001.pre.tcell_CCAATCCCATAACCTG	0	0	0	0	0	0	0	0	0	su001	pre	CD45+ CD3+	Tregs	-1.77114	10.9497	responder
bcc.su001.pre.tcell_CCAATCCGTTCATGGT	bcc.su001.pre.tcell_CCAATCCGTTCATGGT	0	0	0	0	0	2	0	0	0	su001	pre	CD45+ CD3+	Tregs	-0.752777	11.8145	responder
bcc.su001.pre.tcell_CCACCTACATCGATTG	bcc.su001.pre.tcell_CCACCTACATCGATTG	0	0	0	0	0	1	1	0	0	su001	pre	CD45+ CD3+	CD4_T_cells	-2.86033	8.96161	responder
bcc.su001.pre.tcell_CCACCTACATTGCGGC	bcc.su001.pre.tcell_CCACCTACATTGCGGC	0	0	0	0	0	1	0	0	0	su001	pre	CD45+ CD3+	CD4_T_cells	-1.85769	9.31721	responder
bcc.su001.pre.tcell_CCACGGAAGCGCCTCA	bcc.su001.pre.tcell_CCACGGAAGCGCCTCA	0	0	0	0	0	0	0	0	0	su001	pre	CD45+ CD3+	Tregs	2.2772	13.0595	responder
bcc.su001.pre.tcell_CCACGGAGTCAGTGGA	bcc.su001.pre.tcell_CCACGGAGTCAGTGGA	0	0	0	0	0	0	0	0	0	su001	pre	CD45+ CD3+	CD4_T_cells	-4.18784	9.00185	responder
bcc.su001.pre.tcell_CCACGGAGTGTAAGTA	bcc.su001.pre.tcell_CCACGGAGTGTAAGTA	0	0	0	0	0	0	1	0	0	su001	pre	CD45+ CD3+	CD4_T_cells	-1.34129	10.1124	responder
bcc.su001.pre.tcell_CCACGGATCCTAGAAC	bcc.su001.pre.tcell_CCACGGATCCTAGAAC	0	0	0	0	0	0	0	0	0	su001	pre	CD45+ CD3+	CD4_T_cells	-3.58245	6.9999	responder
bcc.su001.pre.tcell_CCACTACAGACGACGT	bcc.su001.pre.tcell_CCACTACAGACGACGT	0	0	0	0	0	0	0	0	0	su001	pre	CD45+ CD3+	CD4_T_cells	-4.80673	9.26825	responder
bcc.su001.pre.tcell_CCACTACAGGCCATAG	bcc.su001.pre.tcell_CCACTACAGGCCATAG	0	0	0	0	0	0	3	0	0	su001	pre	CD45+ CD3+	CD4_T_cells	-2.86743	10.3626	responder
bcc.su001.pre.tcell_CCATGTCGTATCTGCA	bcc.su001.pre.tcell_CCATGTCGTATCTGCA	0	0	0	0	0	0	4	0	1	su001	pre	CD45+ CD3+	CD8_mem_T_cells	2.55901	7.83634	responder
bcc.su001.pre.tcell_CCATTCGAGTGCCAGA	bcc.su001.pre.tcell_CCATTCGAGTGCCAGA	0	0	0	0	0	0	1	0	0	su001	pre	CD45+ CD3+	CD4_T_cells	-4.77463	7.97828	responder
bcc.su001.pre.tcell_CCATTCGTCGCCAAAT	bcc.su001.pre.tcell_CCATTCGTCGCCAAAT	0	0	0	0	0	0	2	0	0	su001	pre	CD45+ CD3+	CD4_T_cells	-3.93103	5.67291	responder
bcc.su001.pre.tcell_CCCAATCAGGCGTACA	bcc.su001.pre.tcell_CCCAATCAGGCGTACA	0	0	0	0	0	0	0	0	0	su001	pre	CD45+ CD3+	CD4_T_cells	-4.78619	9.3413	responder
bcc.su001.pre.tcell_CCCAGTTCACGTAAGG	bcc.su001.pre.tcell_CCCAGTTCACGTAAGG	0	0	0	0	0	0	1	0	0	su001	pre	CD45+ CD3+	CD4_T_cells	-5.45429	8.84696	responder
bcc.su001.pre.tcell_CCCAGTTTCACAACGT	bcc.su001.pre.tcell_CCCAGTTTCACAACGT	0	0	0	0	0	0	0	0	2	su001	pre	CD45+ CD3+	Tregs	-0.210124	10.5459	responder
bcc.su001.pre.tcell_CCCATACCACCTGGTG	bcc.su001.pre.tcell_CCCATACCACCTGGTG	0	0	0	0	0	0	1	0	0	su001	pre	CD45+ CD3+	CD8_mem_T_cells	-4.09381	5.86608	responder
bcc.su001.pre.tcell_CCGGTAGCAACTGGCC	bcc.su001.pre.tcell_CCGGTAGCAACTGGCC	0	0	0	0	0	0	0	0	0	su001	pre	CD45+ CD3+	CD4_T_cells	-3.26607	10.2552	responder
bcc.su001.pre.tcell_CCGGTAGCATGCTGGC	bcc.su001.pre.tcell_CCGGTAGCATGCTGGC	0	0	0	0	0	0	1	0	0	su001	pre	CD45+ CD3+	Tregs	-0.927992	12.443	responder
bcc.su001.pre.tcell_CCGTACTCACGGCTAC	bcc.su001.pre.tcell_CCGTACTCACGGCTAC	0	0	0	0	0	1	0	0	0	su001	pre	CD45+ CD3+	Tregs	-0.181741	11.8308	responder
bcc.su001.pre.tcell_CCGTACTCATGTCCTC	bcc.su001.pre.tcell_CCGTACTCATGTCCTC	0	0	0	0	0	0	0	0	0	su001	pre	CD45+ CD3+	CD8_mem_T_cells	-1.07131	2.19404	responder
bcc.su001.pre.tcell_CCGTACTGTCCATCCT	bcc.su001.pre.tcell_CCGTACTGTCCATCCT	0	0	0	0	0	0	1	0	1	su001	pre	CD45+ CD3+	CD4_T_cells	-1.36278	10.9115	responder
bcc.su001.pre.tcell_CCGTACTTCAGATAAG	bcc.su001.pre.tcell_CCGTACTTCAGATAAG	0	0	0	0	0	0	0	0	0	su001	pre	CD45+ CD3+	Tregs	-1.13127	12.1477	responder
bcc.su001.pre.tcell_CCGTGGACAACTTGAC	bcc.su001.pre.tcell_CCGTGGACAACTTGAC	0	0	0	0	0	0	0	0	0	su001	pre	CD45+ CD3+	Tregs	2.26524	10.1963	responder
bcc.su001.pre.tcell_CCGTTCACATCTGGTA	bcc.su001.pre.tcell_CCGTTCACATCTGGTA	0	0	0	0	0	0	0	0	0	su001	pre	CD45+ CD3+	Tregs	-1.77395	12.0045	responder
bcc.su001.pre.tcell_CCTAAAGAGCGCCTTG	bcc.su001.pre.tcell_CCTAAAGAGCGCCTTG	0	0	0	0	0	0	0	0	0	su001	pre	CD45+ CD3+	Tregs	-1.29586	10.3639	responder
bcc.su001.pre.tcell_CCTAAAGCAGTATAAG	bcc.su001.pre.tcell_CCTAAAGCAGTATAAG	0	0	0	0	0	0	0	0	0	su001	pre	CD45+ CD3+	CD4_T_cells	-2.17646	10.2743	responder
bcc.su001.pre.tcell_CCTAAAGGTTTACTCT	bcc.su001.pre.tcell_CCTAAAGGTTTACTCT	0	0	0	0	0	1	1	0	0	su001	pre	CD45+ CD3+	CD4_T_cells	-3.84208	7.90968	responder
bcc.su001.pre.tcell_CCTAAAGTCAGCTCTC	bcc.su001.pre.tcell_CCTAAAGTCAGCTCTC	0	0	0	0	0	0	0	0	0	su001	pre	CD45+ CD3+	CD4_T_cells	-4.1077	9.94594	responder
bcc.su001.pre.tcell_CCTAAAGTCCTTGCCA	bcc.su001.pre.tcell_CCTAAAGTCCTTGCCA	0	0	0	0	0	0	1	0	0	su001	pre	CD45+ CD3+	CD8_mem_T_cells	-1.72411	5.46106	responder
bcc.su001.pre.tcell_CCTACACTCTCTTGAT	bcc.su001.pre.tcell_CCTACACTCTCTTGAT	0	0	0	0	0	0	2	0	0	su001	pre	CD45+ CD3+	CD8_mem_T_cells	-3.20989	4.62462	responder
bcc.su001.pre.tcell_CCTACCAGTCCGTGAC	bcc.su001.pre.tcell_CCTACCAGTCCGTGAC	0	0	0	0	0	0	1	0	0	su001	pre	CD45+ CD3+	CD4_T_cells	-2.84903	9.49237	responder
bcc.su001.pre.tcell_CCTACCAGTTCACCTC	bcc.su001.pre.tcell_CCTACCAGTTCACCTC	0	0	0	0	0	0	0	0	0	su001	pre	CD45+ CD3+	CD4_T_cells	-2.03929	5.72804	responder
bcc.su001.pre.tcell_CCTACCATCCTTTCTC	bcc.su001.pre.tcell_CCTACCATCCTTTCTC	0	0	0	0	0	0	0	0	0	su001	pre	CD45+ CD3+	Tregs	-1.97247	12.0633	responder
bcc.su001.pre.tcell_CCTAGCTCAAACTGTC	bcc.su001.pre.tcell_CCTAGCTCAAACTGTC	0	0	0	0	0	0	0	0	0	su001	pre	CD45+ CD3+	CD4_T_cells	-5.31059	7.5802	responder
bcc.su001.pre.tcell_CCTAGCTTCAGGTAAA	bcc.su001.pre.tcell_CCTAGCTTCAGGTAAA	0	0	0	0	0	0	1	0	0	su001	pre	CD45+ CD3+	CD4_T_cells	-1.888	7.51067	responder
bcc.su001.pre.tcell_CCTAGCTTCATGTGGT	bcc.su001.pre.tcell_CCTAGCTTCATGTGGT	0	0	0	0	0	0	0	0	0	su001	pre	CD45+ CD3+	Tregs	-0.237406	10.2814	responder
bcc.su001.pre.tcell_CCTATTATCCGTAGTA	bcc.su001.pre.tcell_CCTATTATCCGTAGTA	0	0	0	0	0	0	0	0	0	su001	pre	CD45+ CD3+	Tregs	3.167	11.9142	responder
bcc.su001.pre.tcell_CCTCAGTAGTAACCCT	bcc.su001.pre.tcell_CCTCAGTAGTAACCCT	0	0	0	0	0	1	0	0	0	su001	pre	CD45+ CD3+	CD4_T_cells	-1.24847	10.0814	responder
bcc.su001.pre.tcell_CCTCAGTCATCCGCGA	bcc.su001.pre.tcell_CCTCAGTCATCCGCGA	0	0	0	0	0	0	0	0	0	su001	pre	CD45+ CD3+	Tregs	-3.62374	10.6431	responder
bcc.su001.pre.tcell_CCTCTGATCCGCGGTA	bcc.su001.pre.tcell_CCTCTGATCCGCGGTA	0	0	0	0	0	0	1	0	0	su001	pre	CD45+ CD3+	Tregs	1.22399	12.9195	responder
bcc.su001.pre.tcell_CCTCTGATCTGTCCGT	bcc.su001.pre.tcell_CCTCTGATCTGTCCGT	0	0	0	0	0	0	0	0	0	su001	pre	CD45+ CD3+	Tregs	-1.95071	9.8259	responder
bcc.su001.pre.tcell_CCTTACGAGTACGCCC	bcc.su001.pre.tcell_CCTTACGAGTACGCCC	0	0	0	0	0	0	0	0	1	su001	pre	CD45+ CD3+	Tregs	-1.20213	11.8477	responder
bcc.su001.pre.tcell_CCTTCCCCAACTGGCC	bcc.su001.pre.tcell_CCTTCCCCAACTGGCC	0	0	0	0	0	0	0	0	0	su001	pre	CD45+ CD3+	Tregs	0.192125	10.757	responder
bcc.su001.pre.tcell_CCTTCCCCAGGATTGG	bcc.su001.pre.tcell_CCTTCCCCAGGATTGG	0	0	0	0	0	0	0	0	0	su001	pre	CD45+ CD3+	CD8_mem_T_cells	-10.3142	0.406289	responder
bcc.su001.pre.tcell_CCTTCCCCATGGATGG	bcc.su001.pre.tcell_CCTTCCCCATGGATGG	0	0	0	0	0	0	0	0	0	su001	pre	CD45+ CD3+	CD4_T_cells	-4.86697	9.19311	responder
bcc.su001.pre.tcell_CCTTCCCGTCTCTCGT	bcc.su001.pre.tcell_CCTTCCCGTCTCTCGT	0	0	0	0	0	0	1	0	0	su001	pre	CD45+ CD3+	CD4_T_cells	-0.646246	10.5474	responder
bcc.su001.pre.tcell_CCTTCCCTCACGAAGG	bcc.su001.pre.tcell_CCTTCCCTCACGAAGG	0	0	0	0	0	0	1	0	0	su001	pre	CD45+ CD3+	Tregs	2.21298	12.4888	responder
bcc.su001.pre.tcell_CCTTCCCTCCGTAGTA	bcc.su001.pre.tcell_CCTTCCCTCCGTAGTA	0	0	0	0	0	0	1	0	1	su001	pre	CD45+ CD3+	CD4_T_cells	-1.00313	8.96978	responder
bcc.su001.pre.tcell_CCTTCGAAGTTGTCGT	bcc.su001.pre.tcell_CCTTCGAAGTTGTCGT	0	0	0	0	0	0	1	0	0	su001	pre	CD45+ CD3+	CD4_T_cells	-3.34661	10.5414	responder
bcc.su001.pre.tcell_CCTTCGAGTATATGGA	bcc.su001.pre.tcell_CCTTCGAGTATATGGA	0	0	0	0	0	0	0	0	0	su001	pre	CD45+ CD3+	CD8_mem_T_cells	-9.34535	-0.703728	responder
bcc.su001.pre.tcell_CCTTCGAGTTGCCTCT	bcc.su001.pre.tcell_CCTTCGAGTTGCCTCT	0	0	0	0	0	0	0	0	0	su001	pre	CD45+ CD3+	CD8_mem_T_cells	-6.98316	4.44639	responder
bcc.su001.pre.tcell_CCTTTCTTCGTGGGAA	bcc.su001.pre.tcell_CCTTTCTTCGTGGGAA	0	0	0	0	0	0	0	0	0	su001	pre	CD45+ CD3+	CD8_mem_T_cells	-7.24149	4.88301	responder
bcc.su001.pre.tcell_CGAACATAGTTCGATC	bcc.su001.pre.tcell_CGAACATAGTTCGATC	0	0	0	0	0	0	1	0	0	su001	pre	CD45+ CD3+	CD4_T_cells	-4.58847	9.49675	responder
bcc.su001.pre.tcell_CGAACATGTCGAAAGC	bcc.su001.pre.tcell_CGAACATGTCGAAAGC	0	0	0	0	0	1	1	0	0	su001	pre	CD45+ CD3+	CD8_act_T_cells	-1.89463	-5.08779	responder
bcc.su001.pre.tcell_CGAACATTCCGTTGCT	bcc.su001.pre.tcell_CGAACATTCCGTTGCT	0	0	0	0	0	0	0	0	0	su001	pre	CD45+ CD3+	CD8_act_T_cells	-2.07412	-0.046898	responder
bcc.su001.pre.tcell_CGAATGTTCGTAGGAG	bcc.su001.pre.tcell_CGAATGTTCGTAGGAG	0	0	0	0	0	0	0	0	0	su001	pre	CD45+ CD3+	Tregs	-0.609459	12.1063	responder
bcc.su001.pre.tcell_CGAATGTTCTGTTTGT	bcc.su001.pre.tcell_CGAATGTTCTGTTTGT	0	0	0	0	0	0	0	0	0	su001	pre	CD45+ CD3+	CD4_T_cells	-4.15996	7.08396	responder
bcc.su001.pre.tcell_CGACCTTAGGAACTGC	bcc.su001.pre.tcell_CGACCTTAGGAACTGC	0	0	0	0	0	0	0	0	0	su001	pre	CD45+ CD3+	Tregs	-1.09548	12.4299	responder
bcc.su001.pre.tcell_CGAGAAGAGTTGTAGA	bcc.su001.pre.tcell_CGAGAAGAGTTGTAGA	0	0	0	0	0	0	0	0	0	su001	pre	CD45+ CD3+	CD4_T_cells	-3.40166	6.20773	responder
bcc.su001.pre.tcell_CGAGAAGTCACCGGGT	bcc.su001.pre.tcell_CGAGAAGTCACCGGGT	0	0	0	0	0	0	2	0	0	su001	pre	CD45+ CD3+	Tregs	0.585329	12.7043	responder
bcc.su001.pre.tcell_CGAGCACCATCACGTA	bcc.su001.pre.tcell_CGAGCACCATCACGTA	0	0	0	0	0	1	2	0	0	su001	pre	CD45+ CD3+	CD4_T_cells	-5.03182	7.24877	responder
bcc.su001.pre.tcell_CGATCGGCAGAGCCAA	bcc.su001.pre.tcell_CGATCGGCAGAGCCAA	0	0	0	0	0	0	0	0	0	su001	pre	CD45+ CD3+	CD4_T_cells	-5.20323	8.73698	responder
bcc.su001.pre.tcell_CGATGGCAGGTGATAT	bcc.su001.pre.tcell_CGATGGCAGGTGATAT	0	0	0	0	0	0	0	0	1	su001	pre	CD45+ CD3+	CD8_mem_T_cells	-9.27973	3.07779	responder
bcc.su001.pre.tcell_CGATGGCCATACGCCG	bcc.su001.pre.tcell_CGATGGCCATACGCCG	0	0	0	0	0	1	0	0	1	su001	pre	CD45+ CD3+	CD4_T_cells	-4.69941	7.87288	responder
bcc.su001.pre.tcell_CGATGGCGTCTAGAGG	bcc.su001.pre.tcell_CGATGGCGTCTAGAGG	0	0	0	0	0	0	1	0	0	su001	pre	CD45+ CD3+	CD8_mem_T_cells	-7.47396	6.24269	responder
bcc.su001.pre.tcell_CGATGTAAGCACAGGT	bcc.su001.pre.tcell_CGATGTAAGCACAGGT	0	0	0	0	0	0	1	0	0	su001	pre	CD45+ CD3+	Tregs	-1.16532	11.9906	responder
bcc.su001.pre.tcell_CGATGTACACCGATAT	bcc.su001.pre.tcell_CGATGTACACCGATAT	0	0	0	0	0	0	0	0	0	su001	pre	CD45+ CD3+	CD4_T_cells	-2.79563	10.2995	responder
bcc.su001.pre.tcell_CGATGTAGTCTCTCTG	bcc.su001.pre.tcell_CGATGTAGTCTCTCTG	0	0	0	0	0	0	0	0	0	su001	pre	CD45+ CD3+	CD4_T_cells	-3.6817	10.3596	responder
bcc.su001.pre.tcell_CGATGTATCGAGGTAG	bcc.su001.pre.tcell_CGATGTATCGAGGTAG	0	0	0	0	0	0	0	0	0	su001	pre	CD45+ CD3+	Tregs	-1.09348	11.9798	responder
bcc.su001.pre.tcell_CGATTGAAGTTGTAGA	bcc.su001.pre.tcell_CGATTGAAGTTGTAGA	0	0	0	0	0	0	0	0	0	su001	pre	CD45+ CD3+	Tregs	-0.590683	10.6065	responder
bcc.su001.pre.tcell_CGATTGATCACAGTAC	bcc.su001.pre.tcell_CGATTGATCACAGTAC	0	0	0	0	0	0	0	0	0	su001	pre	CD45+ CD3+	CD4_T_cells	-2.19706	8.92458	responder
bcc.su001.pre.tcell_CGCCAAGAGAGCTATA	bcc.su001.pre.tcell_CGCCAAGAGAGCTATA	0	0	0	0	0	0	1	0	0	su001	pre	CD45+ CD3+	CD4_T_cells	-2.7872	8.46823	responder
bcc.su001.pre.tcell_CGCCAAGCAGTAAGCG	bcc.su001.pre.tcell_CGCCAAGCAGTAAGCG	0	0	0	0	0	1	0	0	0	su001	pre	CD45+ CD3+	Tregs	-0.108959	12.1011	responder
bcc.su001.pre.tcell_CGCCAAGTCAGCTGGC	bcc.su001.pre.tcell_CGCCAAGTCAGCTGGC	0	0	0	0	0	1	0	0	0	su001	pre	CD45+ CD3+	CD4_T_cells	-3.91131	9.32284	responder
bcc.su001.pre.tcell_CGCGGTAGTGACAAAT	bcc.su001.pre.tcell_CGCGGTAGTGACAAAT	0	0	0	0	0	0	0	0	0	su001	pre	CD45+ CD3+	Tregs	-1.97079	11.8896	responder
bcc.su001.pre.tcell_CGCGGTATCCATGAAC	bcc.su001.pre.tcell_CGCGGTATCCATGAAC	0	0	0	0	0	0	0	0	0	su001	pre	CD45+ CD3+	CD4_T_cells	-4.81869	8.59961	responder
bcc.su001.pre.tcell_CGCGTTTTCGAACGGA	bcc.su001.pre.tcell_CGCGTTTTCGAACGGA	0	0	0	0	0	0	1	0	0	su001	pre	CD45+ CD3+	CD8_mem_T_cells	-6.35835	3.68399	responder
bcc.su001.pre.tcell_CGCGTTTTCGCCCTTA	bcc.su001.pre.tcell_CGCGTTTTCGCCCTTA	0	0	0	0	0	0	0	0	0	su001	pre	CD45+ CD3+	CD4_T_cells	-4.35183	8.87782	responder
bcc.su001.pre.tcell_CGCTGGATCGGAAATA	bcc.su001.pre.tcell_CGCTGGATCGGAAATA	0	0	0	0	0	0	0	0	0	su001	pre	CD45+ CD3+	CD8_mem_T_cells	-7.04785	1.87146	responder
bcc.su001.pre.tcell_CGCTTCAGTGAAATCA	bcc.su001.pre.tcell_CGCTTCAGTGAAATCA	0	0	0	0	0	0	0	0	0	su001	pre	CD45+ CD3+	CD8_mem_T_cells	-1.03944	1.0109	responder
bcc.su001.pre.tcell_CGCTTCAGTTCAGTAC	bcc.su001.pre.tcell_CGCTTCAGTTCAGTAC	0	0	0	0	0	0	2	0	0	su001	pre	CD45+ CD3+	CD8_mem_T_cells	-8.00962	3.30709	responder
bcc.su001.pre.tcell_CGGACACAGGCTCTTA	bcc.su001.pre.tcell_CGGACACAGGCTCTTA	0	0	0	0	0	0	0	0	0	su001	pre	CD45+ CD3+	CD4_T_cells	0.162352	8.06861	responder
bcc.su001.pre.tcell_CGGACACGTGGTTTCA	bcc.su001.pre.tcell_CGGACACGTGGTTTCA	0	0	0	0	0	0	1	0	0	su001	pre	CD45+ CD3+	CD8_mem_T_cells	-9.87064	2.39627	responder
bcc.su001.pre.tcell_CGGACACTCTCATTCA	bcc.su001.pre.tcell_CGGACACTCTCATTCA	0	0	0	0	0	0	1	0	0	su001	pre	CD45+ CD3+	CD4_T_cells	-3.69044	7.83563	responder
bcc.su001.pre.tcell_CGGACGTGTCCATGAT	bcc.su001.pre.tcell_CGGACGTGTCCATGAT	0	0	0	0	0	1	0	0	0	su001	pre	CD45+ CD3+	CD8_mem_T_cells	-5.66705	1.78021	responder
bcc.su001.pre.tcell_CGGAGCTCAGTTCATG	bcc.su001.pre.tcell_CGGAGCTCAGTTCATG	0	0	0	0	0	0	0	0	1	su001	pre	CD45+ CD3+	Tregs	0.427607	12.6459	responder
bcc.su001.pre.tcell_CGGAGTCAGCCCAACC	bcc.su001.pre.tcell_CGGAGTCAGCCCAACC	0	0	0	0	0	0	1	0	0	su001	pre	CD45+ CD3+	CD8_mem_T_cells	-2.33176	5.01813	responder
bcc.su001.pre.tcell_CGGAGTCCATGGAATA	bcc.su001.pre.tcell_CGGAGTCCATGGAATA	0	0	0	0	0	0	0	0	0	su001	pre	CD45+ CD3+	CD4_T_cells	-1.6554	7.72115	responder
bcc.su001.pre.tcell_CGGAGTCGTCTCCCTA	bcc.su001.pre.tcell_CGGAGTCGTCTCCCTA	0	0	0	0	0	0	1	0	0	su001	pre	CD45+ CD3+	CD4_T_cells	-4.62951	9.11889	responder
bcc.su001.pre.tcell_CGGAGTCTCAAACCAC	bcc.su001.pre.tcell_CGGAGTCTCAAACCAC	0	0	0	0	0	0	0	0	0	su001	pre	CD45+ CD3+	CD4_T_cells	-3.68098	9.66132	responder
bcc.su001.pre.tcell_CGGCTAGGTGAGGCTA	bcc.su001.pre.tcell_CGGCTAGGTGAGGCTA	0	0	0	0	0	0	0	0	0	su001	pre	CD45+ CD3+	CD4_T_cells	-1.75194	9.83711	responder
bcc.su001.pre.tcell_CGGGTCAGTAGCTGCC	bcc.su001.pre.tcell_CGGGTCAGTAGCTGCC	0	0	0	0	0	1	0	0	0	su001	pre	CD45+ CD3+	CD4_T_cells	-3.86779	9.52116	responder
bcc.su001.pre.tcell_CGGTTAAGTACCGTAT	bcc.su001.pre.tcell_CGGTTAAGTACCGTAT	0	0	0	0	0	0	0	0	0	su001	pre	CD45+ CD3+	CD4_T_cells	-3.69133	9.49777	responder
bcc.su001.pre.tcell_CGTAGCGAGGCACATG	bcc.su001.pre.tcell_CGTAGCGAGGCACATG	0	0	0	0	0	0	0	0	0	su001	pre	CD45+ CD3+	Tregs	0.927822	12.4986	responder
bcc.su001.pre.tcell_CGTAGCGGTCCAGTGC	bcc.su001.pre.tcell_CGTAGCGGTCCAGTGC	0	0	0	0	0	0	1	0	0	su001	pre	CD45+ CD3+	CD4_T_cells	-4.54795	8.9138	responder
bcc.su001.pre.tcell_CGTAGGCAGAATGTGT	bcc.su001.pre.tcell_CGTAGGCAGAATGTGT	0	0	0	0	0	0	0	0	0	su001	pre	CD45+ CD3+	CD8_mem_T_cells	-5.68965	-1.08699	responder
bcc.su001.pre.tcell_CGTAGGCAGTGCGTGA	bcc.su001.pre.tcell_CGTAGGCAGTGCGTGA	0	0	0	0	0	1	1	0	0	su001	pre	CD45+ CD3+	CD4_T_cells	-3.53166	8.74916	responder
bcc.su001.pre.tcell_CGTAGGCCACCAGGTC	bcc.su001.pre.tcell_CGTAGGCCACCAGGTC	0	0	0	0	0	0	0	0	0	su001	pre	CD45+ CD3+	CD8_act_T_cells	-5.10466	-0.642446	responder
bcc.su001.pre.tcell_CGTCACTAGATCTGCT	bcc.su001.pre.tcell_CGTCACTAGATCTGCT	0	0	0	0	0	0	0	0	0	su001	pre	CD45+ CD3+	Tregs	0.401617	9.29349	responder
bcc.su001.pre.tcell_CGTCACTGTCTCCATC	bcc.su001.pre.tcell_CGTCACTGTCTCCATC	0	0	0	0	0	0	0	0	0	su001	pre	CD45+ CD3+	CD4_T_cells	-2.87983	8.68638	responder
bcc.su001.pre.tcell_CGTCCATCACATGTGT	bcc.su001.pre.tcell_CGTCCATCACATGTGT	0	0	0	0	0	2	2	0	0	su001	pre	CD45+ CD3+	CD4_T_cells	-3.62023	8.72623	responder
bcc.su001.pre.tcell_CGTCTACCAAAGAATC	bcc.su001.pre.tcell_CGTCTACCAAAGAATC	0	0	0	0	0	0	0	0	0	su001	pre	CD45+ CD3+	CD4_T_cells	-3.11952	9.65781	responder
bcc.su001.pre.tcell_CGTCTACGTATAGTAG	bcc.su001.pre.tcell_CGTCTACGTATAGTAG	0	0	0	0	0	0	0	0	0	su001	pre	CD45+ CD3+	CD4_T_cells	-2.80342	6.93571	responder
bcc.su001.pre.tcell_CGTCTACGTGTGAAAT	bcc.su001.pre.tcell_CGTCTACGTGTGAAAT	0	0	0	0	0	0	0	0	0	su001	pre	CD45+ CD3+	Tregs	1.08379	12.9204	responder
bcc.su001.pre.tcell_CGTGAGCGTAAATGAC	bcc.su001.pre.tcell_CGTGAGCGTAAATGAC	0	0	0	0	0	0	0	0	0	su001	pre	CD45+ CD3+	Tregs	-0.891166	12.5065	responder
bcc.su001.pre.tcell_CGTGTAATCTTCGAGA	bcc.su001.pre.tcell_CGTGTAATCTTCGAGA	0	0	0	0	0	0	0	0	0	su001	pre	CD45+ CD3+	Tregs	-2.32452	11.4361	responder
bcc.su001.pre.tcell_CGTGTAATCTTGCATT	bcc.su001.pre.tcell_CGTGTAATCTTGCATT	0	0	0	0	0	0	2	0	0	su001	pre	CD45+ CD3+	CD4_T_cells	-3.61553	7.99641	responder
bcc.su001.pre.tcell_CGTGTCTAGTTCGCAT	bcc.su001.pre.tcell_CGTGTCTAGTTCGCAT	0	0	0	0	0	0	0	0	0	su001	pre	CD45+ CD3+	CD8_act_T_cells	-0.0453368	2.28294	responder
bcc.su001.pre.tcell_CGTGTCTCAGGTTTCA	bcc.su001.pre.tcell_CGTGTCTCAGGTTTCA	0	0	0	0	0	0	1	0	0	su001	pre	CD45+ CD3+	CD4_T_cells	-2.89122	8.27192	responder
bcc.su001.pre.tcell_CGTGTCTCATTCCTGC	bcc.su001.pre.tcell_CGTGTCTCATTCCTGC	0	0	0	0	0	0	1	0	0	su001	pre	CD45+ CD3+	CD4_T_cells	-3.90502	7.52939	responder
bcc.su001.pre.tcell_CGTGTCTTCATCGATG	bcc.su001.pre.tcell_CGTGTCTTCATCGATG	0	0	0	0	0	0	0	0	0	su001	pre	CD45+ CD3+	CD4_T_cells	-3.11023	8.90072	responder
bcc.su001.pre.tcell_CGTGTCTTCATGCATG	bcc.su001.pre.tcell_CGTGTCTTCATGCATG	0	0	0	0	0	0	0	0	0	su001	pre	CD45+ CD3+	CD4_T_cells	0.810413	9.41152	responder
bcc.su001.pre.tcell_CGTTAGAAGATATGGT	bcc.su001.pre.tcell_CGTTAGAAGATATGGT	0	0	0	0	0	0	0	0	0	su001	pre	CD45+ CD3+	CD4_T_cells	-3.57593	9.92774	responder
bcc.su001.pre.tcell_CGTTGGGAGTCCGTAT	bcc.su001.pre.tcell_CGTTGGGAGTCCGTAT	0	0	0	0	0	1	1	0	0	su001	pre	CD45+ CD3+	CD4_T_cells	-1.34564	7.93048	responder
bcc.su001.pre.tcell_CGTTGGGCACCAACCG	bcc.su001.pre.tcell_CGTTGGGCACCAACCG	0	0	0	0	0	0	0	0	0	su001	pre	CD45+ CD3+	CD4_T_cells	-4.78569	9.66767	responder
bcc.su001.pre.tcell_CTAACTTCAAGTACCT	bcc.su001.pre.tcell_CTAACTTCAAGTACCT	0	0	0	0	0	0	0	0	0	su001	pre	CD45+ CD3+	Tregs	-0.30489	11.6538	responder
bcc.su001.pre.tcell_CTAAGACGTCGTTGTA	bcc.su001.pre.tcell_CTAAGACGTCGTTGTA	0	0	0	0	0	1	1	0	0	su001	pre	CD45+ CD3+	CD4_T_cells	-4.64766	9.10835	responder
bcc.su001.pre.tcell_CTAAGACGTGTAACGG	bcc.su001.pre.tcell_CTAAGACGTGTAACGG	0	0	0	0	0	0	0	0	0	su001	pre	CD45+ CD3+	Tregs	-0.177233	12.4604	responder
bcc.su001.pre.tcell_CTAATGGAGTCAAGCG	bcc.su001.pre.tcell_CTAATGGAGTCAAGCG	0	0	0	0	0	0	1	0	0	su001	pre	CD45+ CD3+	CD4_T_cells	-0.578771	8.74103	responder
bcc.su001.pre.tcell_CTAATGGCAATCTGCA	bcc.su001.pre.tcell_CTAATGGCAATCTGCA	0	0	0	0	0	0	0	0	0	su001	pre	CD45+ CD3+	CD4_T_cells	-4.59092	8.55951	responder
bcc.su001.pre.tcell_CTAATGGCACTCTGTC	bcc.su001.pre.tcell_CTAATGGCACTCTGTC	0	0	0	0	0	0	0	0	0	su001	pre	CD45+ CD3+	CD8_mem_T_cells	-5.12274	1.72337	responder
bcc.su001.pre.tcell_CTAATGGTCGTTACAG	bcc.su001.pre.tcell_CTAATGGTCGTTACAG	0	0	0	0	0	0	0	0	0	su001	pre	CD45+ CD3+	CD4_T_cells	-3.34382	6.74659	responder
bcc.su001.pre.tcell_CTAATGGTCTAGCACA	bcc.su001.pre.tcell_CTAATGGTCTAGCACA	0	0	0	0	0	0	0	0	0	su001	pre	CD45+ CD3+	CD4_T_cells	-3.48309	10.9848	responder
bcc.su001.pre.tcell_CTAATGGTCTGAGGGA	bcc.su001.pre.tcell_CTAATGGTCTGAGGGA	0	0	0	0	0	0	0	0	0	su001	pre	CD45+ CD3+	CD4_T_cells	-0.593288	4.97821	responder
bcc.su001.pre.tcell_CTACACCAGATGCGAC	bcc.su001.pre.tcell_CTACACCAGATGCGAC	0	0	0	0	0	0	2	0	0	su001	pre	CD45+ CD3+	CD4_T_cells	-3.2256	8.77257	responder
bcc.su001.pre.tcell_CTACACCAGCCACTAT	bcc.su001.pre.tcell_CTACACCAGCCACTAT	0	0	0	0	0	0	0	0	0	su001	pre	CD45+ CD3+	Tregs	1.42762	13.0129	responder
bcc.su001.pre.tcell_CTACACCAGCTAACAA	bcc.su001.pre.tcell_CTACACCAGCTAACAA	0	0	0	0	0	0	0	0	0	su001	pre	CD45+ CD3+	Tregs	0.346303	11.777	responder
bcc.su001.pre.tcell_CTACACCAGGTTCCTA	bcc.su001.pre.tcell_CTACACCAGGTTCCTA	0	0	0	0	0	0	0	0	0	su001	pre	CD45+ CD3+	CD4_T_cells	-4.06301	6.36889	responder
bcc.su001.pre.tcell_CTACATTGTACTCAAC	bcc.su001.pre.tcell_CTACATTGTACTCAAC	0	0	0	0	0	0	1	0	0	su001	pre	CD45+ CD3+	CD4_T_cells	-2.64432	9.9496	responder
bcc.su001.pre.tcell_CTACATTTCATATCGG	bcc.su001.pre.tcell_CTACATTTCATATCGG	0	0	0	0	0	0	0	0	0	su001	pre	CD45+ CD3+	Tregs	1.40847	11.1541	responder
bcc.su001.pre.tcell_CTACCCAGTAGGACAC	bcc.su001.pre.tcell_CTACCCAGTAGGACAC	0	0	0	0	0	0	1	0	0	su001	pre	CD45+ CD3+	CD4_T_cells	-2.94404	9.76976	responder
bcc.su001.pre.tcell_CTACGTCAGATCCCGC	bcc.su001.pre.tcell_CTACGTCAGATCCCGC	0	0	0	0	0	0	0	0	1	su001	pre	CD45+ CD3+	CD4_T_cells	-3.82885	8.90454	responder
bcc.su001.pre.tcell_CTACGTCGTAGGCTGA	bcc.su001.pre.tcell_CTACGTCGTAGGCTGA	0	0	0	0	0	0	0	0	0	su001	pre	CD45+ CD3+	Tregs	-2.2777	11.2715	responder
bcc.su001.pre.tcell_CTACGTCGTGAAAGAG	bcc.su001.pre.tcell_CTACGTCGTGAAAGAG	0	0	0	0	0	0	0	0	0	su001	pre	CD45+ CD3+	Tregs	-1.23003	11.2573	responder
bcc.su001.pre.tcell_CTACGTCTCTCTTGAT	bcc.su001.pre.tcell_CTACGTCTCTCTTGAT	0	0	0	0	0	0	1	0	0	su001	pre	CD45+ CD3+	CD4_T_cells	-4.54558	7.24206	responder
bcc.su001.pre.tcell_CTAGAGTAGACTTTCG	bcc.su001.pre.tcell_CTAGAGTAGACTTTCG	0	0	0	0	0	0	0	0	0	su001	pre	CD45+ CD3+	Tregs	-1.60176	11.7363	responder
bcc.su001.pre.tcell_CTAGAGTAGTACGACG	bcc.su001.pre.tcell_CTAGAGTAGTACGACG	0	0	0	0	0	0	0	0	0	su001	pre	CD45+ CD3+	Tregs	-0.656392	12.2957	responder
bcc.su001.pre.tcell_CTAGAGTGTATAGGTA	bcc.su001.pre.tcell_CTAGAGTGTATAGGTA	0	0	0	0	0	0	0	0	0	su001	pre	CD45+ CD3+	CD4_T_cells	-4.32926	7.82815	responder
bcc.su001.pre.tcell_CTAGAGTGTTCCACAA	bcc.su001.pre.tcell_CTAGAGTGTTCCACAA	0	0	0	0	0	0	1	0	0	su001	pre	CD45+ CD3+	Tregs	-2.21505	10.3123	responder
bcc.su001.pre.tcell_CTAGCCTTCTCCCTGA	bcc.su001.pre.tcell_CTAGCCTTCTCCCTGA	0	0	0	0	0	0	0	0	0	su001	pre	CD45+ CD3+	CD8_mem_T_cells	-5.86502	1.73468	responder
bcc.su001.pre.tcell_CTCACACAGCCGCCTA	bcc.su001.pre.tcell_CTCACACAGCCGCCTA	0	0	0	0	0	1	0	0	0	su001	pre	CD45+ CD3+	CD4_T_cells	-5.01239	8.88588	responder
bcc.su001.pre.tcell_CTCACACAGCTGCCCA	bcc.su001.pre.tcell_CTCACACAGCTGCCCA	0	0	0	0	0	0	0	0	0	su001	pre	CD45+ CD3+	Tregs	0.125298	12.5905	responder
bcc.su001.pre.tcell_CTCAGAAAGACGCACA	bcc.su001.pre.tcell_CTCAGAAAGACGCACA	0	0	0	0	0	0	0	0	0	su001	pre	CD45+ CD3+	CD4_T_cells	-5.75281	7.09863	responder
bcc.su001.pre.tcell_CTCAGAAAGCAATCTC	bcc.su001.pre.tcell_CTCAGAAAGCAATCTC	0	0	0	0	0	0	1	0	0	su001	pre	CD45+ CD3+	CD4_T_cells	-3.63264	6.98634	responder
bcc.su001.pre.tcell_CTCATTAGTGAGGCTA	bcc.su001.pre.tcell_CTCATTAGTGAGGCTA	0	0	0	0	0	0	0	0	0	su001	pre	CD45+ CD3+	CD4_T_cells	-4.15097	8.59118	responder
bcc.su001.pre.tcell_CTCCTAGGTATCTGCA	bcc.su001.pre.tcell_CTCCTAGGTATCTGCA	0	0	0	0	0	0	0	0	0	su001	pre	CD45+ CD3+	CD4_T_cells	-2.63765	9.21891	responder
bcc.su001.pre.tcell_CTCCTAGTCTGATACG	bcc.su001.pre.tcell_CTCCTAGTCTGATACG	0	0	0	0	0	0	0	0	0	su001	pre	CD45+ CD3+	Tregs	-1.21647	12.4577	responder
bcc.su001.pre.tcell_CTCGAAAAGAAACCAT	bcc.su001.pre.tcell_CTCGAAAAGAAACCAT	0	0	0	0	0	0	0	0	0	su001	pre	CD45+ CD3+	Tregs	-0.249926	9.81555	responder
bcc.su001.pre.tcell_CTCGAAAGTCGGCACT	bcc.su001.pre.tcell_CTCGAAAGTCGGCACT	0	0	0	0	0	0	0	0	0	su001	pre	CD45+ CD3+	Tregs	-0.131582	11.0364	responder
bcc.su001.pre.tcell_CTCGAAATCACTCTTA	bcc.su001.pre.tcell_CTCGAAATCACTCTTA	0	0	0	0	0	0	0	0	0	su001	pre	CD45+ CD3+	Tregs	2.33326	13.318	responder
bcc.su001.pre.tcell_CTCGAAATCTCTAGGA	bcc.su001.pre.tcell_CTCGAAATCTCTAGGA	0	0	0	0	0	1	0	0	1	su001	pre	CD45+ CD3+	CD8_mem_T_cells	-2.42583	3.45988	responder
bcc.su001.pre.tcell_CTCGAGGCACGGTGTC	bcc.su001.pre.tcell_CTCGAGGCACGGTGTC	0	0	0	0	0	0	1	0	0	su001	pre	CD45+ CD3+	CD8_act_T_cells	-5.14965	-0.854506	responder
bcc.su001.pre.tcell_CTCGAGGGTCATGCCG	bcc.su001.pre.tcell_CTCGAGGGTCATGCCG	0	0	0	0	0	0	0	0	0	su001	pre	CD45+ CD3+	Tregs	-0.403481	12.3171	responder
bcc.su001.pre.tcell_CTCGAGGGTGCCTTGG	bcc.su001.pre.tcell_CTCGAGGGTGCCTTGG	0	0	0	0	0	0	0	0	0	su001	pre	CD45+ CD3+	Tregs	2.51592	12.8107	responder
bcc.su001.pre.tcell_CTCGAGGTCCGTCATC	bcc.su001.pre.tcell_CTCGAGGTCCGTCATC	0	0	0	0	0	0	0	0	0	su001	pre	CD45+ CD3+	CD8_mem_T_cells	-1.85625	5.13964	responder
bcc.su001.pre.tcell_CTCGAGGTCCTTCAAT	bcc.su001.pre.tcell_CTCGAGGTCCTTCAAT	0	0	0	0	0	0	1	0	0	su001	pre	CD45+ CD3+	CD4_T_cells	-4.53227	8.87721	responder
bcc.su001.pre.tcell_CTCGGAGAGGCTAGCA	bcc.su001.pre.tcell_CTCGGAGAGGCTAGCA	0	0	0	0	0	0	0	0	0	su001	pre	CD45+ CD3+	CD4_T_cells	-4.60834	9.87597	responder
bcc.su001.pre.tcell_CTCGGAGTCGTTGACA	bcc.su001.pre.tcell_CTCGGAGTCGTTGACA	0	0	0	0	0	0	0	0	0	su001	pre	CD45+ CD3+	CD4_T_cells	-3.52683	6.26766	responder
bcc.su001.pre.tcell_CTCGGGACATAGACTC	bcc.su001.pre.tcell_CTCGGGACATAGACTC	0	0	0	0	0	0	0	0	0	su001	pre	CD45+ CD3+	Tregs	-2.18394	11.4889	responder
bcc.su001.pre.tcell_CTCGGGATCCAAACTG	bcc.su001.pre.tcell_CTCGGGATCCAAACTG	0	0	0	0	0	0	1	0	0	su001	pre	CD45+ CD3+	CD4_T_cells	-3.63494	9.92616	responder
bcc.su001.pre.tcell_CTCTAATAGTTTGCGT	bcc.su001.pre.tcell_CTCTAATAGTTTGCGT	0	0	0	0	0	1	0	0	0	su001	pre	CD45+ CD3+	CD4_T_cells	0.650471	4.85606	responder
bcc.su001.pre.tcell_CTCTACGAGTGCAAGC	bcc.su001.pre.tcell_CTCTACGAGTGCAAGC	0	0	0	0	0	0	0	0	0	su001	pre	CD45+ CD3+	Tregs	-0.512829	12.1157	responder
bcc.su001.pre.tcell_CTCTACGCAATCTACG	bcc.su001.pre.tcell_CTCTACGCAATCTACG	0	0	0	0	0	0	0	0	0	su001	pre	CD45+ CD3+	CD8_mem_T_cells	-8.37881	-0.979537	responder
bcc.su001.pre.tcell_CTCTACGTCACTATTC	bcc.su001.pre.tcell_CTCTACGTCACTATTC	0	0	0	0	0	0	0	0	0	su001	pre	CD45+ CD3+	Tregs	-2.3839	11.4349	responder
bcc.su001.pre.tcell_CTCTGGTAGAGTAATC	bcc.su001.pre.tcell_CTCTGGTAGAGTAATC	0	0	0	0	0	0	3	0	0	su001	pre	CD45+ CD3+	CD4_T_cells	-1.23834	9.80966	responder
bcc.su001.pre.tcell_CTCTGGTCAAGGACTG	bcc.su001.pre.tcell_CTCTGGTCAAGGACTG	0	0	0	0	0	0	0	0	0	su001	pre	CD45+ CD3+	Tregs	-1.54871	10.8546	responder
bcc.su001.pre.tcell_CTCTGGTTCGCGTAGC	bcc.su001.pre.tcell_CTCTGGTTCGCGTAGC	0	0	0	0	0	0	0	0	0	su001	pre	CD45+ CD3+	Tregs	0.91415	12.6049	responder
bcc.su001.pre.tcell_CTGAAACAGGCGTACA	bcc.su001.pre.tcell_CTGAAACAGGCGTACA	0	0	0	0	0	0	1	0	0	su001	pre	CD45+ CD3+	CD4_T_cells	-0.782471	8.06575	responder
bcc.su001.pre.tcell_CTGAAGTGTCGGATCC	bcc.su001.pre.tcell_CTGAAGTGTCGGATCC	0	0	0	0	0	0	0	0	0	su001	pre	CD45+ CD3+	CD8_act_T_cells	-2.65675	-1.97968	responder
bcc.su001.pre.tcell_CTGAAGTGTGCAGTAG	bcc.su001.pre.tcell_CTGAAGTGTGCAGTAG	0	0	0	0	0	0	1	0	1	su001	pre	CD45+ CD3+	CD4_T_cells	-3.15397	10.5453	responder
bcc.su001.pre.tcell_CTGATAGCAAACAACA	bcc.su001.pre.tcell_CTGATAGCAAACAACA	0	0	0	0	0	0	4	0	0	su001	pre	CD45+ CD3+	Tregs	1.07033	10.524	responder
bcc.su001.pre.tcell_CTGATAGTCTGCGACG	bcc.su001.pre.tcell_CTGATAGTCTGCGACG	0	0	0	0	0	0	0	0	0	su001	pre	CD45+ CD3+	Tregs	-2.41313	10.8688	responder
bcc.su001.pre.tcell_CTGATCCGTACAGACG	bcc.su001.pre.tcell_CTGATCCGTACAGACG	0	0	0	0	0	0	1	0	0	su001	pre	CD45+ CD3+	Tregs	3.39623	11.1131	responder
bcc.su001.pre.tcell_CTGCCTACATACTACG	bcc.su001.pre.tcell_CTGCCTACATACTACG	0	0	0	0	0	0	0	0	0	su001	pre	CD45+ CD3+	Tregs	-0.59827	12.7366	responder
bcc.su001.pre.tcell_CTGCGGAAGCCCTAAT	bcc.su001.pre.tcell_CTGCGGAAGCCCTAAT	0	0	0	0	0	0	0	0	0	su001	pre	CD45+ CD3+	CD4_T_cells	-4.76933	8.75771	responder
bcc.su001.pre.tcell_CTGCGGAAGGAATGGA	bcc.su001.pre.tcell_CTGCGGAAGGAATGGA	0	0	0	0	0	0	1	0	0	su001	pre	CD45+ CD3+	CD4_T_cells	-4.01994	9.8082	responder
bcc.su001.pre.tcell_CTGCGGACATCACAAC	bcc.su001.pre.tcell_CTGCGGACATCACAAC	0	0	0	0	0	0	0	0	0	su001	pre	CD45+ CD3+	CD4_T_cells	-1.56031	9.62248	responder
bcc.su001.pre.tcell_CTGCGGAGTACATGTC	bcc.su001.pre.tcell_CTGCGGAGTACATGTC	0	0	0	0	0	0	0	0	0	su001	pre	CD45+ CD3+	CD4_T_cells	-2.04994	9.01895	responder
bcc.su001.pre.tcell_CTGCGGAGTAGCGCTC	bcc.su001.pre.tcell_CTGCGGAGTAGCGCTC	0	0	0	0	0	0	0	0	0	su001	pre	CD45+ CD3+	CD4_T_cells	2.01283	5.26914	responder
bcc.su001.pre.tcell_CTGCGGAGTCTCTCTG	bcc.su001.pre.tcell_CTGCGGAGTCTCTCTG	0	0	0	0	0	0	4	0	0	su001	pre	CD45+ CD3+	CD4_T_cells	1.04778	5.16356	responder
bcc.su001.pre.tcell_CTGCTGTAGATATGGT	bcc.su001.pre.tcell_CTGCTGTAGATATGGT	0	0	0	0	0	2	1	0	0	su001	pre	CD45+ CD3+	CD8_mem_T_cells	-7.51574	3.12844	responder
bcc.su001.pre.tcell_CTGGTCTAGAACTGTA	bcc.su001.pre.tcell_CTGGTCTAGAACTGTA	0	0	0	0	0	0	3	0	0	su001	pre	CD45+ CD3+	CD4_T_cells	-1.24504	4.244	responder
bcc.su001.pre.tcell_CTGTTTAAGCCCAGCT	bcc.su001.pre.tcell_CTGTTTAAGCCCAGCT	0	0	0	0	0	0	0	0	0	su001	pre	CD45+ CD3+	CD4_T_cells	-1.55474	9.54231	responder
bcc.su001.pre.tcell_CTGTTTAAGGAATCGC	bcc.su001.pre.tcell_CTGTTTAAGGAATCGC	0	0	0	0	0	1	0	0	0	su001	pre	CD45+ CD3+	Tregs	-1.64901	12.2416	responder
bcc.su001.pre.tcell_CTGTTTATCCTAAGTG	bcc.su001.pre.tcell_CTGTTTATCCTAAGTG	0	0	0	0	0	0	3	0	0	su001	pre	CD45+ CD3+	CD4_T_cells	-3.78397	8.26889	responder
bcc.su001.pre.tcell_CTTAGGACAGATCGGA	bcc.su001.pre.tcell_CTTAGGACAGATCGGA	0	0	0	0	0	0	0	0	0	su001	pre	CD45+ CD3+	CD4_T_cells	-5.32552	6.71354	responder
bcc.su001.pre.tcell_CTTAGGAGTGCAGTAG	bcc.su001.pre.tcell_CTTAGGAGTGCAGTAG	0	0	0	0	0	0	0	0	0	su001	pre	CD45+ CD3+	CD4_T_cells	-4.62029	7.3585	responder
bcc.su001.pre.tcell_CTTCTCTAGACCCACC	bcc.su001.pre.tcell_CTTCTCTAGACCCACC	0	0	0	0	0	0	0	0	0	su001	pre	CD45+ CD3+	Tregs	-0.556156	11.5717	responder
bcc.su001.pre.tcell_CTTCTCTCAATCGGTT	bcc.su001.pre.tcell_CTTCTCTCAATCGGTT	0	0	0	0	0	0	0	0	0	su001	pre	CD45+ CD3+	CD8_mem_T_cells	-8.32424	5.2219	responder
bcc.su001.pre.tcell_CTTGGCTCATTGGGCC	bcc.su001.pre.tcell_CTTGGCTCATTGGGCC	0	0	0	0	0	0	0	0	0	su001	pre	CD45+ CD3+	CD8_mem_T_cells	-2.39365	4.53532	responder
bcc.su001.pre.tcell_CTTGGCTTCACAGGCC	bcc.su001.pre.tcell_CTTGGCTTCACAGGCC	0	0	0	0	0	1	2	0	0	su001	pre	CD45+ CD3+	CD4_T_cells	-3.34286	10.0039	responder
bcc.su001.pre.tcell_CTTTGCGCAGCTCCGA	bcc.su001.pre.tcell_CTTTGCGCAGCTCCGA	0	0	0	0	0	0	0	0	0	su001	pre	CD45+ CD3+	CD8_act_T_cells	-6.81074	-0.256821	responder
bcc.su001.pre.tcell_GAAACTCAGTGTGGCA	bcc.su001.pre.tcell_GAAACTCAGTGTGGCA	0	0	0	0	0	0	0	0	0	su001	pre	CD45+ CD3+	CD4_T_cells	-3.87932	9.30678	responder
bcc.su001.pre.tcell_GAAACTCCAGACGCAA	bcc.su001.pre.tcell_GAAACTCCAGACGCAA	0	0	0	0	0	0	0	0	0	su001	pre	CD45+ CD3+	CD8_mem_T_cells	-5.65358	5.90195	responder
bcc.su001.pre.tcell_GAAATGAGTGATAAAC	bcc.su001.pre.tcell_GAAATGAGTGATAAAC	0	0	0	0	0	0	0	0	0	su001	pre	CD45+ CD3+	Tregs	0.634367	12.5855	responder
bcc.su001.pre.tcell_GAAATGATCTTGCCGT	bcc.su001.pre.tcell_GAAATGATCTTGCCGT	0	0	0	0	0	0	0	0	0	su001	pre	CD45+ CD3+	CD4_T_cells	-1.7802	7.4363	responder
bcc.su001.pre.tcell_GAACATCGTGTAAGTA	bcc.su001.pre.tcell_GAACATCGTGTAAGTA	0	0	0	0	0	0	2	0	0	su001	pre	CD45+ CD3+	CD8_mem_T_cells	-3.32919	2.84688	responder
bcc.su001.pre.tcell_GAACATCTCTACTATC	bcc.su001.pre.tcell_GAACATCTCTACTATC	0	0	0	0	0	0	0	0	0	su001	pre	CD45+ CD3+	CD4_T_cells	-0.733923	7.06527	responder
bcc.su001.pre.tcell_GAACCTACATGTTGAC	bcc.su001.pre.tcell_GAACCTACATGTTGAC	0	0	0	0	0	0	0	0	0	su001	pre	CD45+ CD3+	Tregs	-1.39151	11.9763	responder
bcc.su001.pre.tcell_GAACCTATCACTTACT	bcc.su001.pre.tcell_GAACCTATCACTTACT	0	0	0	0	0	0	0	0	1	su001	pre	CD45+ CD3+	CD4_T_cells	-3.05026	7.51062	responder
bcc.su001.pre.tcell_GAACGGAGTCTAACGT	bcc.su001.pre.tcell_GAACGGAGTCTAACGT	0	0	0	0	0	0	0	0	0	su001	pre	CD45+ CD3+	Tregs	0.811814	12.513	responder
bcc.su001.pre.tcell_GAAGCAGAGTCTCCTC	bcc.su001.pre.tcell_GAAGCAGAGTCTCCTC	0	0	0	0	0	0	0	0	0	su001	pre	CD45+ CD3+	CD4_T_cells	-2.80158	9.48276	responder
bcc.su001.pre.tcell_GAATGAAGTAGCGTGA	bcc.su001.pre.tcell_GAATGAAGTAGCGTGA	0	0	0	0	0	0	1	0	0	su001	pre	CD45+ CD3+	CD4_T_cells	-1.838	8.35684	responder
bcc.su001.pre.tcell_GACACGCCAGTCCTTC	bcc.su001.pre.tcell_GACACGCCAGTCCTTC	0	0	0	0	0	0	0	0	0	su001	pre	CD45+ CD3+	CD4_T_cells	-3.57844	6.94737	responder
bcc.su001.pre.tcell_GACACGCTCAGGATCT	bcc.su001.pre.tcell_GACACGCTCAGGATCT	0	0	0	0	0	0	1	0	0	su001	pre	CD45+ CD3+	Tregs	-0.106783	12.4305	responder
bcc.su001.pre.tcell_GACAGAGGTCCGTGAC	bcc.su001.pre.tcell_GACAGAGGTCCGTGAC	0	0	0	0	0	0	0	0	0	su001	pre	CD45+ CD3+	CD8_mem_T_cells	-9.82243	2.89201	responder
bcc.su001.pre.tcell_GACCAATGTCAGAGGT	bcc.su001.pre.tcell_GACCAATGTCAGAGGT	0	0	0	0	0	1	1	0	0	su001	pre	CD45+ CD3+	CD8_mem_T_cells	-4.00561	0.206761	responder
bcc.su001.pre.tcell_GACCTGGCAAATACAG	bcc.su001.pre.tcell_GACCTGGCAAATACAG	0	0	0	0	0	0	2	0	0	su001	pre	CD45+ CD3+	CD4_T_cells	-4.11488	6.87883	responder
bcc.su001.pre.tcell_GACCTGGCAACACGCC	bcc.su001.pre.tcell_GACCTGGCAACACGCC	0	0	0	0	0	0	0	0	0	su001	pre	CD45+ CD3+	CD4_T_cells	-3.78566	6.20888	responder
bcc.su001.pre.tcell_GACCTGGTCCTGCCAT	bcc.su001.pre.tcell_GACCTGGTCCTGCCAT	0	0	0	0	0	0	2	0	0	su001	pre	CD45+ CD3+	CD4_T_cells	-2.62804	6.01165	responder
bcc.su001.pre.tcell_GACGCGTAGAGTAATC	bcc.su001.pre.tcell_GACGCGTAGAGTAATC	0	0	0	0	0	1	0	0	0	su001	pre	CD45+ CD3+	Tregs	-0.907609	1.36251	responder
bcc.su001.pre.tcell_GACGGCTCATACTCTT	bcc.su001.pre.tcell_GACGGCTCATACTCTT	0	0	0	0	0	0	0	0	0	su001	pre	CD45+ CD3+	CD4_T_cells	-4.41957	8.59548	responder
bcc.su001.pre.tcell_GACGGCTGTCTGATTG	bcc.su001.pre.tcell_GACGGCTGTCTGATTG	0	0	0	0	0	0	1	0	1	su001	pre	CD45+ CD3+	CD4_T_cells	-2.29624	6.83233	responder
bcc.su001.pre.tcell_GACGTTACAGGTCTCG	bcc.su001.pre.tcell_GACGTTACAGGTCTCG	0	0	0	0	0	0	1	0	0	su001	pre	CD45+ CD3+	CD8_mem_T_cells	-3.34468	4.92278	responder
bcc.su001.pre.tcell_GACGTTACATTAGGCT	bcc.su001.pre.tcell_GACGTTACATTAGGCT	0	0	0	0	0	0	1	0	0	su001	pre	CD45+ CD3+	CD8_mem_T_cells	-7.68974	4.77032	responder
bcc.su001.pre.tcell_GACGTTAGTCCGCTGA	bcc.su001.pre.tcell_GACGTTAGTCCGCTGA	0	0	0	0	0	0	0	0	0	su001	pre	CD45+ CD3+	Tregs	-1.34755	10.0077	responder
bcc.su001.pre.tcell_GACTAACTCGTTTAGG	bcc.su001.pre.tcell_GACTAACTCGTTTAGG	0	0	0	0	0	0	0	0	0	su001	pre	CD45+ CD3+	CD4_T_cells	-5.10181	9.48937	responder
bcc.su001.pre.tcell_GACTGCGAGGGCTTGA	bcc.su001.pre.tcell_GACTGCGAGGGCTTGA	0	0	0	0	0	0	0	0	0	su001	pre	CD45+ CD3+	Tregs	-0.039676	12.0104	responder
bcc.su001.pre.tcell_GAGCAGATCGGCGCTA	bcc.su001.pre.tcell_GAGCAGATCGGCGCTA	0	0	0	0	0	0	3	0	0	su001	pre	CD45+ CD3+	CD8_mem_T_cells	-8.33477	0.747845	responder
bcc.su001.pre.tcell_GAGGTGAAGACGCAAC	bcc.su001.pre.tcell_GAGGTGAAGACGCAAC	0	0	0	0	0	0	0	0	0	su001	pre	CD45+ CD3+	Tregs	-2.1683	11.1536	responder
bcc.su001.pre.tcell_GAGGTGAAGGTAGCTG	bcc.su001.pre.tcell_GAGGTGAAGGTAGCTG	0	0	0	0	0	0	1	0	0	su001	pre	CD45+ CD3+	CD4_T_cells	-3.7058	10.5558	responder
bcc.su001.pre.tcell_GAGGTGATCAGTCAGT	bcc.su001.pre.tcell_GAGGTGATCAGTCAGT	0	0	0	0	0	2	1	0	1	su001	pre	CD45+ CD3+	CD8_mem_T_cells	-7.8823	2.72783	responder
bcc.su001.pre.tcell_GAGTCCGCACGAAACG	bcc.su001.pre.tcell_GAGTCCGCACGAAACG	0	0	0	0	0	0	2	0	0	su001	pre	CD45+ CD3+	CD8_mem_T_cells	-4.79438	3.81853	responder
bcc.su001.pre.tcell_GAGTCCGCACGGCCAT	bcc.su001.pre.tcell_GAGTCCGCACGGCCAT	0	0	0	0	0	0	0	0	0	su001	pre	CD45+ CD3+	CD4_T_cells	-1.2075	9.6633	responder
bcc.su001.pre.tcell_GAGTCCGGTGGCCCTA	bcc.su001.pre.tcell_GAGTCCGGTGGCCCTA	0	0	0	0	0	0	0	0	0	su001	pre	CD45+ CD3+	Tregs	0.0178567	12.9422	responder
bcc.su001.pre.tcell_GAGTCCGTCATATCGG	bcc.su001.pre.tcell_GAGTCCGTCATATCGG	0	0	0	0	0	0	0	0	0	su001	pre	CD45+ CD3+	Tregs	-1.93057	11.2821	responder
bcc.su001.pre.tcell_GATCAGTAGACTAGGC	bcc.su001.pre.tcell_GATCAGTAGACTAGGC	0	0	0	0	0	0	1	0	0	su001	pre	CD45+ CD3+	CD8_act_T_cells	-1.4545	0.202562	responder
bcc.su001.pre.tcell_GATCAGTAGTCACGCC	bcc.su001.pre.tcell_GATCAGTAGTCACGCC	0	0	0	0	0	1	0	0	0	su001	pre	CD45+ CD3+	Tregs	-0.392051	10.6848	responder
bcc.su001.pre.tcell_GATCAGTTCTGCTGTC	bcc.su001.pre.tcell_GATCAGTTCTGCTGTC	0	0	0	0	0	0	0	0	0	su001	pre	CD45+ CD3+	CD8_act_T_cells	-1.54282	-0.804175	responder
bcc.su001.pre.tcell_GATCGATGTCCCTACT	bcc.su001.pre.tcell_GATCGATGTCCCTACT	0	0	0	0	0	0	0	0	0	su001	pre	CD45+ CD3+	CD4_T_cells	-2.61158	8.18766	responder
bcc.su001.pre.tcell_GATCGCGAGCCGGTAA	bcc.su001.pre.tcell_GATCGCGAGCCGGTAA	0	0	0	0	0	2	6	0	0	su001	pre	CD45+ CD3+	Tcell_prolif	2.85065	5.35552	responder
bcc.su001.pre.tcell_GATCGCGCATATGGTC	bcc.su001.pre.tcell_GATCGCGCATATGGTC	0	0	0	0	0	0	0	0	0	su001	pre	CD45+ CD3+	Tregs	-1.04237	11.8871	responder
bcc.su001.pre.tcell_GATCGCGTCCCTAATT	bcc.su001.pre.tcell_GATCGCGTCCCTAATT	0	0	0	0	0	0	0	0	0	su001	pre	CD45+ CD3+	Tregs	-0.726138	11.2908	responder
bcc.su001.pre.tcell_GATCGCGTCCGCATAA	bcc.su001.pre.tcell_GATCGCGTCCGCATAA	0	0	0	0	0	0	0	0	0	su001	pre	CD45+ CD3+	Tregs	1.70329	13.2035	responder
bcc.su001.pre.tcell_GATCGTATCATAACCG	bcc.su001.pre.tcell_GATCGTATCATAACCG	0	0	0	0	0	0	1	0	0	su001	pre	CD45+ CD3+	Tregs	-2.84466	11.1142	responder
bcc.su001.pre.tcell_GATCGTATCTGCGACG	bcc.su001.pre.tcell_GATCGTATCTGCGACG	0	0	0	0	0	0	0	0	0	su001	pre	CD45+ CD3+	CD4_T_cells	-2.85086	9.23132	responder
bcc.su001.pre.tcell_GATGAAAAGCGATAGC	bcc.su001.pre.tcell_GATGAAAAGCGATAGC	0	0	0	0	0	0	2	0	0	su001	pre	CD45+ CD3+	CD4_T_cells	-3.07765	8.40338	responder
bcc.su001.pre.tcell_GATGAAATCTGAGTGT	bcc.su001.pre.tcell_GATGAAATCTGAGTGT	0	0	0	0	0	0	1	0	0	su001	pre	CD45+ CD3+	CD8_mem_T_cells	-1.65229	3.33292	responder
bcc.su001.pre.tcell_GATGAGGCACCGAAAG	bcc.su001.pre.tcell_GATGAGGCACCGAAAG	0	0	0	0	0	0	0	0	0	su001	pre	CD45+ CD3+	CD8_mem_T_cells	-7.32044	4.10188	responder
bcc.su001.pre.tcell_GATGAGGTCCACGTTC	bcc.su001.pre.tcell_GATGAGGTCCACGTTC	0	0	0	0	0	0	0	0	0	su001	pre	CD45+ CD3+	Tregs	-1.20525	10.2595	responder
bcc.su001.pre.tcell_GATTCAGTCCAGTAGT	bcc.su001.pre.tcell_GATTCAGTCCAGTAGT	0	0	0	0	0	0	0	0	0	su001	pre	CD45+ CD3+	CD4_T_cells	-2.41707	9.86792	responder
bcc.su001.pre.tcell_GCAAACTTCAAAGACA	bcc.su001.pre.tcell_GCAAACTTCAAAGACA	0	0	0	0	0	0	0	0	0	su001	pre	CD45+ CD3+	CD4_T_cells	-3.16695	10.3683	responder
bcc.su001.pre.tcell_GCAATCACAATCACAC	bcc.su001.pre.tcell_GCAATCACAATCACAC	0	0	0	0	0	0	4	0	0	su001	pre	CD45+ CD3+	CD4_T_cells	-1.89523	9.03181	responder
bcc.su001.pre.tcell_GCAATCATCTATCCTA	bcc.su001.pre.tcell_GCAATCATCTATCCTA	0	0	0	0	0	0	0	0	0	su001	pre	CD45+ CD3+	CD4_T_cells	-3.13939	9.49325	responder
bcc.su001.pre.tcell_GCACTCTCAAGGTTTC	bcc.su001.pre.tcell_GCACTCTCAAGGTTTC	0	0	0	0	0	1	0	0	0	su001	pre	CD45+ CD3+	Tregs	-0.722499	10.1989	responder
bcc.su001.pre.tcell_GCACTCTCACACAGAG	bcc.su001.pre.tcell_GCACTCTCACACAGAG	0	0	0	0	0	0	0	0	0	su001	pre	CD45+ CD3+	Tregs	-0.703595	9.5361	responder
bcc.su001.pre.tcell_GCACTCTGTGTAACGG	bcc.su001.pre.tcell_GCACTCTGTGTAACGG	0	0	0	0	0	0	0	0	0	su001	pre	CD45+ CD3+	Tregs	-1.19608	11.4695	responder
bcc.su001.pre.tcell_GCACTCTTCCTAGTGA	bcc.su001.pre.tcell_GCACTCTTCCTAGTGA	0	0	0	0	0	0	1	0	0	su001	pre	CD45+ CD3+	CD4_T_cells	-4.84585	8.33102	responder
bcc.su001.pre.tcell_GCAGCCAAGCCCAACC	bcc.su001.pre.tcell_GCAGCCAAGCCCAACC	0	0	0	0	0	0	1	0	0	su001	pre	CD45+ CD3+	Tregs	-1.35969	11.4004	responder
bcc.su001.pre.tcell_GCAGCCATCCGCGCAA	bcc.su001.pre.tcell_GCAGCCATCCGCGCAA	0	0	0	0	0	0	0	0	0	su001	pre	CD45+ CD3+	CD4_T_cells	-0.538738	2.57732	responder
bcc.su001.pre.tcell_GCAGTTAAGCGTCTAT	bcc.su001.pre.tcell_GCAGTTAAGCGTCTAT	0	0	0	0	0	2	0	0	0	su001	pre	CD45+ CD3+	CD8_mem_T_cells	-8.02804	2.25079	responder
bcc.su001.pre.tcell_GCAGTTATCAGCGACC	bcc.su001.pre.tcell_GCAGTTATCAGCGACC	0	0	0	0	0	0	2	0	0	su001	pre	CD45+ CD3+	CD8_mem_T_cells	-4.03799	5.21806	responder
bcc.su001.pre.tcell_GCATGATAGTCTCGGC	bcc.su001.pre.tcell_GCATGATAGTCTCGGC	0	0	0	0	0	0	0	0	0	su001	pre	CD45+ CD3+	Tregs	-0.12034	12.0019	responder
bcc.su001.pre.tcell_GCATGATCATCACGTA	bcc.su001.pre.tcell_GCATGATCATCACGTA	0	0	0	0	0	0	2	0	0	su001	pre	CD45+ CD3+	CD4_T_cells	-3.51826	8.37252	responder
bcc.su001.pre.tcell_GCATGATTCCAGTAGT	bcc.su001.pre.tcell_GCATGATTCCAGTAGT	0	0	0	0	0	0	0	0	0	su001	pre	CD45+ CD3+	Tregs	-0.421824	11.6487	responder
bcc.su001.pre.tcell_GCATGTACACGGCGTT	bcc.su001.pre.tcell_GCATGTACACGGCGTT	0	0	0	0	0	1	1	0	0	su001	pre	CD45+ CD3+	CD4_T_cells	-3.30226	7.1565	responder
bcc.su001.pre.tcell_GCATGTAGTGTCTGAT	bcc.su001.pre.tcell_GCATGTAGTGTCTGAT	0	0	0	0	0	0	2	0	0	su001	pre	CD45+ CD3+	CD4_T_cells	-2.21918	10.3349	responder
bcc.su001.pre.tcell_GCATGTATCCTCAACC	bcc.su001.pre.tcell_GCATGTATCCTCAACC	0	0	0	0	0	0	0	0	0	su001	pre	CD45+ CD3+	CD4_T_cells	-2.9298	8.14288	responder
bcc.su001.pre.tcell_GCCAAATCATCTGGTA	bcc.su001.pre.tcell_GCCAAATCATCTGGTA	0	0	0	0	0	0	0	0	0	su001	pre	CD45+ CD3+	Tregs	0.554256	13.0439	responder
bcc.su001.pre.tcell_GCCAAATTCAGGTAAA	bcc.su001.pre.tcell_GCCAAATTCAGGTAAA	0	0	0	0	0	0	0	0	0	su001	pre	CD45+ CD3+	Tregs	-2.0525	11.5547	responder
bcc.su001.pre.tcell_GCCAAATTCCGCATCT	bcc.su001.pre.tcell_GCCAAATTCCGCATCT	0	0	0	0	0	0	0	0	0	su001	pre	CD45+ CD3+	CD8_mem_T_cells	-7.70128	4.19098	responder
bcc.su001.pre.tcell_GCCTCTAGTCTCGTTC	bcc.su001.pre.tcell_GCCTCTAGTCTCGTTC	0	0	0	0	0	0	0	0	0	su001	pre	CD45+ CD3+	Tregs	-0.0606197	11.2482	responder
bcc.su001.pre.tcell_GCGACCACATCGGGTC	bcc.su001.pre.tcell_GCGACCACATCGGGTC	0	0	0	0	0	0	1	0	0	su001	pre	CD45+ CD3+	CD4_T_cells	-4.67248	9.11701	responder
bcc.su001.pre.tcell_GCGAGAAAGAATTCCC	bcc.su001.pre.tcell_GCGAGAAAGAATTCCC	0	0	0	0	0	0	0	0	1	su001	pre	CD45+ CD3+	CD4_T_cells	-0.0252578	9.23495	responder
bcc.su001.pre.tcell_GCGCAACAGGAATTAC	bcc.su001.pre.tcell_GCGCAACAGGAATTAC	0	0	0	0	0	0	0	0	0	su001	pre	CD45+ CD3+	Tregs	-2.05161	11.6421	responder
bcc.su001.pre.tcell_GCGCAGTAGAAACCGC	bcc.su001.pre.tcell_GCGCAGTAGAAACCGC	0	0	0	0	0	1	0	0	0	su001	pre	CD45+ CD3+	CD8_mem_T_cells	-9.02285	5.3054	responder
bcc.su001.pre.tcell_GCGCAGTCACCGGAAA	bcc.su001.pre.tcell_GCGCAGTCACCGGAAA	0	0	0	0	0	0	0	0	1	su001	pre	CD45+ CD3+	CD4_T_cells	-2.82028	9.93583	responder
bcc.su001.pre.tcell_GCGCCAAAGACCGGAT	bcc.su001.pre.tcell_GCGCCAAAGACCGGAT	0	0	0	0	0	2	2	0	0	su001	pre	CD45+ CD3+	CD8_mem_T_cells	-2.80535	5.91488	responder
bcc.su001.pre.tcell_GCGCCAACACCACGTG	bcc.su001.pre.tcell_GCGCCAACACCACGTG	0	0	0	0	0	0	1	0	0	su001	pre	CD45+ CD3+	Tregs	-1.21686	10.5997	responder
bcc.su001.pre.tcell_GCGCCAACACGAAAGC	bcc.su001.pre.tcell_GCGCCAACACGAAAGC	0	0	0	0	0	0	0	0	0	su001	pre	CD45+ CD3+	CD4_T_cells	-2.73551	5.72662	responder
bcc.su001.pre.tcell_GCGCGATGTCTGCGGT	bcc.su001.pre.tcell_GCGCGATGTCTGCGGT	0	0	0	0	0	0	3	0	0	su001	pre	CD45+ CD3+	CD8_act_T_cells	-5.50573	-1.13343	responder
bcc.su001.pre.tcell_GCGGGTTTCGCAAGCC	bcc.su001.pre.tcell_GCGGGTTTCGCAAGCC	0	0	0	0	0	0	0	0	0	su001	pre	CD45+ CD3+	CD8_mem_T_cells	-7.398	3.50863	responder
bcc.su001.pre.tcell_GCGGGTTTCGGCTACG	bcc.su001.pre.tcell_GCGGGTTTCGGCTACG	0	0	0	0	0	1	0	0	0	su001	pre	CD45+ CD3+	CD4_T_cells	-2.9423	9.30797	responder
bcc.su001.pre.tcell_GCTCCTACACTTAAGC	bcc.su001.pre.tcell_GCTCCTACACTTAAGC	0	0	0	0	0	0	0	0	0	su001	pre	CD45+ CD3+	Tregs	-1.98945	11.7138	responder
bcc.su001.pre.tcell_GCTCCTACATTGAGCT	bcc.su001.pre.tcell_GCTCCTACATTGAGCT	0	0	0	0	0	0	2	0	0	su001	pre	CD45+ CD3+	CD4_T_cells	-4.57124	8.80477	responder
bcc.su001.pre.tcell_GCTCCTACATTGTGCA	bcc.su001.pre.tcell_GCTCCTACATTGTGCA	0	0	0	0	0	0	0	0	0	su001	pre	CD45+ CD3+	Tregs	2.26374	13.4624	responder
bcc.su001.pre.tcell_GCTCTGTCAACAACCT	bcc.su001.pre.tcell_GCTCTGTCAACAACCT	0	0	0	0	0	1	0	0	0	su001	pre	CD45+ CD3+	CD8_mem_T_cells	-5.97266	3.34643	responder
bcc.su001.pre.tcell_GCTGCTTAGTCTCGGC	bcc.su001.pre.tcell_GCTGCTTAGTCTCGGC	0	0	0	0	0	0	0	0	0	su001	pre	CD45+ CD3+	CD4_T_cells	-4.71312	7.10833	responder
bcc.su001.pre.tcell_GCTGCTTTCTGTCTAT	bcc.su001.pre.tcell_GCTGCTTTCTGTCTAT	0	0	0	0	0	0	0	0	0	su001	pre	CD45+ CD3+	Tregs	-0.330904	12.4029	responder
bcc.su001.pre.tcell_GCTTCCAGTCGAATCT	bcc.su001.pre.tcell_GCTTCCAGTCGAATCT	0	0	0	0	0	0	0	0	0	su001	pre	CD45+ CD3+	CD8_mem_T_cells	-3.44422	5.28334	responder
bcc.su001.pre.tcell_GGAAAGCAGTCGATAA	bcc.su001.pre.tcell_GGAAAGCAGTCGATAA	0	0	0	0	0	0	2	0	0	su001	pre	CD45+ CD3+	CD4_T_cells	-5.60906	7.37342	responder
bcc.su001.pre.tcell_GGAAAGCGTTAGAACA	bcc.su001.pre.tcell_GGAAAGCGTTAGAACA	0	0	0	0	0	0	1	0	0	su001	pre	CD45+ CD3+	CD4_T_cells	-2.20056	9.1485	responder
bcc.su001.pre.tcell_GGAAAGCTCTAACTTC	bcc.su001.pre.tcell_GGAAAGCTCTAACTTC	0	0	0	0	0	0	0	0	0	su001	pre	CD45+ CD3+	Tregs	-1.38599	10.9666	responder
bcc.su001.pre.tcell_GGAACTTTCGTTACAG	bcc.su001.pre.tcell_GGAACTTTCGTTACAG	0	0	0	0	0	0	0	0	0	su001	pre	CD45+ CD3+	CD4_T_cells	-4.04411	7.10121	responder
bcc.su001.pre.tcell_GGAACTTTCGTTTATC	bcc.su001.pre.tcell_GGAACTTTCGTTTATC	0	0	0	0	0	0	0	0	0	su001	pre	CD45+ CD3+	Tregs	3.7593	11.7564	responder
bcc.su001.pre.tcell_GGACAAGCAGGGATTG	bcc.su001.pre.tcell_GGACAAGCAGGGATTG	0	0	0	0	0	1	1	0	0	su001	pre	CD45+ CD3+	Tregs	-0.312354	11.9993	responder
bcc.su001.pre.tcell_GGACAAGCATTCCTCG	bcc.su001.pre.tcell_GGACAAGCATTCCTCG	0	0	0	0	0	0	0	0	0	su001	pre	CD45+ CD3+	CD4_T_cells	-3.393	8.33269	responder
bcc.su001.pre.tcell_GGACAGAAGGCAGGTT	bcc.su001.pre.tcell_GGACAGAAGGCAGGTT	0	0	0	0	0	0	0	0	0	su001	pre	CD45+ CD3+	CD8_mem_T_cells	-1.86662	4.0288	responder
bcc.su001.pre.tcell_GGACAGAAGTATTGGA	bcc.su001.pre.tcell_GGACAGAAGTATTGGA	0	0	0	0	0	0	0	0	1	su001	pre	CD45+ CD3+	Tregs	3.70626	10.007	responder
bcc.su001.pre.tcell_GGACAGACACTTCTGC	bcc.su001.pre.tcell_GGACAGACACTTCTGC	0	0	0	0	0	0	0	0	1	su001	pre	CD45+ CD3+	CD4_T_cells	-4.41218	7.66472	responder
bcc.su001.pre.tcell_GGACAGACATTCCTCG	bcc.su001.pre.tcell_GGACAGACATTCCTCG	0	0	0	0	0	0	0	0	0	su001	pre	CD45+ CD3+	Tregs	-3.07474	10.299	responder
bcc.su001.pre.tcell_GGACATTCATCACGAT	bcc.su001.pre.tcell_GGACATTCATCACGAT	0	0	0	0	0	0	1	0	0	su001	pre	CD45+ CD3+	Tregs	-1.67853	12.1073	responder
bcc.su001.pre.tcell_GGACATTGTACCATCA	bcc.su001.pre.tcell_GGACATTGTACCATCA	0	0	0	0	0	0	0	0	0	su001	pre	CD45+ CD3+	CD4_T_cells	-4.42582	7.89915	responder
bcc.su001.pre.tcell_GGACATTGTTTGTTTC	bcc.su001.pre.tcell_GGACATTGTTTGTTTC	0	0	0	0	0	0	1	0	0	su001	pre	CD45+ CD3+	Tregs	-1.30582	12.5604	responder
bcc.su001.pre.tcell_GGACGTCGTTTACTCT	bcc.su001.pre.tcell_GGACGTCGTTTACTCT	0	0	0	0	0	0	0	0	0	su001	pre	CD45+ CD3+	CD4_T_cells	-4.16922	8.58401	responder
bcc.su001.pre.tcell_GGACGTCTCTTTAGTC	bcc.su001.pre.tcell_GGACGTCTCTTTAGTC	0	0	0	0	0	0	1	0	0	su001	pre	CD45+ CD3+	CD4_T_cells	-3.854	7.30779	responder
bcc.su001.pre.tcell_GGAGCAATCAGTTAGC	bcc.su001.pre.tcell_GGAGCAATCAGTTAGC	0	0	0	0	0	0	0	0	0	su001	pre	CD45+ CD3+	CD4_T_cells	-3.49592	8.29698	responder
bcc.su001.pre.tcell_GGATGTTCATCTATGG	bcc.su001.pre.tcell_GGATGTTCATCTATGG	0	0	0	0	0	0	2	0	0	su001	pre	CD45+ CD3+	CD8_mem_T_cells	-6.34278	0.0460947	responder
bcc.su001.pre.tcell_GGATGTTCATGAGCGA	bcc.su001.pre.tcell_GGATGTTCATGAGCGA	0	0	0	0	0	1	0	0	0	su001	pre	CD45+ CD3+	Tregs	-1.71078	11.7533	responder
bcc.su001.pre.tcell_GGCAATTTCGAATGCT	bcc.su001.pre.tcell_GGCAATTTCGAATGCT	0	0	0	0	0	0	0	0	0	su001	pre	CD45+ CD3+	CD4_T_cells	-3.114	7.69395	responder
bcc.su001.pre.tcell_GGCCGATCATGCAACT	bcc.su001.pre.tcell_GGCCGATCATGCAACT	0	0	0	0	0	0	1	0	0	su001	pre	CD45+ CD3+	CD4_T_cells	-4.01747	8.84379	responder
bcc.su001.pre.tcell_GGCGACTAGCACAGGT	bcc.su001.pre.tcell_GGCGACTAGCACAGGT	0	0	0	0	0	0	0	0	0	su001	pre	CD45+ CD3+	Tregs	-0.717407	11.1428	responder
bcc.su001.pre.tcell_GGCGTGTTCGGGAGTA	bcc.su001.pre.tcell_GGCGTGTTCGGGAGTA	0	0	0	0	0	0	0	0	0	su001	pre	CD45+ CD3+	Tregs	0.733347	11.3046	responder
bcc.su001.pre.tcell_GGCTCGAGTACCGTTA	bcc.su001.pre.tcell_GGCTCGAGTACCGTTA	0	0	0	0	0	0	2	0	0	su001	pre	CD45+ CD3+	CD4_T_cells	-5.04009	9.6909	responder
bcc.su001.pre.tcell_GGCTCGAGTATAAACG	bcc.su001.pre.tcell_GGCTCGAGTATAAACG	0	0	0	0	0	0	1	0	0	su001	pre	CD45+ CD3+	CD8_mem_T_cells	-8.76645	4.3591	responder
bcc.su001.pre.tcell_GGCTCGATCGTATCAG	bcc.su001.pre.tcell_GGCTCGATCGTATCAG	0	0	0	0	0	0	0	0	0	su001	pre	CD45+ CD3+	Tregs	-0.410164	12.9242	responder
bcc.su001.pre.tcell_GGCTCGATCTTTCCTC	bcc.su001.pre.tcell_GGCTCGATCTTTCCTC	0	0	0	0	0	0	0	0	0	su001	pre	CD45+ CD3+	CD4_T_cells	-5.24891	6.84169	responder
bcc.su001.pre.tcell_GGCTGGTAGGTGATTA	bcc.su001.pre.tcell_GGCTGGTAGGTGATTA	0	0	0	0	0	0	1	0	0	su001	pre	CD45+ CD3+	Tregs	2.08807	10.9316	responder
bcc.su001.pre.tcell_GGCTGGTAGTGTGAAT	bcc.su001.pre.tcell_GGCTGGTAGTGTGAAT	0	0	0	0	0	0	0	0	0	su001	pre	CD45+ CD3+	CD4_T_cells	-3.29549	7.51045	responder
bcc.su001.pre.tcell_GGGAATGAGAGCCCAA	bcc.su001.pre.tcell_GGGAATGAGAGCCCAA	0	0	0	0	0	0	2	0	0	su001	pre	CD45+ CD3+	CD8_mem_T_cells	-8.62719	1.77345	responder
bcc.su001.pre.tcell_GGGAATGCAGCCTATA	bcc.su001.pre.tcell_GGGAATGCAGCCTATA	0	0	0	0	0	0	0	0	0	su001	pre	CD45+ CD3+	Tregs	-0.681432	12.3713	responder
bcc.su001.pre.tcell_GGGAATGGTCTAGTCA	bcc.su001.pre.tcell_GGGAATGGTCTAGTCA	0	0	0	0	0	0	0	0	0	su001	pre	CD45+ CD3+	CD4_T_cells	-1.99094	9.79751	responder
bcc.su001.pre.tcell_GGGACCTCACTATCTT	bcc.su001.pre.tcell_GGGACCTCACTATCTT	0	0	0	0	0	1	1	0	0	su001	pre	CD45+ CD3+	CD4_T_cells	-3.80508	6.4064	responder
bcc.su001.pre.tcell_GGGACCTGTAGCTGCC	bcc.su001.pre.tcell_GGGACCTGTAGCTGCC	0	0	0	0	0	0	0	0	0	su001	pre	CD45+ CD3+	CD8_act_T_cells	-2.73521	-1.08036	responder
bcc.su001.pre.tcell_GGGAGATGTCTAGGTT	bcc.su001.pre.tcell_GGGAGATGTCTAGGTT	0	0	0	0	0	0	0	0	0	su001	pre	CD45+ CD3+	CD4_T_cells	-4.27931	7.52573	responder
bcc.su001.pre.tcell_GGGATGATCTCGTTTA	bcc.su001.pre.tcell_GGGATGATCTCGTTTA	0	0	0	0	0	0	2	0	1	su001	pre	CD45+ CD3+	CD4_T_cells	-2.15902	8.83028	responder
bcc.su001.pre.tcell_GGGCACTAGACTTGAA	bcc.su001.pre.tcell_GGGCACTAGACTTGAA	0	0	0	0	0	0	2	0	1	su001	pre	CD45+ CD3+	CD4_T_cells	-1.80527	6.61202	responder
bcc.su001.pre.tcell_GGGCACTAGTTCCACA	bcc.su001.pre.tcell_GGGCACTAGTTCCACA	0	0	0	0	0	0	0	0	0	su001	pre	CD45+ CD3+	CD4_T_cells	-1.84704	6.46655	responder
bcc.su001.pre.tcell_GGGCACTGTGACCAAG	bcc.su001.pre.tcell_GGGCACTGTGACCAAG	0	0	0	0	0	1	0	0	1	su001	pre	CD45+ CD3+	CD4_T_cells	-3.2896	9.77195	responder
bcc.su001.pre.tcell_GGGCACTTCATCTGTT	bcc.su001.pre.tcell_GGGCACTTCATCTGTT	0	0	0	0	0	0	0	0	0	su001	pre	CD45+ CD3+	CD4_T_cells	-2.28443	10.2818	responder
bcc.su001.pre.tcell_GGGCATCAGCTAGTCT	bcc.su001.pre.tcell_GGGCATCAGCTAGTCT	0	0	0	0	0	0	0	0	0	su001	pre	CD45+ CD3+	CD8_mem_T_cells	-2.69812	4.1479	responder
bcc.su001.pre.tcell_GGGCATCGTACAGTTC	bcc.su001.pre.tcell_GGGCATCGTACAGTTC	0	0	0	0	0	0	0	0	0	su001	pre	CD45+ CD3+	Tregs	-1.12773	11.6895	responder
bcc.su001.pre.tcell_GGGTCTGAGCGCTTAT	bcc.su001.pre.tcell_GGGTCTGAGCGCTTAT	0	0	0	0	0	0	0	0	0	su001	pre	CD45+ CD3+	CD4_T_cells	-2.8935	6.1992	responder
bcc.su001.pre.tcell_GGGTCTGAGGAATCGC	bcc.su001.pre.tcell_GGGTCTGAGGAATCGC	0	0	0	0	0	1	0	0	0	su001	pre	CD45+ CD3+	CD4_T_cells	-2.83386	7.03758	responder
bcc.su001.pre.tcell_GGGTCTGTCTGAAAGA	bcc.su001.pre.tcell_GGGTCTGTCTGAAAGA	0	0	0	0	0	0	0	0	0	su001	pre	CD45+ CD3+	Tregs	0.487216	10.6793	responder
bcc.su001.pre.tcell_GGGTTGCGTAGCTCCG	bcc.su001.pre.tcell_GGGTTGCGTAGCTCCG	0	0	0	0	0	0	1	0	0	su001	pre	CD45+ CD3+	CD4_T_cells	-2.38212	7.11707	responder
bcc.su001.pre.tcell_GGGTTGCGTTGTCGCG	bcc.su001.pre.tcell_GGGTTGCGTTGTCGCG	0	0	0	0	0	0	1	0	0	su001	pre	CD45+ CD3+	CD4_T_cells	-4.67602	9.22516	responder
bcc.su001.pre.tcell_GGTATTGAGAACAATC	bcc.su001.pre.tcell_GGTATTGAGAACAATC	0	0	0	0	0	0	1	0	0	su001	pre	CD45+ CD3+	Tregs	-1.27246	10.1157	responder
bcc.su001.pre.tcell_GGTATTGTCTGTGCAA	bcc.su001.pre.tcell_GGTATTGTCTGTGCAA	0	0	0	0	0	0	1	0	0	su001	pre	CD45+ CD3+	CD4_T_cells	-3.68751	7.23854	responder
bcc.su001.pre.tcell_GGTGAAGAGAGCTATA	bcc.su001.pre.tcell_GGTGAAGAGAGCTATA	0	0	0	0	0	0	2	0	0	su001	pre	CD45+ CD3+	CD4_T_cells	-4.01438	8.78192	responder
bcc.su001.pre.tcell_GGTGAAGAGCTGATAA	bcc.su001.pre.tcell_GGTGAAGAGCTGATAA	0	0	0	0	0	0	1	0	1	su001	pre	CD45+ CD3+	CD4_T_cells	0.200855	8.7939	responder
bcc.su001.pre.tcell_GGTGCGTCACGTAAGG	bcc.su001.pre.tcell_GGTGCGTCACGTAAGG	0	0	0	0	0	0	1	0	0	su001	pre	CD45+ CD3+	CD4_T_cells	-1.07555	9.99577	responder
bcc.su001.pre.tcell_GGTGCGTTCAACACCA	bcc.su001.pre.tcell_GGTGCGTTCAACACCA	0	0	0	0	0	0	1	0	0	su001	pre	CD45+ CD3+	Tregs	0.921071	10.4124	responder
bcc.su001.pre.tcell_GGTGTTACATGAACCT	bcc.su001.pre.tcell_GGTGTTACATGAACCT	0	0	0	0	0	0	0	0	0	su001	pre	CD45+ CD3+	CD4_T_cells	-3.78162	10.8673	responder
bcc.su001.pre.tcell_GGTGTTACATTCTCAT	bcc.su001.pre.tcell_GGTGTTACATTCTCAT	0	0	0	0	0	0	0	0	0	su001	pre	CD45+ CD3+	CD4_T_cells	-3.74698	10.3395	responder
bcc.su001.pre.tcell_GTACGTAAGATGTCGG	bcc.su001.pre.tcell_GTACGTAAGATGTCGG	0	0	0	0	0	0	0	0	0	su001	pre	CD45+ CD3+	Tregs	1.13839	12.2399	responder
bcc.su001.pre.tcell_GTACTCCTCCACGACG	bcc.su001.pre.tcell_GTACTCCTCCACGACG	0	0	0	0	0	0	0	0	0	su001	pre	CD45+ CD3+	Tregs	-1.7555	11.9891	responder
bcc.su001.pre.tcell_GTACTCCTCGTACCGG	bcc.su001.pre.tcell_GTACTCCTCGTACCGG	0	0	0	0	0	0	0	0	0	su001	pre	CD45+ CD3+	CD4_T_cells	-1.01706	5.06143	responder
bcc.su001.pre.tcell_GTACTTTAGCTGAAAT	bcc.su001.pre.tcell_GTACTTTAGCTGAAAT	0	0	0	0	0	0	1	0	0	su001	pre	CD45+ CD3+	Tregs	-0.921659	11.012	responder
bcc.su001.pre.tcell_GTACTTTAGGCTAGCA	bcc.su001.pre.tcell_GTACTTTAGGCTAGCA	0	0	0	0	0	0	0	0	0	su001	pre	CD45+ CD3+	Tregs	-2.96145	10.4667	responder
bcc.su001.pre.tcell_GTACTTTGTGGCAAAC	bcc.su001.pre.tcell_GTACTTTGTGGCAAAC	0	0	0	0	0	0	1	0	0	su001	pre	CD45+ CD3+	CD4_T_cells	-4.51487	5.12605	responder
bcc.su001.pre.tcell_GTACTTTTCCAACCAA	bcc.su001.pre.tcell_GTACTTTTCCAACCAA	0	0	0	0	0	0	0	0	0	su001	pre	CD45+ CD3+	CD4_T_cells	-4.85278	7.67432	responder
bcc.su001.pre.tcell_GTAGGCCCATGGGAAC	bcc.su001.pre.tcell_GTAGGCCCATGGGAAC	0	0	0	0	0	1	1	0	0	su001	pre	CD45+ CD3+	Tregs	0.308195	12.2718	responder
bcc.su001.pre.tcell_GTAGGCCGTAGTACCT	bcc.su001.pre.tcell_GTAGGCCGTAGTACCT	0	0	0	0	0	0	0	0	0	su001	pre	CD45+ CD3+	Tregs	1.42617	12.9076	responder
bcc.su001.pre.tcell_GTAGGCCGTGACTACT	bcc.su001.pre.tcell_GTAGGCCGTGACTACT	0	0	0	0	0	1	1	0	0	su001	pre	CD45+ CD3+	Tregs	0.439117	10.5183	responder
bcc.su001.pre.tcell_GTAGTCAAGAAGGCCT	bcc.su001.pre.tcell_GTAGTCAAGAAGGCCT	0	0	0	0	0	0	0	0	0	su001	pre	CD45+ CD3+	CD4_T_cells	-1.93739	7.26151	responder
bcc.su001.pre.tcell_GTAGTCACACCGAATT	bcc.su001.pre.tcell_GTAGTCACACCGAATT	0	0	0	0	0	0	0	0	0	su001	pre	CD45+ CD3+	Tregs	-1.91384	11.6728	responder
bcc.su001.pre.tcell_GTAGTCACATAAGACA	bcc.su001.pre.tcell_GTAGTCACATAAGACA	0	0	0	0	0	0	0	0	0	su001	pre	CD45+ CD3+	CD8_mem_T_cells	0.85146	4.39244	responder
bcc.su001.pre.tcell_GTAGTCACATCTATGG	bcc.su001.pre.tcell_GTAGTCACATCTATGG	0	0	0	0	0	0	0	0	0	su001	pre	CD45+ CD3+	Tregs	2.95901	12.2857	responder
bcc.su001.pre.tcell_GTATCTTCAAACTGTC	bcc.su001.pre.tcell_GTATCTTCAAACTGTC	0	0	0	0	0	0	0	0	0	su001	pre	CD45+ CD3+	Tregs	-1.65035	12.0303	responder
bcc.su001.pre.tcell_GTATCTTCAATAGCAA	bcc.su001.pre.tcell_GTATCTTCAATAGCAA	0	0	0	0	0	0	0	0	0	su001	pre	CD45+ CD3+	CD4_T_cells	-5.63111	7.69908	responder
bcc.su001.pre.tcell_GTATTCTAGTGCGTGA	bcc.su001.pre.tcell_GTATTCTAGTGCGTGA	0	0	0	0	0	2	1	0	0	su001	pre	CD45+ CD3+	CD8_mem_T_cells	-1.63597	4.57675	responder
bcc.su001.pre.tcell_GTATTCTGTGCTGTAT	bcc.su001.pre.tcell_GTATTCTGTGCTGTAT	0	0	0	0	0	0	0	0	0	su001	pre	CD45+ CD3+	Tregs	-0.704694	12.2329	responder
bcc.su001.pre.tcell_GTCAAGTGTGGCGAAT	bcc.su001.pre.tcell_GTCAAGTGTGGCGAAT	0	0	0	0	0	0	0	0	0	su001	pre	CD45+ CD3+	CD4_T_cells	-2.67545	9.65236	responder
bcc.su001.pre.tcell_GTCACAACAATGACCT	bcc.su001.pre.tcell_GTCACAACAATGACCT	0	0	0	0	0	0	0	0	0	su001	pre	CD45+ CD3+	Tregs	-0.0809844	11.8875	responder
bcc.su001.pre.tcell_GTCACAACATGAACCT	bcc.su001.pre.tcell_GTCACAACATGAACCT	0	0	0	0	0	1	1	0	0	su001	pre	CD45+ CD3+	CD4_T_cells	-4.39113	9.38599	responder
bcc.su001.pre.tcell_GTCACAAGTGATGTCT	bcc.su001.pre.tcell_GTCACAAGTGATGTCT	0	0	0	0	0	0	0	0	0	su001	pre	CD45+ CD3+	CD4_T_cells	-5.14309	7.70205	responder
bcc.su001.pre.tcell_GTCACAAGTTGTCGCG	bcc.su001.pre.tcell_GTCACAAGTTGTCGCG	0	0	0	0	0	1	0	0	0	su001	pre	CD45+ CD3+	CD4_T_cells	-1.99564	7.56306	responder
bcc.su001.pre.tcell_GTCACAATCAAACCAC	bcc.su001.pre.tcell_GTCACAATCAAACCAC	0	0	0	0	0	0	1	0	0	su001	pre	CD45+ CD3+	CD4_T_cells	-2.68764	10.7676	responder
bcc.su001.pre.tcell_GTCACAATCCCGGATG	bcc.su001.pre.tcell_GTCACAATCCCGGATG	0	0	0	0	0	0	0	0	0	su001	pre	CD45+ CD3+	CD4_T_cells	-3.47311	10.3018	responder
bcc.su001.pre.tcell_GTCACAATCGCGGATC	bcc.su001.pre.tcell_GTCACAATCGCGGATC	0	0	0	0	0	0	0	0	0	su001	pre	CD45+ CD3+	CD4_T_cells	-4.24757	6.49585	responder
bcc.su001.pre.tcell_GTCACGGAGCTAAACA	bcc.su001.pre.tcell_GTCACGGAGCTAAACA	0	0	0	0	0	0	0	0	0	su001	pre	CD45+ CD3+	Tregs	-1.99447	9.29708	responder
bcc.su001.pre.tcell_GTCACGGAGCTTTGGT	bcc.su001.pre.tcell_GTCACGGAGCTTTGGT	0	0	0	0	0	1	0	0	0	su001	pre	CD45+ CD3+	Tregs	0.0641491	12.2852	responder
bcc.su001.pre.tcell_GTCACGGCAATGACCT	bcc.su001.pre.tcell_GTCACGGCAATGACCT	0	0	0	0	0	0	1	0	0	su001	pre	CD45+ CD3+	Tregs	-3.90756	9.82203	responder
bcc.su001.pre.tcell_GTCACGGCACACGCTG	bcc.su001.pre.tcell_GTCACGGCACACGCTG	0	0	0	0	0	0	1	0	0	su001	pre	CD45+ CD3+	CD8_ex_T_cells	-0.520661	5.85594	responder
bcc.su001.pre.tcell_GTCACGGCAGGTCGTC	bcc.su001.pre.tcell_GTCACGGCAGGTCGTC	0	0	0	0	0	0	1	0	1	su001	pre	CD45+ CD3+	CD4_T_cells	-5.16835	7.81335	responder
bcc.su001.pre.tcell_GTCACGGTCATCACCC	bcc.su001.pre.tcell_GTCACGGTCATCACCC	0	0	0	0	0	0	0	0	0	su001	pre	CD45+ CD3+	Tregs	-0.372528	12.3678	responder
bcc.su001.pre.tcell_GTCATTTGTGACTACT	bcc.su001.pre.tcell_GTCATTTGTGACTACT	0	0	0	0	0	0	0	0	0	su001	pre	CD45+ CD3+	Tregs	-0.109408	12.3833	responder
bcc.su001.pre.tcell_GTCATTTTCACGCATA	bcc.su001.pre.tcell_GTCATTTTCACGCATA	0	0	0	0	0	0	0	0	0	su001	pre	CD45+ CD3+	Tregs	-1.33106	10.4967	responder
bcc.su001.pre.tcell_GTCCTCACAAACCCAT	bcc.su001.pre.tcell_GTCCTCACAAACCCAT	0	0	0	0	0	0	0	0	0	su001	pre	CD45+ CD3+	CD4_T_cells	-3.58704	6.74996	responder
bcc.su001.pre.tcell_GTCCTCACAAAGCAAT	bcc.su001.pre.tcell_GTCCTCACAAAGCAAT	0	0	0	0	0	0	2	0	0	su001	pre	CD45+ CD3+	CD4_T_cells	-4.82491	8.90057	responder
bcc.su001.pre.tcell_GTCGGGTAGAAGGACA	bcc.su001.pre.tcell_GTCGGGTAGAAGGACA	0	0	0	0	0	1	0	0	0	su001	pre	CD45+ CD3+	Tregs	1.50193	11.4759	responder
bcc.su001.pre.tcell_GTCGGGTAGAGTCTGG	bcc.su001.pre.tcell_GTCGGGTAGAGTCTGG	0	0	0	0	0	0	0	0	0	su001	pre	CD45+ CD3+	Tregs	-1.84972	11.3488	responder
bcc.su001.pre.tcell_GTCTCGTTCGGTGTCG	bcc.su001.pre.tcell_GTCTCGTTCGGTGTCG	0	0	0	0	0	0	1	0	0	su001	pre	CD45+ CD3+	Tregs	4.38779	11.6038	responder
bcc.su001.pre.tcell_GTCTTCGAGATGTGTA	bcc.su001.pre.tcell_GTCTTCGAGATGTGTA	0	0	0	0	0	0	0	0	1	su001	pre	CD45+ CD3+	CD4_T_cells	-0.941594	9.63309	responder
bcc.su001.pre.tcell_GTCTTCGGTGCAGGTA	bcc.su001.pre.tcell_GTCTTCGGTGCAGGTA	0	0	0	0	0	0	1	0	0	su001	pre	CD45+ CD3+	CD4_T_cells	-4.56314	7.34306	responder
bcc.su001.pre.tcell_GTCTTCGTCCAAATGC	bcc.su001.pre.tcell_GTCTTCGTCCAAATGC	0	0	0	0	0	0	0	0	0	su001	pre	CD45+ CD3+	Tregs	-0.866634	10.9726	responder
bcc.su001.pre.tcell_GTGCATACATGGTCTA	bcc.su001.pre.tcell_GTGCATACATGGTCTA	0	0	0	0	0	1	0	0	0	su001	pre	CD45+ CD3+	Tregs	-1.01151	10.6794	responder
bcc.su001.pre.tcell_GTGCATAGTTCCCGAG	bcc.su001.pre.tcell_GTGCATAGTTCCCGAG	0	0	0	0	0	1	0	0	0	su001	pre	CD45+ CD3+	CD4_T_cells	-1.26289	8.13686	responder
bcc.su001.pre.tcell_GTGCATATCAAGAAGT	bcc.su001.pre.tcell_GTGCATATCAAGAAGT	0	0	0	0	0	0	0	0	0	su001	pre	CD45+ CD3+	CD4_T_cells	-3.02577	9.08527	responder
bcc.su001.pre.tcell_GTGCGGTAGGTGTTAA	bcc.su001.pre.tcell_GTGCGGTAGGTGTTAA	0	0	0	0	0	1	0	0	0	su001	pre	CD45+ CD3+	Tregs	1.47841	13.1769	responder
bcc.su001.pre.tcell_GTGCGGTGTCGAAAGC	bcc.su001.pre.tcell_GTGCGGTGTCGAAAGC	0	0	0	0	0	0	1	0	1	su001	pre	CD45+ CD3+	CD8_mem_T_cells	-10.5421	2.54942	responder
bcc.su001.pre.tcell_GTGTGCGTCTACTTAC	bcc.su001.pre.tcell_GTGTGCGTCTACTTAC	0	0	0	0	0	0	0	0	0	su001	pre	CD45+ CD3+	CD4_T_cells	-3.45637	7.25372	responder
bcc.su001.pre.tcell_GTGTTAGCAGAGTGTG	bcc.su001.pre.tcell_GTGTTAGCAGAGTGTG	0	0	0	0	0	0	0	0	0	su001	pre	CD45+ CD3+	Tregs	0.0746238	10.8352	responder
bcc.su001.pre.tcell_GTGTTAGGTGCCTGCA	bcc.su001.pre.tcell_GTGTTAGGTGCCTGCA	0	0	0	0	0	2	0	0	0	su001	pre	CD45+ CD3+	CD4_T_cells	-3.21909	6.80814	responder
bcc.su001.pre.tcell_GTTACAGTCTTAGCCC	bcc.su001.pre.tcell_GTTACAGTCTTAGCCC	0	0	0	0	0	0	0	0	0	su001	pre	CD45+ CD3+	CD4_T_cells	-2.52919	8.24648	responder
bcc.su001.pre.tcell_GTTCGGGCACCGAAAG	bcc.su001.pre.tcell_GTTCGGGCACCGAAAG	0	0	0	0	0	1	0	0	0	su001	pre	CD45+ CD3+	Tregs	-1.68554	11.544	responder
bcc.su001.pre.tcell_GTTCGGGCAGTTCCCT	bcc.su001.pre.tcell_GTTCGGGCAGTTCCCT	0	0	0	0	0	0	1	0	0	su001	pre	CD45+ CD3+	CD4_T_cells	-2.65284	10.4459	responder
bcc.su001.pre.tcell_GTTCGGGTCAACGAAA	bcc.su001.pre.tcell_GTTCGGGTCAACGAAA	0	0	0	0	0	0	0	0	0	su001	pre	CD45+ CD3+	Tregs	2.44743	10.7258	responder
bcc.su001.pre.tcell_GTTCTCGCAGGACCCT	bcc.su001.pre.tcell_GTTCTCGCAGGACCCT	0	0	0	0	0	1	0	0	0	su001	pre	CD45+ CD3+	CD8_mem_T_cells	-3.53928	0.446371	responder
bcc.su001.pre.tcell_GTTCTCGGTAACGACG	bcc.su001.pre.tcell_GTTCTCGGTAACGACG	0	0	0	0	0	1	1	0	0	su001	pre	CD45+ CD3+	CD8_act_T_cells	-3.19374	-4.00315	responder
bcc.su001.pre.tcell_GTTCTCGTCGTTTGCC	bcc.su001.pre.tcell_GTTCTCGTCGTTTGCC	0	0	0	0	0	0	0	0	1	su001	pre	CD45+ CD3+	CD8_mem_T_cells	-0.13623	2.8632	responder
bcc.su001.pre.tcell_GTTTCTAAGGTCGGAT	bcc.su001.pre.tcell_GTTTCTAAGGTCGGAT	0	0	0	0	0	0	1	0	0	su001	pre	CD45+ CD3+	CD4_T_cells	-4.54746	10.5455	responder
bcc.su001.pre.tcell_GTTTCTAAGTTTAGGA	bcc.su001.pre.tcell_GTTTCTAAGTTTAGGA	0	0	0	0	0	0	1	0	0	su001	pre	CD45+ CD3+	CD4_T_cells	-3.68416	10.5152	responder
bcc.su001.pre.tcell_TAAACCGAGCACCGCT	bcc.su001.pre.tcell_TAAACCGAGCACCGCT	0	0	0	0	0	0	0	0	0	su001	pre	CD45+ CD3+	CD4_T_cells	-2.24497	10.2131	responder
bcc.su001.pre.tcell_TAAACCGCAGGACCCT	bcc.su001.pre.tcell_TAAACCGCAGGACCCT	0	0	0	0	0	0	0	0	0	su001	pre	CD45+ CD3+	CD4_T_cells	-4.00753	8.6453	responder
bcc.su001.pre.tcell_TAAACCGTCCAAAGTC	bcc.su001.pre.tcell_TAAACCGTCCAAAGTC	0	0	0	0	0	3	0	0	0	su001	pre	CD45+ CD3+	Tregs	-0.835584	11.2773	responder
bcc.su001.pre.tcell_TAAGAGAAGAGTAATC	bcc.su001.pre.tcell_TAAGAGAAGAGTAATC	0	0	0	0	0	0	1	0	0	su001	pre	CD45+ CD3+	CD4_T_cells	-0.0461924	3.83816	responder
bcc.su001.pre.tcell_TAAGAGAAGCGATTCT	bcc.su001.pre.tcell_TAAGAGAAGCGATTCT	0	0	0	0	0	0	0	0	0	su001	pre	CD45+ CD3+	CD4_T_cells	-1.52564	7.5938	responder
bcc.su001.pre.tcell_TAAGAGAAGCTATGCT	bcc.su001.pre.tcell_TAAGAGAAGCTATGCT	0	0	0	0	0	0	0	0	0	su001	pre	CD45+ CD3+	CD4_T_cells	-4.08122	6.73906	responder
bcc.su001.pre.tcell_TAAGAGAGTCGTTGTA	bcc.su001.pre.tcell_TAAGAGAGTCGTTGTA	0	0	0	0	0	0	0	0	0	su001	pre	CD45+ CD3+	Tregs	-0.832478	11.118	responder
bcc.su001.pre.tcell_TAAGAGATCGTGGACC	bcc.su001.pre.tcell_TAAGAGATCGTGGACC	0	0	0	0	0	0	0	0	0	su001	pre	CD45+ CD3+	CD8_mem_T_cells	-5.3405	6.55742	responder
bcc.su001.pre.tcell_TAAGCGTGTACAGCAG	bcc.su001.pre.tcell_TAAGCGTGTACAGCAG	0	0	0	0	0	0	0	0	0	su001	pre	CD45+ CD3+	Tregs	0.618468	12.8916	responder
bcc.su001.pre.tcell_TACACGAAGGCATGGT	bcc.su001.pre.tcell_TACACGAAGGCATGGT	0	0	0	0	0	0	0	0	0	su001	pre	CD45+ CD3+	CD8_mem_T_cells	-8.04049	-0.189716	responder
bcc.su001.pre.tcell_TACAGTGCATAGGATA	bcc.su001.pre.tcell_TACAGTGCATAGGATA	0	0	0	0	0	0	1	0	0	su001	pre	CD45+ CD3+	CD4_T_cells	-3.13032	6.34851	responder
bcc.su001.pre.tcell_TACCTTAAGCGCCTTG	bcc.su001.pre.tcell_TACCTTAAGCGCCTTG	0	0	0	0	0	0	0	0	0	su001	pre	CD45+ CD3+	CD4_T_cells	-4.77428	7.22053	responder
bcc.su001.pre.tcell_TACCTTACAGCTTAAC	bcc.su001.pre.tcell_TACCTTACAGCTTAAC	0	0	0	0	0	0	0	0	0	su001	pre	CD45+ CD3+	Tregs	-2.59657	10.9021	responder
bcc.su001.pre.tcell_TACGGATGTTGCGCAC	bcc.su001.pre.tcell_TACGGATGTTGCGCAC	0	0	0	0	0	0	0	0	0	su001	pre	CD45+ CD3+	CD4_T_cells	-2.74857	9.70548	responder
bcc.su001.pre.tcell_TACGGATTCGCATGAT	bcc.su001.pre.tcell_TACGGATTCGCATGAT	0	0	0	0	0	0	0	0	0	su001	pre	CD45+ CD3+	CD4_T_cells	-4.28877	9.16597	responder
bcc.su001.pre.tcell_TACGGATTCGTTGACA	bcc.su001.pre.tcell_TACGGATTCGTTGACA	0	0	0	0	0	0	2	0	0	su001	pre	CD45+ CD3+	CD8_mem_T_cells	-1.31924	3.12172	responder
bcc.su001.pre.tcell_TACGGGCCAGGGTATG	bcc.su001.pre.tcell_TACGGGCCAGGGTATG	0	0	0	0	0	0	0	0	0	su001	pre	CD45+ CD3+	CD4_T_cells	-2.67237	9.59738	responder
bcc.su001.pre.tcell_TACTCATAGACTAAGT	bcc.su001.pre.tcell_TACTCATAGACTAAGT	0	0	0	0	0	0	0	0	0	su001	pre	CD45+ CD3+	CD4_T_cells	-2.16636	8.16833	responder
bcc.su001.pre.tcell_TACTCATGTCGCTTCT	bcc.su001.pre.tcell_TACTCATGTCGCTTCT	0	0	0	0	0	1	0	0	0	su001	pre	CD45+ CD3+	Tregs	3.65636	11.5675	responder
bcc.su001.pre.tcell_TACTCGCCAGACAAAT	bcc.su001.pre.tcell_TACTCGCCAGACAAAT	0	0	0	0	0	0	0	0	1	su001	pre	CD45+ CD3+	CD4_T_cells	-1.09595	8.59209	responder
bcc.su001.pre.tcell_TACTCGCGTCAGGACA	bcc.su001.pre.tcell_TACTCGCGTCAGGACA	0	0	0	0	0	0	0	0	0	su001	pre	CD45+ CD3+	Tregs	1.49056	11.3407	responder
bcc.su001.pre.tcell_TACTCGCTCAGAGACG	bcc.su001.pre.tcell_TACTCGCTCAGAGACG	0	0	0	0	0	0	0	0	0	su001	pre	CD45+ CD3+	CD4_T_cells	-1.3231	9.05113	responder
bcc.su001.pre.tcell_TACTCGCTCAGCGATT	bcc.su001.pre.tcell_TACTCGCTCAGCGATT	0	0	0	0	0	0	0	0	0	su001	pre	CD45+ CD3+	CD8_mem_T_cells	-5.79812	5.54264	responder
bcc.su001.pre.tcell_TACTCGCTCTCCCTGA	bcc.su001.pre.tcell_TACTCGCTCTCCCTGA	0	0	0	0	0	1	1	0	0	su001	pre	CD45+ CD3+	CD4_T_cells	-3.60108	7.44232	responder
bcc.su001.pre.tcell_TACTCGCTCTTCGGTC	bcc.su001.pre.tcell_TACTCGCTCTTCGGTC	0	0	0	0	0	0	0	0	0	su001	pre	CD45+ CD3+	Tregs	2.97013	12.229	responder
bcc.su001.pre.tcell_TACTTACGTCTCATCC	bcc.su001.pre.tcell_TACTTACGTCTCATCC	0	0	0	0	0	1	0	0	0	su001	pre	CD45+ CD3+	CD4_T_cells	-1.68683	10.4744	responder
bcc.su001.pre.tcell_TACTTACGTCTCCACT	bcc.su001.pre.tcell_TACTTACGTCTCCACT	0	0	0	0	0	0	1	0	0	su001	pre	CD45+ CD3+	CD8_mem_T_cells	-2.45993	5.31288	responder
bcc.su001.pre.tcell_TACTTGTAGTGTACTC	bcc.su001.pre.tcell_TACTTGTAGTGTACTC	0	0	0	0	0	0	1	0	0	su001	pre	CD45+ CD3+	CD8_mem_T_cells	-10.3639	2.1426	responder
bcc.su001.pre.tcell_TAGACCACAAAGTCAA	bcc.su001.pre.tcell_TAGACCACAAAGTCAA	0	0	0	0	0	2	0	0	0	su001	pre	CD45+ CD3+	Tregs	-3.02473	10.6122	responder
bcc.su001.pre.tcell_TAGACCACACCGCTAG	bcc.su001.pre.tcell_TAGACCACACCGCTAG	0	0	0	0	0	0	0	0	0	su001	pre	CD45+ CD3+	CD4_T_cells	-4.28106	9.99671	responder
bcc.su001.pre.tcell_TAGAGCTCATCGGAAG	bcc.su001.pre.tcell_TAGAGCTCATCGGAAG	0	0	0	0	0	0	0	0	0	su001	pre	CD45+ CD3+	Tregs	-1.14468	10.8859	responder
bcc.su001.pre.tcell_TAGCCGGAGCGATTCT	bcc.su001.pre.tcell_TAGCCGGAGCGATTCT	0	0	0	0	0	0	2	0	1	su001	pre	CD45+ CD3+	CD4_T_cells	-0.207483	6.83073	responder
bcc.su001.pre.tcell_TAGCCGGAGTAGCGGT	bcc.su001.pre.tcell_TAGCCGGAGTAGCGGT	0	0	0	0	0	1	0	0	0	su001	pre	CD45+ CD3+	Tregs	-1.27905	11.8729	responder
bcc.su001.pre.tcell_TAGCCGGCAGCTGCAC	bcc.su001.pre.tcell_TAGCCGGCAGCTGCAC	0	0	0	0	0	0	0	0	0	su001	pre	CD45+ CD3+	Tregs	-0.764425	12.4603	responder
bcc.su001.pre.tcell_TAGCCGGCATGGGAAC	bcc.su001.pre.tcell_TAGCCGGCATGGGAAC	0	0	0	0	0	0	1	0	0	su001	pre	CD45+ CD3+	Tregs	0.00242121	12.777	responder
bcc.su001.pre.tcell_TAGGCATAGCAGGTCA	bcc.su001.pre.tcell_TAGGCATAGCAGGTCA	0	0	0	0	0	0	1	0	0	su001	pre	CD45+ CD3+	CD4_T_cells	-2.17407	7.8193	responder
bcc.su001.pre.tcell_TAGGCATAGCGATGAC	bcc.su001.pre.tcell_TAGGCATAGCGATGAC	0	0	0	0	0	0	1	0	0	su001	pre	CD45+ CD3+	CD4_T_cells	-2.99162	8.6353	responder
bcc.su001.pre.tcell_TAGGCATAGGTTCCTA	bcc.su001.pre.tcell_TAGGCATAGGTTCCTA	0	0	0	0	0	0	0	0	0	su001	pre	CD45+ CD3+	CD8_mem_T_cells	-2.66058	4.93947	responder
bcc.su001.pre.tcell_TAGGCATCAGTAGAGC	bcc.su001.pre.tcell_TAGGCATCAGTAGAGC	0	0	0	0	0	0	0	0	0	su001	pre	CD45+ CD3+	CD4_T_cells	-3.45437	10.4614	responder
bcc.su001.pre.tcell_TAGGCATGTACTCGCG	bcc.su001.pre.tcell_TAGGCATGTACTCGCG	0	0	0	0	0	0	2	0	0	su001	pre	CD45+ CD3+	CD8_mem_T_cells	-8.16175	3.23801	responder
bcc.su001.pre.tcell_TAGTGGTTCGTCCAGG	bcc.su001.pre.tcell_TAGTGGTTCGTCCAGG	0	0	0	0	0	0	0	0	0	su001	pre	CD45+ CD3+	CD4_T_cells	-1.23899	8.49866	responder
bcc.su001.pre.tcell_TAGTTGGCATGGTAGG	bcc.su001.pre.tcell_TAGTTGGCATGGTAGG	0	0	0	0	0	1	0	0	0	su001	pre	CD45+ CD3+	CD8_mem_T_cells	-9.23966	0.540558	responder
bcc.su001.pre.tcell_TATCTCACAAGTCTAC	bcc.su001.pre.tcell_TATCTCACAAGTCTAC	0	0	0	0	0	0	1	0	0	su001	pre	CD45+ CD3+	CD4_T_cells	-2.76801	10.4248	responder
bcc.su001.pre.tcell_TATCTCAGTTCCCTTG	bcc.su001.pre.tcell_TATCTCAGTTCCCTTG	0	0	0	0	0	1	1	0	0	su001	pre	CD45+ CD3+	CD4_T_cells	2.30869	6.18356	responder
bcc.su001.pre.tcell_TATCTCATCTTAACCT	bcc.su001.pre.tcell_TATCTCATCTTAACCT	0	0	0	0	0	0	0	0	0	su001	pre	CD45+ CD3+	CD4_T_cells	-3.49866	7.63236	responder
bcc.su001.pre.tcell_TATGCCCAGCAGGCTA	bcc.su001.pre.tcell_TATGCCCAGCAGGCTA	0	0	0	0	0	0	0	0	0	su001	pre	CD45+ CD3+	CD4_T_cells	-5.32737	7.73857	responder
bcc.su001.pre.tcell_TATTACCCACGGCGTT	bcc.su001.pre.tcell_TATTACCCACGGCGTT	0	0	0	0	0	0	1	0	0	su001	pre	CD45+ CD3+	CD4_T_cells	2.29127	7.32501	responder
bcc.su001.pre.tcell_TATTACCGTTTGTTTC	bcc.su001.pre.tcell_TATTACCGTTTGTTTC	0	0	0	0	0	0	1	0	0	su001	pre	CD45+ CD3+	Tregs	-0.441229	8.75067	responder
bcc.su001.pre.tcell_TATTACCTCGGCGCAT	bcc.su001.pre.tcell_TATTACCTCGGCGCAT	0	0	0	0	0	0	1	0	0	su001	pre	CD45+ CD3+	CD4_T_cells	-3.43321	10.3802	responder
bcc.su001.pre.tcell_TATTACCTCTTTACAC	bcc.su001.pre.tcell_TATTACCTCTTTACAC	0	0	0	0	0	0	1	0	0	su001	pre	CD45+ CD3+	CD4_T_cells	-4.56614	9.60476	responder
bcc.su001.pre.tcell_TCAACGATCCGCGCAA	bcc.su001.pre.tcell_TCAACGATCCGCGCAA	0	0	0	0	0	0	1	0	0	su001	pre	CD45+ CD3+	Tregs	-1.26936	12.1791	responder
bcc.su001.pre.tcell_TCAACGATCCTTGGTC	bcc.su001.pre.tcell_TCAACGATCCTTGGTC	0	0	0	0	0	0	0	0	0	su001	pre	CD45+ CD3+	Tregs	2.81613	13.2807	responder
bcc.su001.pre.tcell_TCACAAGAGTGTACCT	bcc.su001.pre.tcell_TCACAAGAGTGTACCT	0	0	0	0	0	0	1	0	0	su001	pre	CD45+ CD3+	CD8_act_T_cells	-2.83685	-0.446893	responder
bcc.su001.pre.tcell_TCACAAGTCAGCAACT	bcc.su001.pre.tcell_TCACAAGTCAGCAACT	0	0	0	0	0	0	0	0	0	su001	pre	CD45+ CD3+	CD4_T_cells	-2.15577	6.73847	responder
bcc.su001.pre.tcell_TCACGAAAGCAACGGT	bcc.su001.pre.tcell_TCACGAAAGCAACGGT	0	0	0	0	0	0	0	0	0	su001	pre	CD45+ CD3+	CD4_T_cells	-4.48731	7.86737	responder
bcc.su001.pre.tcell_TCACGAACATTAACCG	bcc.su001.pre.tcell_TCACGAACATTAACCG	0	0	0	0	0	0	2	0	0	su001	pre	CD45+ CD3+	Tregs	-2.50354	11.1142	responder
bcc.su001.pre.tcell_TCACGAAGTCCCTTGT	bcc.su001.pre.tcell_TCACGAAGTCCCTTGT	0	0	0	0	0	0	1	0	0	su001	pre	CD45+ CD3+	CD8_mem_T_cells	-1.87089	4.34101	responder
bcc.su001.pre.tcell_TCACGAATCTCGTTTA	bcc.su001.pre.tcell_TCACGAATCTCGTTTA	0	0	0	0	0	0	0	0	0	su001	pre	CD45+ CD3+	CD4_T_cells	-4.40365	8.0843	responder
bcc.su001.pre.tcell_TCAGATGAGTGTTGAA	bcc.su001.pre.tcell_TCAGATGAGTGTTGAA	0	0	0	0	0	0	1	0	0	su001	pre	CD45+ CD3+	CD8_act_T_cells	-4.04869	8.35708	responder
bcc.su001.pre.tcell_TCAGATGGTCTAGTCA	bcc.su001.pre.tcell_TCAGATGGTCTAGTCA	0	0	0	0	0	0	0	0	0	su001	pre	CD45+ CD3+	CD4_T_cells	-4.12438	9.76566	responder
bcc.su001.pre.tcell_TCAGCAAGTTGATTGC	bcc.su001.pre.tcell_TCAGCAAGTTGATTGC	0	0	0	0	0	0	1	0	1	su001	pre	CD45+ CD3+	CD4_T_cells	-4.7195	7.07194	responder
bcc.su001.pre.tcell_TCAGCTCCAACACCTA	bcc.su001.pre.tcell_TCAGCTCCAACACCTA	0	0	0	0	0	0	0	0	0	su001	pre	CD45+ CD3+	CD4_T_cells	-2.53499	5.74735	responder
bcc.su001.pre.tcell_TCAGCTCTCATGTCTT	bcc.su001.pre.tcell_TCAGCTCTCATGTCTT	0	0	0	0	0	1	0	0	0	su001	pre	CD45+ CD3+	Tregs	-2.02433	11.654	responder
bcc.su001.pre.tcell_TCAGGATAGAGGTACC	bcc.su001.pre.tcell_TCAGGATAGAGGTACC	0	0	0	0	0	0	0	0	0	su001	pre	CD45+ CD3+	CD4_T_cells	-2.97974	7.87495	responder
bcc.su001.pre.tcell_TCAGGATGTTTCCACC	bcc.su001.pre.tcell_TCAGGATGTTTCCACC	0	0	0	0	0	0	0	0	0	su001	pre	CD45+ CD3+	CD4_T_cells	-4.81967	6.7563	responder
bcc.su001.pre.tcell_TCAGGATTCCCGGATG	bcc.su001.pre.tcell_TCAGGATTCCCGGATG	0	0	0	0	0	0	0	0	1	su001	pre	CD45+ CD3+	CD4_T_cells	-3.88074	10.776	responder
bcc.su001.pre.tcell_TCATTTGAGGCTAGAC	bcc.su001.pre.tcell_TCATTTGAGGCTAGAC	0	0	0	0	0	0	1	0	1	su001	pre	CD45+ CD3+	CD8_mem_T_cells	-3.63058	5.95723	responder
bcc.su001.pre.tcell_TCATTTGCACCTGGTG	bcc.su001.pre.tcell_TCATTTGCACCTGGTG	0	0	0	0	0	0	1	0	0	su001	pre	CD45+ CD3+	CD4_T_cells	-4.20958	8.83108	responder
bcc.su001.pre.tcell_TCATTTGCAGGGTTAG	bcc.su001.pre.tcell_TCATTTGCAGGGTTAG	0	0	0	0	0	0	0	0	0	su001	pre	CD45+ CD3+	CD8_mem_T_cells	-3.21052	3.54814	responder
bcc.su001.pre.tcell_TCATTTGCAGTATCTG	bcc.su001.pre.tcell_TCATTTGCAGTATCTG	0	0	0	0	0	0	0	0	0	su001	pre	CD45+ CD3+	CD4_T_cells	-1.41377	5.32495	responder
bcc.su001.pre.tcell_TCCACACAGGGAAACA	bcc.su001.pre.tcell_TCCACACAGGGAAACA	0	0	0	0	0	0	0	0	0	su001	pre	CD45+ CD3+	CD4_T_cells	-5.36785	7.03432	responder
bcc.su001.pre.tcell_TCCCGATCATTGAGCT	bcc.su001.pre.tcell_TCCCGATCATTGAGCT	0	0	0	0	0	0	0	0	0	su001	pre	CD45+ CD3+	CD4_T_cells	-4.72093	7.42833	responder
bcc.su001.pre.tcell_TCCCGATGTAAGTGGC	bcc.su001.pre.tcell_TCCCGATGTAAGTGGC	0	0	0	0	0	0	0	0	0	su001	pre	CD45+ CD3+	Tregs	0.714669	10.489	responder
bcc.su001.pre.tcell_TCGAGGCAGTTCGCAT	bcc.su001.pre.tcell_TCGAGGCAGTTCGCAT	0	0	0	0	0	0	0	0	0	su001	pre	CD45+ CD3+	Tregs	2.10482	8.8605	responder
bcc.su001.pre.tcell_TCGAGGCTCTGCTGTC	bcc.su001.pre.tcell_TCGAGGCTCTGCTGTC	0	0	0	0	0	0	0	0	0	su001	pre	CD45+ CD3+	Tregs	-3.45341	8.23244	responder
bcc.su001.pre.tcell_TCGCGAGTCTCTAGGA	bcc.su001.pre.tcell_TCGCGAGTCTCTAGGA	0	0	0	0	0	0	0	0	0	su001	pre	CD45+ CD3+	Tregs	-2.44055	11.4211	responder
bcc.su001.pre.tcell_TCGCGTTAGTAGCGGT	bcc.su001.pre.tcell_TCGCGTTAGTAGCGGT	0	0	0	0	0	0	0	0	1	su001	pre	CD45+ CD3+	Tregs	-3.56796	9.90795	responder
bcc.su001.pre.tcell_TCGCGTTGTGGTCTCG	bcc.su001.pre.tcell_TCGCGTTGTGGTCTCG	0	0	0	0	0	0	0	0	0	su001	pre	CD45+ CD3+	CD4_T_cells	-4.46209	9.2424	responder
bcc.su001.pre.tcell_TCGGGACAGAGACTAT	bcc.su001.pre.tcell_TCGGGACAGAGACTAT	0	0	0	0	0	0	1	0	0	su001	pre	CD45+ CD3+	CD4_T_cells	-4.08906	9.99221	responder
bcc.su001.pre.tcell_TCGGGACAGTCGTTTG	bcc.su001.pre.tcell_TCGGGACAGTCGTTTG	0	0	0	0	0	0	1	0	0	su001	pre	CD45+ CD3+	CD8_mem_T_cells	-8.38174	4.6535	responder
bcc.su001.pre.tcell_TCGGGACTCACGACTA	bcc.su001.pre.tcell_TCGGGACTCACGACTA	0	0	0	0	0	0	1	0	0	su001	pre	CD45+ CD3+	CD8_mem_T_cells	-6.67905	2.35589	responder
bcc.su001.pre.tcell_TCGGTAAGTTATCACG	bcc.su001.pre.tcell_TCGGTAAGTTATCACG	0	0	0	0	0	1	1	0	0	su001	pre	CD45+ CD3+	CD8_mem_T_cells	-4.05705	5.46487	responder
bcc.su001.pre.tcell_TCGGTAATCAATCTCT	bcc.su001.pre.tcell_TCGGTAATCAATCTCT	0	0	0	0	0	0	0	0	0	su001	pre	CD45+ CD3+	Tregs	-1.47199	11.3795	responder
bcc.su001.pre.tcell_TCGGTAATCCGTCATC	bcc.su001.pre.tcell_TCGGTAATCCGTCATC	0	0	0	0	0	0	0	0	0	su001	pre	CD45+ CD3+	CD4_T_cells	-3.48472	9.13832	responder
bcc.su001.pre.tcell_TCGTACCAGCCCGAAA	bcc.su001.pre.tcell_TCGTACCAGCCCGAAA	0	0	0	0	0	0	1	0	0	su001	pre	CD45+ CD3+	Tregs	-3.31086	10.6358	responder
bcc.su001.pre.tcell_TCGTACCGTCCATCCT	bcc.su001.pre.tcell_TCGTACCGTCCATCCT	0	0	0	0	0	0	0	0	0	su001	pre	CD45+ CD3+	CD4_T_cells	-4.08095	9.50114	responder
bcc.su001.pre.tcell_TCGTACCGTTCGCTAA	bcc.su001.pre.tcell_TCGTACCGTTCGCTAA	0	0	0	0	0	0	0	0	0	su001	pre	CD45+ CD3+	CD4_T_cells	-0.0422959	4.2247	responder
bcc.su001.pre.tcell_TCTATTGGTACGCACC	bcc.su001.pre.tcell_TCTATTGGTACGCACC	0	0	0	0	0	0	0	0	0	su001	pre	CD45+ CD3+	CD4_T_cells	-1.85823	9.52192	responder
bcc.su001.pre.tcell_TCTATTGTCTCTTATG	bcc.su001.pre.tcell_TCTATTGTCTCTTATG	0	0	0	0	0	0	1	0	0	su001	pre	CD45+ CD3+	CD4_T_cells	-1.11807	8.26326	responder
bcc.su001.pre.tcell_TCTCTAAGTCTCTTTA	bcc.su001.pre.tcell_TCTCTAAGTCTCTTTA	0	0	0	0	0	0	0	0	0	su001	pre	CD45+ CD3+	CD4_T_cells	-3.09866	9.21128	responder
bcc.su001.pre.tcell_TCTGGAAGTAAGGATT	bcc.su001.pre.tcell_TCTGGAAGTAAGGATT	0	0	0	0	0	0	0	0	0	su001	pre	CD45+ CD3+	CD4_T_cells	-3.55908	9.31911	responder
bcc.su001.pre.tcell_TCTTCGGAGATCCCAT	bcc.su001.pre.tcell_TCTTCGGAGATCCCAT	0	0	0	0	0	0	0	0	0	su001	pre	CD45+ CD3+	CD4_T_cells	-4.03102	9.36231	responder
bcc.su001.pre.tcell_TCTTCGGTCCAAGCCG	bcc.su001.pre.tcell_TCTTCGGTCCAAGCCG	0	0	0	0	0	0	0	0	0	su001	pre	CD45+ CD3+	Tregs	-3.00768	10.8329	responder
bcc.su001.pre.tcell_TGACAACCAAGCTGTT	bcc.su001.pre.tcell_TGACAACCAAGCTGTT	0	0	0	0	0	0	0	0	0	su001	pre	CD45+ CD3+	CD4_T_cells	-3.05133	9.33855	responder
bcc.su001.pre.tcell_TGACAACGTGTTGGGA	bcc.su001.pre.tcell_TGACAACGTGTTGGGA	0	0	0	0	0	0	0	0	0	su001	pre	CD45+ CD3+	Tregs	0.650034	11.4022	responder
bcc.su001.pre.tcell_TGACGGCAGAGCAATT	bcc.su001.pre.tcell_TGACGGCAGAGCAATT	0	0	0	0	0	0	0	0	0	su001	pre	CD45+ CD3+	CD4_T_cells	-5.581	8.92144	responder
bcc.su001.pre.tcell_TGACGGCAGTATCGAA	bcc.su001.pre.tcell_TGACGGCAGTATCGAA	0	0	0	0	0	0	0	0	0	su001	pre	CD45+ CD3+	CD4_T_cells	-5.52071	7.14162	responder
bcc.su001.pre.tcell_TGACGGCGTCTCTCGT	bcc.su001.pre.tcell_TGACGGCGTCTCTCGT	0	0	0	0	0	0	0	0	0	su001	pre	CD45+ CD3+	Tregs	-0.868199	10.9212	responder
bcc.su001.pre.tcell_TGACTAGAGCCACGTC	bcc.su001.pre.tcell_TGACTAGAGCCACGTC	0	0	0	0	0	0	2	0	0	su001	pre	CD45+ CD3+	CD4_T_cells	-4.35374	9.39958	responder
bcc.su001.pre.tcell_TGACTAGGTGCACCAC	bcc.su001.pre.tcell_TGACTAGGTGCACCAC	0	0	0	0	0	0	1	0	0	su001	pre	CD45+ CD3+	CD4_T_cells	-0.888762	5.00163	responder
bcc.su001.pre.tcell_TGACTTTCAATCTGCA	bcc.su001.pre.tcell_TGACTTTCAATCTGCA	0	0	0	0	0	0	0	0	0	su001	pre	CD45+ CD3+	CD4_T_cells	-3.07097	10.4426	responder
bcc.su001.pre.tcell_TGACTTTCATTCGACA	bcc.su001.pre.tcell_TGACTTTCATTCGACA	0	0	0	0	0	0	0	0	0	su001	pre	CD45+ CD3+	CD4_T_cells	-4.69427	10.3575	responder
bcc.su001.pre.tcell_TGAGAGGAGAAGATTC	bcc.su001.pre.tcell_TGAGAGGAGAAGATTC	0	0	0	0	0	0	0	0	0	su001	pre	CD45+ CD3+	CD8_mem_T_cells	-1.65848	3.69789	responder
bcc.su001.pre.tcell_TGAGAGGAGCATCATC	bcc.su001.pre.tcell_TGAGAGGAGCATCATC	0	0	0	0	0	0	0	0	0	su001	pre	CD45+ CD3+	CD4_T_cells	-3.51469	9.24187	responder
bcc.su001.pre.tcell_TGAGCATAGCAGGCTA	bcc.su001.pre.tcell_TGAGCATAGCAGGCTA	0	0	0	0	0	0	1	0	0	su001	pre	CD45+ CD3+	CD4_T_cells	-2.24663	9.47887	responder
bcc.su001.pre.tcell_TGAGCATGTCAACTGT	bcc.su001.pre.tcell_TGAGCATGTCAACTGT	0	0	0	0	0	0	1	0	0	su001	pre	CD45+ CD3+	CD4_T_cells	-4.02456	8.49424	responder
bcc.su001.pre.tcell_TGAGCCGGTATATCCG	bcc.su001.pre.tcell_TGAGCCGGTATATCCG	0	0	0	0	0	0	1	0	0	su001	pre	CD45+ CD3+	CD4_T_cells	-2.07958	5.19901	responder
bcc.su001.pre.tcell_TGAGGGAAGCGATTCT	bcc.su001.pre.tcell_TGAGGGAAGCGATTCT	0	0	0	0	0	1	0	0	0	su001	pre	CD45+ CD3+	CD4_T_cells	-2.43423	6.65715	responder
bcc.su001.pre.tcell_TGAGGGAAGCTGAACG	bcc.su001.pre.tcell_TGAGGGAAGCTGAACG	0	0	0	0	0	0	1	0	0	su001	pre	CD45+ CD3+	Tregs	1.59419	12.9695	responder
bcc.su001.pre.tcell_TGAGGGACATACTACG	bcc.su001.pre.tcell_TGAGGGACATACTACG	0	0	0	0	0	0	0	0	0	su001	pre	CD45+ CD3+	CD4_T_cells	-3.54158	9.57117	responder
bcc.su001.pre.tcell_TGAGGGACATGCCCGA	bcc.su001.pre.tcell_TGAGGGACATGCCCGA	0	0	0	0	0	0	1	0	0	su001	pre	CD45+ CD3+	CD8_mem_T_cells	-7.81106	2.33653	responder
bcc.su001.pre.tcell_TGATTTCAGTCGTTTG	bcc.su001.pre.tcell_TGATTTCAGTCGTTTG	0	0	0	0	0	0	0	0	0	su001	pre	CD45+ CD3+	Tregs	-0.855476	10.3493	responder
bcc.su001.pre.tcell_TGCACCTAGACACGAC	bcc.su001.pre.tcell_TGCACCTAGACACGAC	0	0	0	0	0	0	0	0	0	su001	pre	CD45+ CD3+	CD8_ex_T_cells	1.44886	5.69998	responder
bcc.su001.pre.tcell_TGCCAAAAGGCAGTCA	bcc.su001.pre.tcell_TGCCAAAAGGCAGTCA	0	0	0	0	0	0	0	0	0	su001	pre	CD45+ CD3+	CD8_ex_T_cells	0.00239391	5.68569	responder
bcc.su001.pre.tcell_TGCCCATCACCGCTAG	bcc.su001.pre.tcell_TGCCCATCACCGCTAG	0	0	0	0	0	0	0	0	0	su001	pre	CD45+ CD3+	CD4_T_cells	-5.44655	6.7182	responder
bcc.su001.pre.tcell_TGCCCATGTGACTCAT	bcc.su001.pre.tcell_TGCCCATGTGACTCAT	0	0	0	0	0	0	0	0	0	su001	pre	CD45+ CD3+	CD4_T_cells	-5.74108	7.69175	responder
bcc.su001.pre.tcell_TGCCCATGTTATCCGA	bcc.su001.pre.tcell_TGCCCATGTTATCCGA	0	0	0	0	0	1	0	0	0	su001	pre	CD45+ CD3+	Tregs	-0.629013	11.2812	responder
bcc.su001.pre.tcell_TGCCCATTCGTTACAG	bcc.su001.pre.tcell_TGCCCATTCGTTACAG	0	0	0	0	0	0	0	0	0	su001	pre	CD45+ CD3+	CD4_T_cells	-4.96585	6.97688	responder
bcc.su001.pre.tcell_TGCCCTAGTTCCGTCT	bcc.su001.pre.tcell_TGCCCTAGTTCCGTCT	0	0	0	0	0	0	0	0	0	su001	pre	CD45+ CD3+	CD8_mem_T_cells	-0.75058	2.29685	responder
bcc.su001.pre.tcell_TGCGGGTAGATGCCTT	bcc.su001.pre.tcell_TGCGGGTAGATGCCTT	0	0	0	0	0	0	0	0	0	su001	pre	CD45+ CD3+	CD4_T_cells	-5.85481	7.35102	responder
bcc.su001.pre.tcell_TGCGTGGAGACAAAGG	bcc.su001.pre.tcell_TGCGTGGAGACAAAGG	0	0	0	0	0	0	1	0	0	su001	pre	CD45+ CD3+	CD8_mem_T_cells	-6.5506	5.86467	responder
bcc.su001.pre.tcell_TGCGTGGAGATAGTCA	bcc.su001.pre.tcell_TGCGTGGAGATAGTCA	0	0	0	0	0	0	0	0	0	su001	pre	CD45+ CD3+	CD4_T_cells	-4.40409	9.79233	responder
bcc.su001.pre.tcell_TGCGTGGAGTAACCCT	bcc.su001.pre.tcell_TGCGTGGAGTAACCCT	0	0	0	0	0	0	1	0	0	su001	pre	CD45+ CD3+	Tregs	1.40525	10.646	responder
bcc.su001.pre.tcell_TGCGTGGGTAACGTTC	bcc.su001.pre.tcell_TGCGTGGGTAACGTTC	0	0	0	0	0	0	1	0	0	su001	pre	CD45+ CD3+	CD8_mem_T_cells	-5.77396	4.12853	responder
bcc.su001.pre.tcell_TGCGTGGGTAGCCTAT	bcc.su001.pre.tcell_TGCGTGGGTAGCCTAT	0	0	0	0	0	0	0	0	0	su001	pre	CD45+ CD3+	Tregs	-0.660035	12.0148	responder
bcc.su001.pre.tcell_TGCTGCTAGCTCAACT	bcc.su001.pre.tcell_TGCTGCTAGCTCAACT	0	0	0	0	0	0	0	0	0	su001	pre	CD45+ CD3+	CD8_mem_T_cells	-1.50604	3.16376	responder
bcc.su001.pre.tcell_TGCTGCTCACTAGTAC	bcc.su001.pre.tcell_TGCTGCTCACTAGTAC	0	0	0	0	0	0	2	0	0	su001	pre	CD45+ CD3+	CD4_T_cells	-3.70681	6.42499	responder
bcc.su001.pre.tcell_TGGACGCGTGGGTATG	bcc.su001.pre.tcell_TGGACGCGTGGGTATG	0	0	0	0	0	0	0	0	0	su001	pre	CD45+ CD3+	CD8_mem_T_cells	-9.52223	2.25989	responder
bcc.su001.pre.tcell_TGGACGCTCGATAGAA	bcc.su001.pre.tcell_TGGACGCTCGATAGAA	0	0	0	0	0	0	0	0	0	su001	pre	CD45+ CD3+	CD8_mem_T_cells	-9.27223	1.74519	responder
bcc.su001.pre.tcell_TGGCCAGAGATAGTCA	bcc.su001.pre.tcell_TGGCCAGAGATAGTCA	0	0	0	0	0	0	1	0	0	su001	pre	CD45+ CD3+	CD4_T_cells	-3.0797	10.5604	responder
bcc.su001.pre.tcell_TGGCCAGGTTAGTGGG	bcc.su001.pre.tcell_TGGCCAGGTTAGTGGG	0	0	0	0	0	0	0	0	0	su001	pre	CD45+ CD3+	Tregs	1.74208	11.7955	responder
bcc.su001.pre.tcell_TGGCCAGTCGGTGTTA	bcc.su001.pre.tcell_TGGCCAGTCGGTGTTA	0	0	0	0	0	0	0	0	0	su001	pre	CD45+ CD3+	Tregs	-2.45071	10.433	responder
bcc.su001.pre.tcell_TGGCCAGTCTAACTGG	bcc.su001.pre.tcell_TGGCCAGTCTAACTGG	0	0	0	0	0	0	1	0	0	su001	pre	CD45+ CD3+	CD4_T_cells	-1.77347	10.366	responder
bcc.su001.pre.tcell_TGGCGCACATGTCTCC	bcc.su001.pre.tcell_TGGCGCACATGTCTCC	0	0	0	0	0	0	2	0	0	su001	pre	CD45+ CD3+	CD4_T_cells	-4.45971	6.34415	responder
bcc.su001.pre.tcell_TGGCGCAGTACTCAAC	bcc.su001.pre.tcell_TGGCGCAGTACTCAAC	0	0	0	0	0	0	1	0	0	su001	pre	CD45+ CD3+	CD4_T_cells	-3.83596	8.09795	responder
bcc.su001.pre.tcell_TGGGAAGTCAGTGCAT	bcc.su001.pre.tcell_TGGGAAGTCAGTGCAT	0	0	0	0	0	0	0	0	0	su001	pre	CD45+ CD3+	CD4_T_cells	-4.87574	9.40187	responder
bcc.su001.pre.tcell_TGGGCGTCAAGCCGCT	bcc.su001.pre.tcell_TGGGCGTCAAGCCGCT	0	0	0	0	0	0	0	0	0	su001	pre	CD45+ CD3+	Tregs	-2.0887	10.4666	responder
bcc.su001.pre.tcell_TGGGCGTCAATCAGAA	bcc.su001.pre.tcell_TGGGCGTCAATCAGAA	0	0	0	0	0	2	1	0	0	su001	pre	CD45+ CD3+	CD4_T_cells	-3.67606	7.06318	responder
bcc.su001.pre.tcell_TGGGCGTTCCGAATGT	bcc.su001.pre.tcell_TGGGCGTTCCGAATGT	0	0	0	0	0	0	0	0	0	su001	pre	CD45+ CD3+	CD4_T_cells	-3.75013	9.72287	responder
bcc.su001.pre.tcell_TGGGCGTTCGCTTAGA	bcc.su001.pre.tcell_TGGGCGTTCGCTTAGA	0	0	0	0	0	1	0	0	0	su001	pre	CD45+ CD3+	CD4_T_cells	-5.15633	7.72772	responder
bcc.su001.pre.tcell_TGGTTCCTCCGTTGTC	bcc.su001.pre.tcell_TGGTTCCTCCGTTGTC	0	0	0	0	0	0	1	0	0	su001	pre	CD45+ CD3+	CD4_T_cells	-5.60788	8.18983	responder
bcc.su001.pre.tcell_TGTATTCTCGCGTTTC	bcc.su001.pre.tcell_TGTATTCTCGCGTTTC	0	0	0	0	0	0	1	0	0	su001	pre	CD45+ CD3+	CD4_T_cells	-4.53841	9.94827	responder
bcc.su001.pre.tcell_TGTCCCAAGCCAACAG	bcc.su001.pre.tcell_TGTCCCAAGCCAACAG	0	0	0	0	0	0	1	0	0	su001	pre	CD45+ CD3+	CD4_T_cells	-3.88241	8.78548	responder
bcc.su001.pre.tcell_TGTCCCAAGGTGTTAA	bcc.su001.pre.tcell_TGTCCCAAGGTGTTAA	0	0	0	0	0	0	0	0	0	su001	pre	CD45+ CD3+	CD4_T_cells	-3.32563	8.10723	responder
bcc.su001.pre.tcell_TGTCCCAGTAGGGACT	bcc.su001.pre.tcell_TGTCCCAGTAGGGACT	0	0	0	0	0	0	1	0	0	su001	pre	CD45+ CD3+	Tregs	0.813552	13.0932	responder
bcc.su001.pre.tcell_TGTGGTACAAAGGTGC	bcc.su001.pre.tcell_TGTGGTACAAAGGTGC	0	0	0	0	0	0	0	0	0	su001	pre	CD45+ CD3+	CD4_T_cells	-5.4159	7.11994	responder
bcc.su001.pre.tcell_TGTGGTATCGCAAACT	bcc.su001.pre.tcell_TGTGGTATCGCAAACT	0	0	0	0	0	0	1	0	0	su001	pre	CD45+ CD3+	CD8_mem_T_cells	-5.18451	5.76348	responder
bcc.su001.pre.tcell_TGTGGTATCGCACTCT	bcc.su001.pre.tcell_TGTGGTATCGCACTCT	0	0	0	0	0	0	0	0	0	su001	pre	CD45+ CD3+	Tregs	-1.556	11.9903	responder
bcc.su001.pre.tcell_TGTGTTTAGCCTTGAT	bcc.su001.pre.tcell_TGTGTTTAGCCTTGAT	0	0	0	0	0	0	0	0	0	su001	pre	CD45+ CD3+	Tregs	1.86871	12.5708	responder
bcc.su001.pre.tcell_TGTGTTTAGGATGCGT	bcc.su001.pre.tcell_TGTGTTTAGGATGCGT	0	0	0	0	0	0	0	0	0	su001	pre	CD45+ CD3+	CD4_T_cells	-3.14722	10.5598	responder
bcc.su001.pre.tcell_TGTGTTTAGTGGCACA	bcc.su001.pre.tcell_TGTGTTTAGTGGCACA	0	0	0	0	0	0	1	0	0	su001	pre	CD45+ CD3+	CD4_T_cells	-3.16767	8.45902	responder
bcc.su001.pre.tcell_TGTGTTTTCCGAATGT	bcc.su001.pre.tcell_TGTGTTTTCCGAATGT	0	0	0	0	0	0	0	0	0	su001	pre	CD45+ CD3+	CD8_mem_T_cells	-7.29066	4.98412	responder
bcc.su001.pre.tcell_TGTGTTTTCGGTGTCG	bcc.su001.pre.tcell_TGTGTTTTCGGTGTCG	0	0	0	0	0	0	0	0	0	su001	pre	CD45+ CD3+	Tregs	-2.57869	11.2294	responder
bcc.su001.pre.tcell_TGTGTTTTCTGATACG	bcc.su001.pre.tcell_TGTGTTTTCTGATACG	0	0	0	0	0	0	0	0	0	su001	pre	CD45+ CD3+	CD4_T_cells	-4.97036	8.47741	responder
bcc.su001.pre.tcell_TGTTCCGGTCAGATAA	bcc.su001.pre.tcell_TGTTCCGGTCAGATAA	0	0	0	0	0	0	0	0	0	su001	pre	CD45+ CD3+	CD4_T_cells	-4.46245	9.588	responder
bcc.su001.pre.tcell_TTAACTCAGAATGTGT	bcc.su001.pre.tcell_TTAACTCAGAATGTGT	0	0	0	0	0	0	1	0	0	su001	pre	CD45+ CD3+	CD4_T_cells	-1.92579	9.75121	responder
bcc.su001.pre.tcell_TTATGCTAGGACCACA	bcc.su001.pre.tcell_TTATGCTAGGACCACA	0	0	0	0	0	0	0	0	0	su001	pre	CD45+ CD3+	Tregs	-3.1243	10.6192	responder
bcc.su001.pre.tcell_TTATGCTGTCTAGCGC	bcc.su001.pre.tcell_TTATGCTGTCTAGCGC	0	0	0	0	0	0	0	0	0	su001	pre	CD45+ CD3+	Tregs	-0.70656	11.9905	responder
bcc.su001.pre.tcell_TTCGGTCGTGAAAGAG	bcc.su001.pre.tcell_TTCGGTCGTGAAAGAG	0	0	0	0	0	0	4	0	0	su001	pre	CD45+ CD3+	CD4_T_cells	-3.72722	9.4173	responder
bcc.su001.pre.tcell_TTCTCAAAGACCTAGG	bcc.su001.pre.tcell_TTCTCAAAGACCTAGG	0	0	0	0	0	0	1	0	0	su001	pre	CD45+ CD3+	Tregs	-1.23908	11.2891	responder
bcc.su001.pre.tcell_TTCTCCTAGCTTATCG	bcc.su001.pre.tcell_TTCTCCTAGCTTATCG	0	0	0	0	0	1	0	0	0	su001	pre	CD45+ CD3+	Tregs	0.950372	10.5878	responder
bcc.su001.pre.tcell_TTCTTAGAGGACAGCT	bcc.su001.pre.tcell_TTCTTAGAGGACAGCT	0	0	0	0	0	0	1	0	0	su001	pre	CD45+ CD3+	CD8_mem_T_cells	-3.44197	5.52902	responder
bcc.su001.pre.tcell_TTCTTAGGTACTCAAC	bcc.su001.pre.tcell_TTCTTAGGTACTCAAC	0	0	0	0	0	0	0	0	0	su001	pre	CD45+ CD3+	Tregs	0.0478035	11.4217	responder
bcc.su001.pre.tcell_TTGAACGCAGCTTAAC	bcc.su001.pre.tcell_TTGAACGCAGCTTAAC	0	0	0	0	0	0	0	0	0	su001	pre	CD45+ CD3+	CD4_T_cells	-3.07988	8.23426	responder
bcc.su001.pre.tcell_TTGCCGTAGCGATCCC	bcc.su001.pre.tcell_TTGCCGTAGCGATCCC	0	0	0	0	0	0	0	0	0	su001	pre	CD45+ CD3+	Tregs	-0.845488	11.1806	responder
bcc.su001.pre.tcell_TTGCCGTCAATCTGCA	bcc.su001.pre.tcell_TTGCCGTCAATCTGCA	0	0	0	0	0	0	0	0	0	su001	pre	CD45+ CD3+	CD4_T_cells	-4.3163	9.94382	responder
bcc.su001.pre.tcell_TTGCGTCCATTATCTC	bcc.su001.pre.tcell_TTGCGTCCATTATCTC	0	0	0	0	0	1	0	0	0	su001	pre	CD45+ CD3+	Tregs	0.675269	11.9856	responder
bcc.su001.pre.tcell_TTGCGTCTCGGACAAG	bcc.su001.pre.tcell_TTGCGTCTCGGACAAG	0	0	0	0	0	0	0	0	0	su001	pre	CD45+ CD3+	Tregs	-0.751588	11.0393	responder
bcc.su001.pre.tcell_TTGGCAAAGGAGCGAG	bcc.su001.pre.tcell_TTGGCAAAGGAGCGAG	0	0	0	0	0	0	0	0	0	su001	pre	CD45+ CD3+	Tregs	-0.929543	10.7512	responder
bcc.su001.pre.tcell_TTGTAGGCATCATCCC	bcc.su001.pre.tcell_TTGTAGGCATCATCCC	0	0	0	0	0	1	1	0	0	su001	pre	CD45+ CD3+	CD4_T_cells	-2.12369	8.73747	responder
bcc.su001.pre.tcell_TTGTAGGGTATATGAG	bcc.su001.pre.tcell_TTGTAGGGTATATGAG	0	0	0	0	0	2	0	0	0	su001	pre	CD45+ CD3+	Tcell_prolif	4.17697	2.05415	responder
bcc.su001.pre.tcell_TTTACTGAGAAACGAG	bcc.su001.pre.tcell_TTTACTGAGAAACGAG	0	0	0	0	0	0	0	0	1	su001	pre	CD45+ CD3+	Tregs	0.975	12.547	responder
bcc.su001.pre.tcell_TTTACTGAGGCATGGT	bcc.su001.pre.tcell_TTTACTGAGGCATGGT	0	0	0	0	0	0	0	0	0	su001	pre	CD45+ CD3+	CD8_mem_T_cells	-6.19198	4.8505	responder
bcc.su001.pre.tcell_TTTACTGGTAAGTAGT	bcc.su001.pre.tcell_TTTACTGGTAAGTAGT	0	0	0	0	0	0	1	0	0	su001	pre	CD45+ CD3+	CD8_mem_T_cells	-5.11628	2.85904	responder
bcc.su001.pre.tcell_TTTACTGTCTCTTGAT	bcc.su001.pre.tcell_TTTACTGTCTCTTGAT	0	0	0	0	0	0	0	0	0	su001	pre	CD45+ CD3+	Tregs	-1.12422	10.695	responder
bcc.su001.pre.tcell_TTTATGCCAAGGTTTC	bcc.su001.pre.tcell_TTTATGCCAAGGTTTC	0	0	0	0	0	0	0	0	0	su001	pre	CD45+ CD3+	CD4_T_cells	-4.01738	7.08788	responder
bcc.su001.pre.tcell_TTTCCTCGTGCCTGGT	bcc.su001.pre.tcell_TTTCCTCGTGCCTGGT	0	0	0	0	0	0	0	0	0	su001	pre	CD45+ CD3+	CD4_T_cells	-1.47932	8.25818	responder
bcc.su001.pre.tcell_TTTGCGCGTCGCTTCT	bcc.su001.pre.tcell_TTTGCGCGTCGCTTCT	0	0	0	0	0	0	2	0	0	su001	pre	CD45+ CD3+	CD4_T_cells	-2.64009	10.8453	responder
bcc.su001.pre.tcell_TTTGGTTAGGGCTCTC	bcc.su001.pre.tcell_TTTGGTTAGGGCTCTC	0	0	0	0	0	0	1	0	0	su001	pre	CD45+ CD3+	CD8_mem_T_cells	-1.10949	3.36249	responder
bcc.su001.pre.tcell_TTTGGTTTCTGCTGTC	bcc.su001.pre.tcell_TTTGGTTTCTGCTGTC	0	0	0	0	0	0	0	0	0	su001	pre	CD45+ CD3+	Tregs	-1.8454	9.64383	responder
bcc.su001.pre.tcell_TTTGTCATCTAACGGT	bcc.su001.pre.tcell_TTTGTCATCTAACGGT	0	0	0	0	0	0	3	0	1	su001	pre	CD45+ CD3+	CD8_mem_T_cells	-1.81912	1.79861	responder
bcc.su001.pre.tcell_TTTGTCATCTTAGCCC	bcc.su001.pre.tcell_TTTGTCATCTTAGCCC	0	0	0	0	0	0	0	0	0	su001	pre	CD45+ CD3+	CD8_mem_T_cells	-4.53664	3.59328	responder
bcc.su001.pre.tumor.cd45_AAAGATGGTATCGCAT	bcc.su001.pre.tumor.cd45_AAAGATGGTATCGCAT	0	0	0	0	0	0	0	0	0	su001	pre	CD3-	NK_cells	-7.33021	-4.51678	responder
bcc.su001.pre.tumor.cd45_AAAGCAAGTAAGGATT	bcc.su001.pre.tumor.cd45_AAAGCAAGTAAGGATT	0	0	0	0	0	0	0	0	0	su001	pre	CD3-	pDCs	11.1669	-8.09478	responder
bcc.su001.pre.tumor.cd45_AACCGCGAGTAGGTGC	bcc.su001.pre.tumor.cd45_AACCGCGAGTAGGTGC	0	0	0	0	0	0	0	0	0	su001	pre	CD3-	pDCs	11.7727	-9.57861	responder
bcc.su001.pre.tumor.cd45_AACCGCGTCAAACCAC	bcc.su001.pre.tumor.cd45_AACCGCGTCAAACCAC	0	0	0	0	0	1	3	0	0	su001	pre	CD3-	Macrophages	7.47958	-7.03463	responder
bcc.su001.pre.tumor.cd45_AAGTCTGAGTGTTAGA	bcc.su001.pre.tumor.cd45_AAGTCTGAGTGTTAGA	0	0	0	0	0	0	0	0	0	su001	pre	CD3-	B_cells_1	-3.04372	-15.5241	responder
bcc.su001.pre.tumor.cd45_ACACCCTAGGCGATAC	bcc.su001.pre.tumor.cd45_ACACCCTAGGCGATAC	0	0	0	0	0	0	0	0	0	su001	pre	CD3-	NK_cells	-6.56064	-4.5794	responder
bcc.su001.pre.tumor.cd45_ACCCACTTCCGTCATC	bcc.su001.pre.tumor.cd45_ACCCACTTCCGTCATC	0	0	0	0	0	0	0	0	0	su001	pre	CD3-	pDCs	11.497	-7.92908	responder
bcc.su001.pre.tumor.cd45_ACGATACAGTATCTCG	bcc.su001.pre.tumor.cd45_ACGATACAGTATCTCG	0	0	0	0	0	0	1	0	0	su001	pre	CD3-	Macrophages	3.75141	-10.2825	responder
bcc.su001.pre.tumor.cd45_ACGTCAACACTCGACG	bcc.su001.pre.tumor.cd45_ACGTCAACACTCGACG	0	0	0	0	0	0	2	3	0	su001	pre	CD3-	Macrophages	4.64146	-12.6832	responder
bcc.su001.pre.tumor.cd45_ACTGTCCCAAACTGCT	bcc.su001.pre.tumor.cd45_ACTGTCCCAAACTGCT	0	0	0	0	0	0	1	0	0	su001	pre	CD3-	NK_cells	-7.97904	-4.06009	responder
bcc.su001.pre.tumor.cd45_AGACGTTCAGCTTCGG	bcc.su001.pre.tumor.cd45_AGACGTTCAGCTTCGG	0	0	0	0	0	1	1	0	0	su001	pre	CD3-	pDCs	10.4148	-9.6128	responder
bcc.su001.pre.tumor.cd45_AGAGCTTGTTACAGAA	bcc.su001.pre.tumor.cd45_AGAGCTTGTTACAGAA	0	0	0	0	0	0	3	0	0	su001	pre	CD3-	Macrophages	5.57634	-5.43812	responder
bcc.su001.pre.tumor.cd45_AGATCTGAGGTGCTTT	bcc.su001.pre.tumor.cd45_AGATCTGAGGTGCTTT	0	0	0	0	0	0	1	0	0	su001	pre	CD3-	pDCs	6.54793	-9.1569	responder
bcc.su001.pre.tumor.cd45_AGCCTAACACCACGTG	bcc.su001.pre.tumor.cd45_AGCCTAACACCACGTG	0	0	0	0	0	0	0	0	0	su001	pre	CD3-	NK_cells	-9.71085	-4.23685	responder
bcc.su001.pre.tumor.cd45_AGCGTCGTCCTAGAAC	bcc.su001.pre.tumor.cd45_AGCGTCGTCCTAGAAC	0	0	0	0	0	0	1	0	1	su001	pre	CD3-	Macrophages	5.49134	-10.4014	responder
bcc.su001.pre.tumor.cd45_AGGTCCGAGTGTACGG	bcc.su001.pre.tumor.cd45_AGGTCCGAGTGTACGG	0	0	0	0	0	0	1	0	0	su001	pre	CD3-	CD8_mem_T_cells	-10.2928	-0.470629	responder
bcc.su001.pre.tumor.cd45_AGTGAGGTCAGTGCAT	bcc.su001.pre.tumor.cd45_AGTGAGGTCAGTGCAT	0	0	0	0	0	0	1	0	0	su001	pre	CD3-	pDCs	11.1117	-8.47241	responder
bcc.su001.pre.tumor.cd45_AGTTGGTTCCAAGTAC	bcc.su001.pre.tumor.cd45_AGTTGGTTCCAAGTAC	0	0	0	0	0	0	0	0	0	su001	pre	CD3-	NK_cells	-10.0071	-3.49524	responder
bcc.su001.pre.tumor.cd45_ATAGACCCATCCTTGC	bcc.su001.pre.tumor.cd45_ATAGACCCATCCTTGC	0	0	0	1	0	0	1	0	0	su001	pre	CD3-	pDCs	10.5971	-8.92694	responder
bcc.su001.pre.tumor.cd45_ATCATGGTCTAGCACA	bcc.su001.pre.tumor.cd45_ATCATGGTCTAGCACA	0	0	0	0	0	2	1	0	0	su001	pre	CD3-	NK_cells	-9.51658	-4.53301	responder
bcc.su001.pre.tumor.cd45_ATTACTCAGTACTTGC	bcc.su001.pre.tumor.cd45_ATTACTCAGTACTTGC	0	0	0	0	0	0	3	0	0	su001	pre	CD3-	pDCs	10.589	-10.1011	responder
bcc.su001.pre.tumor.cd45_ATTACTCCAGCTCGAC	bcc.su001.pre.tumor.cd45_ATTACTCCAGCTCGAC	0	0	0	0	0	1	0	0	0	su001	pre	CD3-	pDCs	11.7264	-10.0756	responder
bcc.su001.pre.tumor.cd45_ATTCTACGTGACTCAT	bcc.su001.pre.tumor.cd45_ATTCTACGTGACTCAT	0	0	0	0	0	0	1	0	0	su001	pre	CD3-	Macrophages	4.59792	-9.57023	responder
bcc.su001.pre.tumor.cd45_CAAGTTGCATTTGCCC	bcc.su001.pre.tumor.cd45_CAAGTTGCATTTGCCC	0	0	0	0	0	0	1	0	0	su001	pre	CD3-	CD8_act_T_cells	2.46994	-5.4962	responder
bcc.su001.pre.tumor.cd45_CACCAGGGTCCGAAGA	bcc.su001.pre.tumor.cd45_CACCAGGGTCCGAAGA	0	0	0	0	0	0	0	0	0	su001	pre	CD3-	pDCs	9.19648	-10.1011	responder
bcc.su001.pre.tumor.cd45_CACCAGGGTTAGGGTG	bcc.su001.pre.tumor.cd45_CACCAGGGTTAGGGTG	0	0	0	0	0	0	0	0	0	su001	pre	CD3-	Plasma_cells	-16.0313	-3.33024	responder
bcc.su001.pre.tumor.cd45_CACTCCATCGAGAGCA	bcc.su001.pre.tumor.cd45_CACTCCATCGAGAGCA	0	0	0	0	0	1	3	0	0	su001	pre	CD3-	pDCs	10.9453	-10.3502	responder
bcc.su001.pre.tumor.cd45_CAGCCGACAAGGTTTC	bcc.su001.pre.tumor.cd45_CAGCCGACAAGGTTTC	0	0	0	0	0	0	0	0	0	su001	pre	CD3-	Macrophages	5.2123	-7.77575	responder
bcc.su001.pre.tumor.cd45_CAGCCGACACATCCGG	bcc.su001.pre.tumor.cd45_CAGCCGACACATCCGG	0	0	0	0	0	0	0	0	0	su001	pre	CD3-	pDCs	9.90009	-8.95063	responder
bcc.su001.pre.tumor.cd45_CCAATCCTCCAGAGGA	bcc.su001.pre.tumor.cd45_CCAATCCTCCAGAGGA	0	0	0	0	0	0	1	0	0	su001	pre	CD3-	NK_cells	-8.72898	-3.08999	responder
bcc.su001.pre.tumor.cd45_CCAGCGACAGCGTAAG	bcc.su001.pre.tumor.cd45_CCAGCGACAGCGTAAG	0	0	0	2	0	0	0	0	0	su001	pre	CD3-	pDCs	10.9613	-9.98849	responder
bcc.su001.pre.tumor.cd45_CCGGTAGCACGAAATA	bcc.su001.pre.tumor.cd45_CCGGTAGCACGAAATA	0	0	0	0	0	0	0	0	0	su001	pre	CD3-	CD4_T_cells	-4.12721	9.96204	responder
bcc.su001.pre.tumor.cd45_CCGGTAGGTGCGGTAA	bcc.su001.pre.tumor.cd45_CCGGTAGGTGCGGTAA	0	0	0	0	0	0	2	0	0	su001	pre	CD3-	NK_cells	-9.55254	-3.96854	responder
bcc.su001.pre.tumor.cd45_CCTAAAGCAGTAAGCG	bcc.su001.pre.tumor.cd45_CCTAAAGCAGTAAGCG	0	0	0	0	0	0	1	2	0	su001	pre	CD3-	Macrophages	4.78794	-8.62057	responder
bcc.su001.pre.tumor.cd45_CCTAAAGGTAGGCTGA	bcc.su001.pre.tumor.cd45_CCTAAAGGTAGGCTGA	0	0	0	0	0	0	0	0	0	su001	pre	CD3-	NK_cells	-9.00752	-3.33771	responder
bcc.su001.pre.tumor.cd45_CCTATTAGTACTCAAC	bcc.su001.pre.tumor.cd45_CCTATTAGTACTCAAC	0	0	0	0	0	0	1	0	0	su001	pre	CD3-	pDCs	11.3184	-10.2877	responder
bcc.su001.pre.tumor.cd45_CGAGCCAAGGGTGTTG	bcc.su001.pre.tumor.cd45_CGAGCCAAGGGTGTTG	0	0	0	0	0	0	1	0	0	su001	pre	CD3-	NK_cells	-9.04324	-3.05987	responder
bcc.su001.pre.tumor.cd45_CGTCAGGCACCCATTC	bcc.su001.pre.tumor.cd45_CGTCAGGCACCCATTC	0	0	0	0	0	0	1	0	0	su001	pre	CD3-	CD8_mem_T_cells	-10.0759	-1.41763	responder
bcc.su001.pre.tumor.cd45_CGTGTCTTCCGCGTTT	bcc.su001.pre.tumor.cd45_CGTGTCTTCCGCGTTT	0	0	0	0	0	0	2	0	0	su001	pre	CD3-	Macrophages	3.90642	-9.6654	responder
bcc.su001.pre.tumor.cd45_CGTTGGGCAAGAGTCG	bcc.su001.pre.tumor.cd45_CGTTGGGCAAGAGTCG	0	0	0	0	0	0	3	0	0	su001	pre	CD3-	pDCs	10.6662	-8.91609	responder
bcc.su001.pre.tumor.cd45_CTACATTTCCATTCTA	bcc.su001.pre.tumor.cd45_CTACATTTCCATTCTA	0	0	0	0	0	0	0	0	0	su001	pre	CD3-	CD8_mem_T_cells	-9.91729	-1.71444	responder
bcc.su001.pre.tumor.cd45_CTAGCCTAGTCATCCA	bcc.su001.pre.tumor.cd45_CTAGCCTAGTCATCCA	0	0	0	0	0	0	1	0	0	su001	pre	CD3-	Macrophages	5.62567	-11.4649	responder
bcc.su001.pre.tumor.cd45_CTCATTATCTGATACG	bcc.su001.pre.tumor.cd45_CTCATTATCTGATACG	0	0	0	0	0	0	0	0	0	su001	pre	CD3-	NK_cells	-10.2816	-1.82715	responder
bcc.su001.pre.tumor.cd45_CTCGAAATCCAGTATG	bcc.su001.pre.tumor.cd45_CTCGAAATCCAGTATG	0	0	0	0	0	1	0	0	0	su001	pre	CD3-	NK_cells	-10.1315	-3.07505	responder
bcc.su001.pre.tumor.cd45_CTCTAATGTATTCTCT	bcc.su001.pre.tumor.cd45_CTCTAATGTATTCTCT	0	0	0	0	0	0	0	0	0	su001	pre	CD3-	B_cells_1	-0.724663	-12.1353	responder
bcc.su001.pre.tumor.cd45_CTCTACGTCAACGGCC	bcc.su001.pre.tumor.cd45_CTCTACGTCAACGGCC	0	0	0	0	0	0	1	0	0	su001	pre	CD3-	NK_cells	-6.82939	-4.51796	responder
bcc.su001.pre.tumor.cd45_CTTCTCTAGTCCTCCT	bcc.su001.pre.tumor.cd45_CTTCTCTAGTCCTCCT	0	0	0	0	0	0	0	0	0	su001	pre	CD3-	pDCs	10.9998	-7.83843	responder
bcc.su001.pre.tumor.cd45_CTTTGCGAGCCCAGCT	bcc.su001.pre.tumor.cd45_CTTTGCGAGCCCAGCT	0	0	0	0	0	1	1	0	0	su001	pre	CD3-	NK_cells	-8.21157	-2.81681	responder
bcc.su001.pre.tumor.cd45_GAAACTCGTTGCCTCT	bcc.su001.pre.tumor.cd45_GAAACTCGTTGCCTCT	0	0	0	0	0	0	0	0	0	su001	pre	CD3-	pDCs	11.1325	-8.76159	responder
bcc.su001.pre.tumor.cd45_GAACGGAAGGAGTTTA	bcc.su001.pre.tumor.cd45_GAACGGAAGGAGTTTA	0	0	0	0	0	0	1	0	0	su001	pre	CD3-	pDCs	10.674	-10.4387	responder
bcc.su001.pre.tumor.cd45_GACTACAGTGGTTTCA	bcc.su001.pre.tumor.cd45_GACTACAGTGGTTTCA	0	0	0	1	0	0	0	0	0	su001	pre	CD3-	pDCs	11.3605	-9.05067	responder
bcc.su001.pre.tumor.cd45_GACTGCGGTTTGTTTC	bcc.su001.pre.tumor.cd45_GACTGCGGTTTGTTTC	0	0	0	0	0	0	0	0	0	su001	pre	CD3-	CD8_mem_T_cells	-10.0779	-1.70535	responder
bcc.su001.pre.tumor.cd45_GAGCAGACACAGAGGT	bcc.su001.pre.tumor.cd45_GAGCAGACACAGAGGT	0	0	0	0	0	0	0	0	0	su001	pre	CD3-	pDCs	11.3986	-8.55105	responder
bcc.su001.pre.tumor.cd45_GATCGTAAGATGTGTA	bcc.su001.pre.tumor.cd45_GATCGTAAGATGTGTA	0	0	0	0	0	0	1	0	0	su001	pre	CD3-	Macrophages	5.39651	-6.47132	responder
bcc.su001.pre.tumor.cd45_GCAATCATCACCGTAA	bcc.su001.pre.tumor.cd45_GCAATCATCACCGTAA	0	0	0	0	0	0	1	0	0	su001	pre	CD3-	Macrophages	7.70458	-5.408	responder
bcc.su001.pre.tumor.cd45_GCAGTTAGTAAATGTG	bcc.su001.pre.tumor.cd45_GCAGTTAGTAAATGTG	0	0	0	0	0	0	0	0	0	su001	pre	CD3-	NK_cells	-9.49953	-3.87168	responder
bcc.su001.pre.tumor.cd45_GCATGCGTCGAATGGG	bcc.su001.pre.tumor.cd45_GCATGCGTCGAATGGG	0	0	0	0	0	0	1	0	0	su001	pre	CD3-	NK_cells	-10.2801	-2.0681	responder
bcc.su001.pre.tumor.cd45_GCGCAGTTCTGTCTCG	bcc.su001.pre.tumor.cd45_GCGCAGTTCTGTCTCG	0	0	0	0	0	0	1	0	0	su001	pre	CD3-	CD4_T_cells	-14.9924	-4.6302	responder
bcc.su001.pre.tumor.cd45_GGAGCAAGTGCAGGTA	bcc.su001.pre.tumor.cd45_GGAGCAAGTGCAGGTA	0	0	0	0	0	0	0	0	0	su001	pre	CD3-	pDCs	11.6065	-8.679	responder
bcc.su001.pre.tumor.cd45_GGCAATTGTCAGCTAT	bcc.su001.pre.tumor.cd45_GGCAATTGTCAGCTAT	0	0	0	0	0	1	1	0	0	su001	pre	CD3-	pDCs	10.4443	-9.34053	responder
bcc.su001.pre.tumor.cd45_GGGACCTAGGTGATTA	bcc.su001.pre.tumor.cd45_GGGACCTAGGTGATTA	0	0	0	0	0	0	1	0	0	su001	pre	CD3-	Macrophages	4.73373	-9.84852	responder
bcc.su001.pre.tumor.cd45_GGGACCTCAGACGCTC	bcc.su001.pre.tumor.cd45_GGGACCTCAGACGCTC	0	0	0	0	0	0	4	0	0	su001	pre	CD3-	Macrophages	5.74087	-6.86273	responder
bcc.su001.pre.tumor.cd45_GGGTCTGAGTGAACGC	bcc.su001.pre.tumor.cd45_GGGTCTGAGTGAACGC	0	0	0	0	0	0	0	0	0	su001	pre	CD3-	CD8_mem_T_cells	-9.59139	-1.66246	responder
bcc.su001.pre.tumor.cd45_GGTATTGAGCACAGGT	bcc.su001.pre.tumor.cd45_GGTATTGAGCACAGGT	0	0	0	0	0	0	0	0	0	su001	pre	CD3-	Macrophages	4.07779	-9.56145	responder
bcc.su001.pre.tumor.cd45_GTATCTTTCTCTTATG	bcc.su001.pre.tumor.cd45_GTATCTTTCTCTTATG	0	0	0	0	0	0	0	0	0	su001	pre	CD3-	Macrophages	5.9042	-11.8301	responder
bcc.su001.pre.tumor.cd45_GTCTCGTGTCTCATCC	bcc.su001.pre.tumor.cd45_GTCTCGTGTCTCATCC	0	0	0	0	0	0	0	0	0	su001	pre	CD3-	NK_cells	-9.75684	-3.60759	responder
bcc.su001.pre.tumor.cd45_GTCTTCGGTAGCTCCG	bcc.su001.pre.tumor.cd45_GTCTTCGGTAGCTCCG	0	0	0	0	0	1	0	0	0	su001	pre	CD3-	NK_cells	-8.11781	-4.54055	responder
bcc.su001.pre.tumor.cd45_GTGCATACAATCGGTT	bcc.su001.pre.tumor.cd45_GTGCATACAATCGGTT	0	0	0	1	0	0	1	0	0	su001	pre	CD3-	pDCs	10.8464	-9.92028	responder
bcc.su001.pre.tumor.cd45_GTGCGGTTCCCATTAT	bcc.su001.pre.tumor.cd45_GTGCGGTTCCCATTAT	0	0	0	0	0	0	0	0	0	su001	pre	CD3-	Macrophages	5.75439	-5.62837	responder
bcc.su001.pre.tumor.cd45_GTGCTTCGTATCAGTC	bcc.su001.pre.tumor.cd45_GTGCTTCGTATCAGTC	0	0	0	0	0	0	1	0	0	su001	pre	CD3-	CD8_mem_T_cells	-9.14331	-1.88491	responder
bcc.su001.pre.tumor.cd45_GTTAAGCTCGCACTCT	bcc.su001.pre.tumor.cd45_GTTAAGCTCGCACTCT	0	0	0	0	0	0	0	0	0	su001	pre	CD3-	pDCs	11.0844	-9.6067	responder
bcc.su001.pre.tumor.cd45_GTTACAGAGCCGATTT	bcc.su001.pre.tumor.cd45_GTTACAGAGCCGATTT	0	0	0	0	0	0	0	0	0	su001	pre	CD3-	pDCs	11.1589	-10.2158	responder
bcc.su001.pre.tumor.cd45_TAAACCGAGTACGTTC	bcc.su001.pre.tumor.cd45_TAAACCGAGTACGTTC	0	0	0	0	0	0	1	0	1	su001	pre	CD3-	DCs	1.54248	-8.22906	responder
bcc.su001.pre.tumor.cd45_TAAGAGACACAAGCCC	bcc.su001.pre.tumor.cd45_TAAGAGACACAAGCCC	0	0	0	0	0	1	0	0	0	su001	pre	CD3-	pDCs	10.9977	-8.006	responder
bcc.su001.pre.tumor.cd45_TAAGTGCAGACCACGA	bcc.su001.pre.tumor.cd45_TAAGTGCAGACCACGA	0	0	0	0	0	0	2	0	0	su001	pre	CD3-	Macrophages	4.63027	-9.5638	responder
bcc.su001.pre.tumor.cd45_TAAGTGCCATATACCG	bcc.su001.pre.tumor.cd45_TAAGTGCCATATACCG	0	0	0	0	0	1	2	0	0	su001	pre	CD3-	pDCs	9.89862	-9.51454	responder
bcc.su001.pre.tumor.cd45_TACGGATAGCGTAGTG	bcc.su001.pre.tumor.cd45_TACGGATAGCGTAGTG	0	0	0	0	0	1	0	0	0	su001	pre	CD3-	Macrophages	5.7491	-6.8724	responder
bcc.su001.pre.tumor.cd45_TACTCATGTACCGGCT	bcc.su001.pre.tumor.cd45_TACTCATGTACCGGCT	0	0	0	0	0	0	0	0	0	su001	pre	CD3-	NK_cells	-8.98326	-4.08425	responder
bcc.su001.pre.tumor.cd45_TACTTACAGGTGATTA	bcc.su001.pre.tumor.cd45_TACTTACAGGTGATTA	0	0	0	0	0	0	3	0	0	su001	pre	CD3-	pDCs	9.5706	-11.1525	responder
bcc.su001.pre.tumor.cd45_TAGACCAGTTTACTCT	bcc.su001.pre.tumor.cd45_TAGACCAGTTTACTCT	0	0	0	0	0	0	0	0	0	su001	pre	CD3-	pDCs	10.6709	-9.8637	responder
bcc.su001.pre.tumor.cd45_TAGTGGTGTATTCGTG	bcc.su001.pre.tumor.cd45_TAGTGGTGTATTCGTG	0	0	0	0	0	1	1	0	1	su001	pre	CD3-	NK_cells	7.98006	-8.81064	responder
bcc.su001.pre.tumor.cd45_TCAGATGGTACACCGC	bcc.su001.pre.tumor.cd45_TCAGATGGTACACCGC	0	0	0	0	0	0	1	0	0	su001	pre	CD3-	Macrophages	7.23659	-6.79802	responder
bcc.su001.pre.tumor.cd45_TCTGAGACACATGTGT	bcc.su001.pre.tumor.cd45_TCTGAGACACATGTGT	0	0	0	0	0	0	1	0	0	su001	pre	CD3-	pDCs	11.2741	-9.7653	responder
bcc.su001.pre.tumor.cd45_TGCGCAGTCACGATGT	bcc.su001.pre.tumor.cd45_TGCGCAGTCACGATGT	0	0	0	0	0	2	0	0	0	su001	pre	CD3-	NK_cells	-8.06087	-4.49851	responder
bcc.su001.pre.tumor.cd45_TGCGTGGCAATTCCTT	bcc.su001.pre.tumor.cd45_TGCGTGGCAATTCCTT	0	0	0	0	0	0	0	0	0	su001	pre	CD3-	pDCs	10.8807	-8.30018	responder
bcc.su001.pre.tumor.cd45_TGCTGCTAGCGATATA	bcc.su001.pre.tumor.cd45_TGCTGCTAGCGATATA	0	0	0	0	0	0	3	0	0	su001	pre	CD3-	pDCs	10.1047	-9.3382	responder
bcc.su001.pre.tumor.cd45_TGGCCAGAGAGATGAG	bcc.su001.pre.tumor.cd45_TGGCCAGAGAGATGAG	0	0	0	0	0	0	0	0	0	su001	pre	CD3-	NK_cells	-8.88038	-4.67303	responder
bcc.su001.pre.tumor.cd45_TGGGCGTAGTCGAGTG	bcc.su001.pre.tumor.cd45_TGGGCGTAGTCGAGTG	0	0	0	0	0	1	1	1	1	su001	pre	CD3-	Macrophages	5.81107	-10.8539	responder
bcc.su001.pre.tumor.cd45_TGTATTCAGTGTACCT	bcc.su001.pre.tumor.cd45_TGTATTCAGTGTACCT	0	0	0	0	0	0	0	0	0	su001	pre	CD3-	Macrophages	7.9983	-6.4445	responder
bcc.su001.pre.tumor.cd45_TTAGGACAGCACACAG	bcc.su001.pre.tumor.cd45_TTAGGACAGCACACAG	0	0	0	0	0	0	4	0	0	su001	pre	CD3-	Macrophages	7.78594	-7.22672	responder
bcc.su001.pre.tumor.cd45_TTCTTAGAGGTAGCCA	bcc.su001.pre.tumor.cd45_TTCTTAGAGGTAGCCA	0	0	0	1	0	0	2	0	0	su001	pre	CD3-	pDCs	10.4686	-10.2675	responder
bcc.su001.pre.tumor.cd45_TTGCGTCTCCTACAGA	bcc.su001.pre.tumor.cd45_TTGCGTCTCCTACAGA	0	0	0	0	0	0	0	0	0	su001	pre	CD3-	NK_cells	-9.0872	-4.57746	responder
bcc.su001.pre.tumor.cd45_TTTACTGAGCAGGCTA	bcc.su001.pre.tumor.cd45_TTTACTGAGCAGGCTA	0	0	0	0	0	0	2	0	0	su001	pre	CD3-	pDCs	11.04	-10.1734	responder
bcc.su001.pre.tumor.cd45_TTTACTGTCTTTCCTC	bcc.su001.pre.tumor.cd45_TTTACTGTCTTTCCTC	0	0	0	0	0	0	1	0	0	su001	pre	CD3-	pDCs	10.5282	-10.0951	responder
bcc.su001.pre.tumor.cd45_TTTGTCACACCGGAAA	bcc.su001.pre.tumor.cd45_TTTGTCACACCGGAAA	0	0	0	0	0	0	1	0	0	su001	pre	CD3-	Macrophages	8.08497	-6.73889	responder
bcc.su001.pre_AAACCTGCATAAGACA	bcc.su001.pre_AAACCTGCATAAGACA	0	0	0	0	0	0	0	0	0	su001	pre	NA	Tumor_1	14.9212	4.24347	responder
bcc.su001.pre_AACCGCGTCTACCAGA	bcc.su001.pre_AACCGCGTCTACCAGA	0	0	0	0	0	0	0	0	0	su001	pre	NA	Tregs	1.17925	12.3505	responder
bcc.su001.pre_AACTCCCTCAATCACG	bcc.su001.pre_AACTCCCTCAATCACG	0	0	0	0	0	0	2	0	1	su001	pre	NA	Macrophages	7.90814	-6.41591	responder
bcc.su001.pre_AACTCTTTCTTTAGTC	bcc.su001.pre_AACTCTTTCTTTAGTC	0	0	0	0	0	0	0	0	0	su001	pre	NA	NK_cells	-8.73874	-3.08978	responder
bcc.su001.pre_AACTTTCCATTAGGCT	bcc.su001.pre_AACTTTCCATTAGGCT	0	0	0	0	0	0	2	0	0	su001	pre	NA	CD4_T_cells	1.03053	7.7239	responder
bcc.su001.pre_ACACCGGCAAGCTGTT	bcc.su001.pre_ACACCGGCAAGCTGTT	0	0	0	0	0	0	0	0	0	su001	pre	NA	Macrophages	4.98018	-11.0899	responder
bcc.su001.pre_ACAGCTAAGTGGTAGC	bcc.su001.pre_ACAGCTAAGTGGTAGC	0	0	0	0	0	0	0	0	0	su001	pre	NA	Endothelial	2.9261	-16.7901	responder
bcc.su001.pre_ACATCAGGTTCTGAAC	bcc.su001.pre_ACATCAGGTTCTGAAC	0	0	0	0	0	0	0	0	0	su001	pre	NA	CD4_T_cells	-1.3112	8.23022	responder
bcc.su001.pre_ACCAGTAGTTGTGGCC	bcc.su001.pre_ACCAGTAGTTGTGGCC	0	0	0	0	0	0	0	0	0	su001	pre	NA	CD8_ex_T_cells	4.27738	4.27324	responder
bcc.su001.pre_ACCCACTTCGTGACAT	bcc.su001.pre_ACCCACTTCGTGACAT	0	0	0	0	1	1	0	0	0	su001	pre	NA	CAFs	12.8924	-5.62049	responder
bcc.su001.pre_ACGCAGCTCTTTACGT	bcc.su001.pre_ACGCAGCTCTTTACGT	3	0	0	0	0	0	0	0	1	su001	pre	NA	Tumor_1	11.8142	5.61242	responder
bcc.su001.pre_ACGTCAACACCGATAT	bcc.su001.pre_ACGTCAACACCGATAT	0	0	0	0	0	0	1	0	0	su001	pre	NA	CD4_T_cells	2.95278	4.95918	responder
bcc.su001.pre_ACGTCAATCCCATTAT	bcc.su001.pre_ACGTCAATCCCATTAT	0	0	0	0	0	0	0	0	0	su001	pre	NA	NK_cells	-8.72898	-3.15742	responder
bcc.su001.pre_ACTATCTGTGCGATAG	bcc.su001.pre_ACTATCTGTGCGATAG	0	0	0	0	0	0	0	0	0	su001	pre	NA	CD8_ex_T_cells	3.75149	3.8084	responder
bcc.su001.pre_ACTGAACCACATGACT	bcc.su001.pre_ACTGAACCACATGACT	0	0	0	0	0	0	0	0	0	su001	pre	NA	CD8_mem_T_cells	-9.12318	2.52037	responder
bcc.su001.pre_ACTGAACGTAAGTTCC	bcc.su001.pre_ACTGAACGTAAGTTCC	0	0	0	0	0	0	0	0	0	su001	pre	NA	CD8_mem_T_cells	-7.01238	4.02908	responder
bcc.su001.pre_ACTGATGCAAGTCTAC	bcc.su001.pre_ACTGATGCAAGTCTAC	0	0	0	0	0	0	0	0	0	su001	pre	NA	CD4_T_cells	3.03869	3.15314	responder
bcc.su001.pre_AGATCTGCAATGGAAT	bcc.su001.pre_AGATCTGCAATGGAAT	0	0	0	0	0	0	3	0	0	su001	pre	NA	CD8_mem_T_cells	-9.72539	3.18026	responder
bcc.su001.pre_AGCATACGTGCAGGTA	bcc.su001.pre_AGCATACGTGCAGGTA	0	0	0	0	0	0	0	0	0	su001	pre	NA	CD4_T_cells	0.911254	5.48339	responder
bcc.su001.pre_AGTAGTCCACACTGCG	bcc.su001.pre_AGTAGTCCACACTGCG	0	0	0	0	0	2	1	0	1	su001	pre	NA	Tumor_1	12.0495	4.67525	responder
bcc.su001.pre_AGTAGTCCATTTGCTT	bcc.su001.pre_AGTAGTCCATTTGCTT	0	0	0	0	0	1	0	0	0	su001	pre	NA	CD8_mem_T_cells	-4.98388	4.33855	responder
bcc.su001.pre_AGTTGGTTCTTGTCAT	bcc.su001.pre_AGTTGGTTCTTGTCAT	0	0	0	0	0	1	0	0	0	su001	pre	NA	Tregs	0.106456	10.7262	responder
bcc.su001.pre_ATCACGATCTTACCTA	bcc.su001.pre_ATCACGATCTTACCTA	0	0	0	0	0	1	0	0	0	su001	pre	NA	CD8_ex_T_cells	4.90751	3.04463	responder
bcc.su001.pre_ATCATGGTCGGCCGAT	bcc.su001.pre_ATCATGGTCGGCCGAT	0	0	0	0	0	0	2	0	0	su001	pre	NA	Macrophages	4.40367	-4.0705	responder
bcc.su001.pre_ATCTACTAGCGTTGCC	bcc.su001.pre_ATCTACTAGCGTTGCC	0	0	0	0	0	0	0	0	0	su001	pre	NA	Tumor_1	15.0048	3.56106	responder
bcc.su001.pre_ATCTGCCGTAGTGAAT	bcc.su001.pre_ATCTGCCGTAGTGAAT	0	0	0	0	0	0	1	0	0	su001	pre	NA	CD8_ex_T_cells	5.16721	4.8786	responder
bcc.su001.pre_ATTCTACTCAGGCAAG	bcc.su001.pre_ATTCTACTCAGGCAAG	0	0	0	0	0	0	0	0	1	su001	pre	NA	CD4_T_cells	-3.7712	8.10786	responder
bcc.su001.pre_ATTGGACCAAGAGTCG	bcc.su001.pre_ATTGGACCAAGAGTCG	0	0	0	0	0	0	0	3	0	su001	pre	NA	Tumor_2	12.5893	6.97108	responder
bcc.su001.pre_CAACCAAGTTTGTGTG	bcc.su001.pre_CAACCAAGTTTGTGTG	0	0	0	0	0	0	0	0	0	su001	pre	NA	CD8_ex_T_cells	4.38614	4.85201	responder
bcc.su001.pre_CAACCTCGTAAGGATT	bcc.su001.pre_CAACCTCGTAAGGATT	0	0	0	0	0	0	1	0	0	su001	pre	NA	CD8_mem_T_cells	-8.96111	3.56093	responder
bcc.su001.pre_CAACCTCTCGTCGTTC	bcc.su001.pre_CAACCTCTCGTCGTTC	0	0	0	0	0	0	0	0	1	su001	pre	NA	CD4_T_cells	5.15874	2.63147	responder
bcc.su001.pre_CAAGAAATCCCAAGAT	bcc.su001.pre_CAAGAAATCCCAAGAT	0	0	0	0	0	0	0	0	0	su001	pre	NA	Tregs	-0.872424	12.7353	responder
bcc.su001.pre_CAAGTTGTCGGTGTCG	bcc.su001.pre_CAAGTTGTCGGTGTCG	0	0	0	0	0	0	0	0	0	su001	pre	NA	CD4_T_cells	-1.43333	9.0832	responder
bcc.su001.pre_CACAAACCATCTATGG	bcc.su001.pre_CACAAACCATCTATGG	0	0	0	0	0	2	3	0	0	su001	pre	NA	DCs	2.16757	-7.76252	responder
bcc.su001.pre_CACAAACTCGCCCTTA	bcc.su001.pre_CACAAACTCGCCCTTA	0	0	0	0	0	0	0	0	0	su001	pre	NA	CD8_mem_T_cells	-9.5011	1.3422	responder
bcc.su001.pre_CACACAAAGGCGATAC	bcc.su001.pre_CACACAAAGGCGATAC	0	0	0	0	0	0	0	0	0	su001	pre	NA	CD8_mem_T_cells	-9.94854	2.29489	responder
bcc.su001.pre_CACACTCGTAGGCATG	bcc.su001.pre_CACACTCGTAGGCATG	0	0	0	0	0	0	0	0	0	su001	pre	NA	CD8_ex_T_cells	3.14137	7.82843	responder
bcc.su001.pre_CACAGTAAGGGATACC	bcc.su001.pre_CACAGTAAGGGATACC	0	0	0	0	0	0	1	0	0	su001	pre	NA	CD8_ex_T_cells	4.08405	6.50454	responder
bcc.su001.pre_CACAGTATCTGTCAAG	bcc.su001.pre_CACAGTATCTGTCAAG	0	0	0	1	0	1	0	0	0	su001	pre	NA	CD4_T_cells	-0.616613	6.3052	responder
bcc.su001.pre_CAGCTGGCAGGTGGAT	bcc.su001.pre_CAGCTGGCAGGTGGAT	0	0	0	0	0	0	2	0	0	su001	pre	NA	CD8_ex_T_cells	2.49569	1.28368	responder
bcc.su001.pre_CAGCTGGCATGCAATC	bcc.su001.pre_CAGCTGGCATGCAATC	0	0	0	0	0	0	0	0	0	su001	pre	NA	CD4_T_cells	0.045319	5.79057	responder
bcc.su001.pre_CATATTCCATGATCCA	bcc.su001.pre_CATATTCCATGATCCA	0	0	0	0	0	0	0	0	0	su001	pre	NA	CD8_mem_T_cells	-10.3555	0.355822	responder
bcc.su001.pre_CATCCACTCCTTGCCA	bcc.su001.pre_CATCCACTCCTTGCCA	0	0	0	0	0	0	0	0	0	su001	pre	NA	CAFs	13.0346	-3.22346	responder
bcc.su001.pre_CATCGGGAGAAGGACA	bcc.su001.pre_CATCGGGAGAAGGACA	0	0	0	0	0	0	1	0	0	su001	pre	NA	CD4_T_cells	1.36711	5.69904	responder
bcc.su001.pre_CATTATCCACTGTCGG	bcc.su001.pre_CATTATCCACTGTCGG	0	0	0	0	0	0	0	0	0	su001	pre	NA	CD4_T_cells	-0.331451	6.85231	responder
bcc.su001.pre_CATTATCGTGAAATCA	bcc.su001.pre_CATTATCGTGAAATCA	0	0	0	0	0	0	0	0	0	su001	pre	NA	DCs	3.01684	-8.506	responder
bcc.su001.pre_CATTCGCGTCAGAGGT	bcc.su001.pre_CATTCGCGTCAGAGGT	0	0	0	0	0	0	0	0	0	su001	pre	NA	CD8_mem_T_cells	-10.5894	1.93977	responder
bcc.su001.pre_CCACGGAAGAGGGATA	bcc.su001.pre_CCACGGAAGAGGGATA	0	0	0	0	0	0	0	0	0	su001	pre	NA	CD4_T_cells	-2.95347	8.99563	responder
bcc.su001.pre_CCACGGACACCGTTGG	bcc.su001.pre_CCACGGACACCGTTGG	0	0	0	0	0	1	0	0	0	su001	pre	NA	Tregs	5.39334	11.2229	responder
bcc.su001.pre_CCACGGATCGAGCCCA	bcc.su001.pre_CCACGGATCGAGCCCA	0	0	0	0	0	0	0	0	0	su001	pre	NA	CD8_mem_T_cells	-2.50206	3.06378	responder
bcc.su001.pre_CCCAGTTAGATCCGAG	bcc.su001.pre_CCCAGTTAGATCCGAG	0	0	0	0	0	1	0	0	0	su001	pre	NA	Tcell_prolif	12.0379	-2.61036	responder
bcc.su001.pre_CCCTCCTAGTCCAGGA	bcc.su001.pre_CCCTCCTAGTCCAGGA	0	0	0	0	0	0	0	0	0	su001	pre	NA	CD8_ex_T_cells	2.68907	1.08172	responder
bcc.su001.pre_CCGGGATTCACAAACC	bcc.su001.pre_CCGGGATTCACAAACC	0	0	0	0	0	0	1	0	0	su001	pre	NA	Tumor_1	13.9426	2.55811	responder
bcc.su001.pre_CCGGTAGGTTTAGGAA	bcc.su001.pre_CCGGTAGGTTTAGGAA	3	0	0	0	0	0	10	0	2	su001	pre	NA	Tumor_1	11.7482	6.05936	responder
bcc.su001.pre_CCGTGGAAGATGGGTC	bcc.su001.pre_CCGTGGAAGATGGGTC	0	0	0	0	0	0	0	0	0	su001	pre	NA	CD8_ex_T_cells	2.02158	1.93819	responder
bcc.su001.pre_CCTCAGTGTATGGTTC	bcc.su001.pre_CCTCAGTGTATGGTTC	0	0	0	0	0	0	0	0	0	su001	pre	NA	CD4_T_cells	0.0722303	6.05282	responder
bcc.su001.pre_CCTTCCCAGGGAACGG	bcc.su001.pre_CCTTCCCAGGGAACGG	0	0	0	0	0	0	0	0	0	su001	pre	NA	CD8_mem_T_cells	-7.84371	1.47507	responder
bcc.su001.pre_CCTTCGAAGACACGAC	bcc.su001.pre_CCTTCGAAGACACGAC	0	0	0	0	0	1	0	0	0	su001	pre	NA	CD8_mem_T_cells	-8.43171	2.41833	responder
bcc.su001.pre_CCTTTCTCAATGAAAC	bcc.su001.pre_CCTTTCTCAATGAAAC	0	0	0	0	0	0	0	0	1	su001	pre	NA	CD8_mem_T_cells	-6.46138	4.56203	responder
bcc.su001.pre_CCTTTCTCAGCCTTTC	bcc.su001.pre_CCTTTCTCAGCCTTTC	0	0	0	0	1	0	1	0	0	su001	pre	NA	Tumor_1	10.8957	2.75932	responder
bcc.su001.pre_CGAGCCAAGAATTGTG	bcc.su001.pre_CGAGCCAAGAATTGTG	0	0	0	0	0	0	0	0	0	su001	pre	NA	CD8_mem_T_cells	-9.557	1.64842	responder
bcc.su001.pre_CGAGCCAAGTCTCGGC	bcc.su001.pre_CGAGCCAAGTCTCGGC	0	0	0	0	0	0	0	0	0	su001	pre	NA	CD4_T_cells	1.91439	5.95173	responder
bcc.su001.pre_CGATGGCGTCACCTAA	bcc.su001.pre_CGATGGCGTCACCTAA	0	0	0	0	0	1	0	0	0	su001	pre	NA	CD4_T_cells	-1.50266	5.20835	responder
bcc.su001.pre_CGCCAAGCACGAAAGC	bcc.su001.pre_CGCCAAGCACGAAAGC	0	0	0	0	0	0	2	0	0	su001	pre	NA	Endothelial	1.76042	-17.8278	responder
bcc.su001.pre_CGCTGGAAGAGGTTAT	bcc.su001.pre_CGCTGGAAGAGGTTAT	0	0	0	0	0	2	1	0	0	su001	pre	NA	CD8_ex_T_cells	3.66411	5.96561	responder
bcc.su001.pre_CGCTTCACACTTAAGC	bcc.su001.pre_CGCTTCACACTTAAGC	0	0	0	0	0	0	1	0	0	su001	pre	NA	CD8_ex_T_cells	4.69292	3.66591	responder
bcc.su001.pre_CGGACTGAGTGTACTC	bcc.su001.pre_CGGACTGAGTGTACTC	0	0	0	0	0	0	0	0	0	su001	pre	NA	CD4_T_cells	-4.93334	7.27719	responder
bcc.su001.pre_CGGTTAACATCGATGT	bcc.su001.pre_CGGTTAACATCGATGT	0	0	0	0	0	0	2	0	1	su001	pre	NA	Tcell_prolif	2.36709	11.7833	responder
bcc.su001.pre_CGTAGCGTCAAGGCTT	bcc.su001.pre_CGTAGCGTCAAGGCTT	0	0	0	0	0	0	0	0	0	su001	pre	NA	CD8_mem_T_cells	-10.5465	2.11444	responder
bcc.su001.pre_CGTCTACAGCCCAGCT	bcc.su001.pre_CGTCTACAGCCCAGCT	0	0	0	0	0	2	0	0	0	su001	pre	NA	CD8_mem_T_cells	-6.48779	3.24761	responder
bcc.su001.pre_CGTGAGCTCAAGAAGT	bcc.su001.pre_CGTGAGCTCAAGAAGT	0	0	0	0	0	1	0	0	0	su001	pre	NA	Tumor_1	14.6578	3.34724	responder
bcc.su001.pre_CTACATTGTCAGTGGA	bcc.su001.pre_CTACATTGTCAGTGGA	0	0	0	0	0	0	0	0	1	su001	pre	NA	Endothelial	1.6685	-16.2496	responder
bcc.su001.pre_CTAGCCTCATCCTTGC	bcc.su001.pre_CTAGCCTCATCCTTGC	0	0	0	0	0	0	1	0	0	su001	pre	NA	pDCs	11.2206	-10.0161	responder
bcc.su001.pre_CTAGTGAGTCAGGACA	bcc.su001.pre_CTAGTGAGTCAGGACA	0	0	0	0	0	0	0	0	0	su001	pre	NA	CD8_act_T_cells	-1.02052	-3.7119	responder
bcc.su001.pre_CTCCTAGCAAGCTGAG	bcc.su001.pre_CTCCTAGCAAGCTGAG	0	0	0	0	0	0	0	0	0	su001	pre	NA	CD8_ex_T_cells	3.59015	6.06048	responder
bcc.su001.pre_CTCGTACTCGCCAAAT	bcc.su001.pre_CTCGTACTCGCCAAAT	0	0	0	0	0	1	0	0	0	su001	pre	NA	CD8_mem_T_cells	-7.86182	2.42328	responder
bcc.su001.pre_CTCTACGAGGTTCCTA	bcc.su001.pre_CTCTACGAGGTTCCTA	0	0	0	0	0	0	2	0	0	su001	pre	NA	Macrophages	6.59412	-7.70584	responder
bcc.su001.pre_CTGAAGTCAAGCGCTC	bcc.su001.pre_CTGAAGTCAAGCGCTC	0	0	0	0	0	2	0	0	0	su001	pre	NA	CAFs	12.4614	-5.14381	responder
bcc.su001.pre_CTGATCCCACGAAAGC	bcc.su001.pre_CTGATCCCACGAAAGC	0	0	0	0	0	0	1	0	0	su001	pre	NA	CD8_mem_T_cells	-6.12507	3.50716	responder
bcc.su001.pre_CTGTTTAAGAGACTAT	bcc.su001.pre_CTGTTTAAGAGACTAT	0	0	0	0	0	0	0	0	0	su001	pre	NA	CD8_ex_T_cells	1.16813	2.05897	responder
bcc.su001.pre_CTTACCGAGACCCACC	bcc.su001.pre_CTTACCGAGACCCACC	2	0	0	0	0	0	3	0	0	su001	pre	NA	Tumor_1	11.8768	4.83209	responder
bcc.su001.pre_GAACATCGTCAACTGT	bcc.su001.pre_GAACATCGTCAACTGT	0	0	0	0	0	0	0	0	0	su001	pre	NA	CD8_ex_T_cells	3.56407	3.65202	responder
bcc.su001.pre_GAACGGACACATCCAA	bcc.su001.pre_GAACGGACACATCCAA	0	0	0	0	0	0	1	0	0	su001	pre	NA	CD8_mem_T_cells	-1.36323	1.52728	responder
bcc.su001.pre_GAACGGAGTAGGACAC	bcc.su001.pre_GAACGGAGTAGGACAC	0	0	0	1	0	0	0	0	0	su001	pre	NA	CD8_ex_T_cells	3.88607	1.65405	responder
bcc.su001.pre_GAACGGAGTGCACCAC	bcc.su001.pre_GAACGGAGTGCACCAC	0	0	0	0	0	0	1	0	0	su001	pre	NA	Tregs	5.11577	11.9623	responder
bcc.su001.pre_GAATGAAAGGTGCTAG	bcc.su001.pre_GAATGAAAGGTGCTAG	1	0	0	0	1	0	0	0	0	su001	pre	NA	Tumor_1	13.4671	4.14453	responder
bcc.su001.pre_GACACGCTCAACACTG	bcc.su001.pre_GACACGCTCAACACTG	0	0	0	0	0	0	0	0	0	su001	pre	NA	Tregs	-0.441507	11.273	responder
bcc.su001.pre_GACAGAGAGTTAACGA	bcc.su001.pre_GACAGAGAGTTAACGA	0	0	0	0	0	0	0	0	0	su001	pre	NA	Plasma_cells	-14.5296	-7.54753	responder
bcc.su001.pre_GACGCGTGTTTGGGCC	bcc.su001.pre_GACGCGTGTTTGGGCC	0	0	0	0	0	0	1	0	0	su001	pre	NA	Tumor_1	13.7045	2.8045	responder
bcc.su001.pre_GACGGCTCAAGACGTG	bcc.su001.pre_GACGGCTCAAGACGTG	0	0	0	0	0	0	0	0	0	su001	pre	NA	CD8_mem_T_cells	-9.29595	2.22077	responder
bcc.su001.pre_GACGTGCCAGACAGGT	bcc.su001.pre_GACGTGCCAGACAGGT	0	0	0	0	0	0	2	0	0	su001	pre	NA	CD8_mem_T_cells	-9.54958	0.784176	responder
bcc.su001.pre_GAGCAGATCGGAAATA	bcc.su001.pre_GAGCAGATCGGAAATA	0	0	0	0	0	0	0	0	0	su001	pre	NA	CD4_T_cells	-0.985044	7.44184	responder
bcc.su001.pre_GATCTAGGTTATCCGA	bcc.su001.pre_GATCTAGGTTATCCGA	0	0	0	0	0	0	2	0	0	su001	pre	NA	CD8_mem_T_cells	-10.4497	2.11794	responder
bcc.su001.pre_GATTCAGTCTACCAGA	bcc.su001.pre_GATTCAGTCTACCAGA	0	0	0	0	0	3	0	0	0	su001	pre	NA	CD8_mem_T_cells	-4.2089	-0.317336	responder
bcc.su001.pre_GCATACACATCCTTGC	bcc.su001.pre_GCATACACATCCTTGC	0	0	0	0	0	1	1	0	1	su001	pre	NA	Macrophages	6.07174	-6.57353	responder
bcc.su001.pre_GCATGCGAGTCCGGTC	bcc.su001.pre_GCATGCGAGTCCGGTC	0	0	0	0	0	0	0	0	0	su001	pre	NA	CD8_mem_T_cells	-9.63671	1.15456	responder
bcc.su001.pre_GCGCAGTAGAAGAAGC	bcc.su001.pre_GCGCAGTAGAAGAAGC	0	0	0	0	0	1	2	0	0	su001	pre	NA	CD8_mem_T_cells	-3.18711	0.672559	responder
bcc.su001.pre_GCGCGATTCAGTACGT	bcc.su001.pre_GCGCGATTCAGTACGT	0	0	0	0	0	1	3	0	0	su001	pre	NA	CD8_ex_T_cells	4.54234	5.48203	responder
bcc.su001.pre_GCGGGTTCATACGCTA	bcc.su001.pre_GCGGGTTCATACGCTA	0	0	0	0	0	0	0	0	0	su001	pre	NA	Tregs	-1.94811	11.8493	responder
bcc.su001.pre_GCGGGTTGTTGTCGCG	bcc.su001.pre_GCGGGTTGTTGTCGCG	0	0	0	0	0	0	0	0	0	su001	pre	NA	Tregs	-0.660856	10.5501	responder
bcc.su001.pre_GCTCCTAAGCGTTCCG	bcc.su001.pre_GCTCCTAAGCGTTCCG	0	0	0	0	0	0	0	0	0	su001	pre	NA	CD8_mem_T_cells	-7.80594	2.20804	responder
bcc.su001.pre_GCTCCTATCATTCACT	bcc.su001.pre_GCTCCTATCATTCACT	1	0	0	0	0	1	1	0	0	su001	pre	NA	Myofibroblasts	14.9845	-2.38894	responder
bcc.su001.pre_GCTCCTATCGTCACGG	bcc.su001.pre_GCTCCTATCGTCACGG	0	0	0	0	0	0	0	0	1	su001	pre	NA	CD4_T_cells	-0.939246	9.17005	responder
bcc.su001.pre_GCTGCGAGTTACGTCA	bcc.su001.pre_GCTGCGAGTTACGTCA	0	0	0	0	0	0	1	0	0	su001	pre	NA	CD8_mem_T_cells	-6.37975	2.58931	responder
bcc.su001.pre_GCTTGAACAAAGGAAG	bcc.su001.pre_GCTTGAACAAAGGAAG	0	0	0	0	0	0	0	0	0	su001	pre	NA	Tregs	2.02314	11.7201	responder
bcc.su001.pre_GGAAAGCGTAAACCTC	bcc.su001.pre_GGAAAGCGTAAACCTC	0	0	0	0	0	0	0	0	0	su001	pre	NA	Myofibroblasts	12.4607	-1.88702	responder
bcc.su001.pre_GGCCGATAGCGCCTTG	bcc.su001.pre_GGCCGATAGCGCCTTG	0	0	0	0	0	0	1	0	0	su001	pre	NA	CD8_mem_T_cells	-10.8713	2.11619	responder
bcc.su001.pre_GGCCGATAGCTCAACT	bcc.su001.pre_GGCCGATAGCTCAACT	0	0	0	0	0	1	0	0	0	su001	pre	NA	Tumor_1	12.9564	1.60069	responder
bcc.su001.pre_GGCGACTTCACGATGT	bcc.su001.pre_GGCGACTTCACGATGT	0	0	0	0	0	0	1	0	0	su001	pre	NA	Tregs	3.3152	7.96161	responder
bcc.su001.pre_GGGCACTCACACTGCG	bcc.su001.pre_GGGCACTCACACTGCG	0	0	0	0	0	0	0	0	0	su001	pre	NA	CD8_ex_T_cells	4.53792	6.61725	responder
bcc.su001.pre_GGGTTGCCAAATCCGT	bcc.su001.pre_GGGTTGCCAAATCCGT	0	0	0	0	0	1	3	0	0	su001	pre	NA	CD8_mem_T_cells	-8.81028	5.23995	responder
bcc.su001.pre_GTAACTGAGCTGCAAG	bcc.su001.pre_GTAACTGAGCTGCAAG	0	0	0	0	0	0	0	0	0	su001	pre	NA	CD8_ex_T_cells	4.24214	3.32368	responder
bcc.su001.pre_GTACGTACACTTAAGC	bcc.su001.pre_GTACGTACACTTAAGC	0	0	0	0	0	0	0	0	0	su001	pre	NA	CD8_mem_T_cells	-6.03847	0.128209	responder
bcc.su001.pre_GTATCTTTCGGATGGA	bcc.su001.pre_GTATCTTTCGGATGGA	0	0	0	0	0	0	0	0	0	su001	pre	NA	CD8_ex_T_cells	1.77777	1.59367	responder
bcc.su001.pre_GTATTCTAGATCCCGC	bcc.su001.pre_GTATTCTAGATCCCGC	0	0	0	0	0	0	0	0	0	su001	pre	NA	CD4_T_cells	-0.773548	9.66981	responder
bcc.su001.pre_GTATTCTCACGAAGCA	bcc.su001.pre_GTATTCTCACGAAGCA	0	0	0	0	0	0	0	1	0	su001	pre	NA	Macrophages	3.85251	-6.62186	responder
bcc.su001.pre_GTCATTTTCGCCATAA	bcc.su001.pre_GTCATTTTCGCCATAA	0	0	0	0	0	0	0	0	0	su001	pre	NA	CD4_T_cells	1.79492	6.67506	responder
bcc.su001.pre_GTCGGGTGTAAGTGTA	bcc.su001.pre_GTCGGGTGTAAGTGTA	0	0	0	0	0	0	0	0	0	su001	pre	NA	CD8_mem_T_cells	-10.0567	4.54387	responder
bcc.su001.pre_GTCTCGTAGTGGTAGC	bcc.su001.pre_GTCTCGTAGTGGTAGC	0	0	0	0	0	0	0	0	0	su001	pre	NA	pDCs	11.5709	-10.8493	responder
bcc.su001.pre_GTCTTCGTCGCGGATC	bcc.su001.pre_GTCTTCGTCGCGGATC	0	0	0	0	0	0	0	0	0	su001	pre	NA	Myofibroblasts	12.6885	-2.02037	responder
bcc.su001.pre_GTGTTAGAGACTGGGT	bcc.su001.pre_GTGTTAGAGACTGGGT	0	0	0	0	0	0	0	0	0	su001	pre	NA	Tregs	0.430139	10.9882	responder
bcc.su001.pre_GTTCATTGTGATGCCC	bcc.su001.pre_GTTCATTGTGATGCCC	0	0	0	0	0	0	1	0	0	su001	pre	NA	CD8_mem_T_cells	-7.66048	-1.03335	responder
bcc.su001.pre_GTTCGGGGTACATCCA	bcc.su001.pre_GTTCGGGGTACATCCA	0	0	0	0	0	0	0	0	0	su001	pre	NA	Tregs	-0.135452	10.3104	responder
bcc.su001.pre_GTTCTCGAGTCCGTAT	bcc.su001.pre_GTTCTCGAGTCCGTAT	0	0	0	0	0	0	2	0	0	su001	pre	NA	CD8_mem_T_cells	-5.86648	1.54776	responder
bcc.su001.pre_TAAACCGAGATAGGAG	bcc.su001.pre_TAAACCGAGATAGGAG	0	0	0	0	0	1	0	0	0	su001	pre	NA	CD8_mem_T_cells	-7.0136	-0.716141	responder
bcc.su001.pre_TAAACCGCATATGGTC	bcc.su001.pre_TAAACCGCATATGGTC	0	0	0	0	0	0	1	0	0	su001	pre	NA	Plasma_cells	-9.20903	-8.33941	responder
bcc.su001.pre_TAAGAGAGTCAGGACA	bcc.su001.pre_TAAGAGAGTCAGGACA	0	0	0	0	0	0	0	0	0	su001	pre	NA	CD8_mem_T_cells	-6.37487	-0.00379129	responder
bcc.su001.pre_TAAGCGTAGCGTAGTG	bcc.su001.pre_TAAGCGTAGCGTAGTG	0	0	0	0	0	0	0	0	0	su001	pre	NA	CD8_ex_T_cells	4.55576	4.36763	responder
bcc.su001.pre_TACCTATTCCCTCAGT	bcc.su001.pre_TACCTATTCCCTCAGT	0	0	0	0	0	0	1	0	0	su001	pre	NA	CD8_mem_T_cells	-7.79738	0.301661	responder
bcc.su001.pre_TACCTTACACATTAGC	bcc.su001.pre_TACCTTACACATTAGC	0	0	0	0	0	1	0	0	0	su001	pre	NA	Myofibroblasts	14.9152	-2.6225	responder
bcc.su001.pre_TACGGGCCATATGAGA	bcc.su001.pre_TACGGGCCATATGAGA	0	0	0	0	0	0	1	0	0	su001	pre	NA	Melanocytes	5.84303	-2.84307	responder
bcc.su001.pre_TACGGTACACTGTTAG	bcc.su001.pre_TACGGTACACTGTTAG	0	0	0	0	0	0	0	0	0	su001	pre	NA	CD8_mem_T_cells	-8.24165	2.79223	responder
bcc.su001.pre_TACTCGCGTTTACTCT	bcc.su001.pre_TACTCGCGTTTACTCT	0	0	0	0	0	0	0	0	0	su001	pre	NA	CD8_ex_T_cells	1.70779	-0.364557	responder
bcc.su001.pre_TAGAGCTTCAAGCCTA	bcc.su001.pre_TAGAGCTTCAAGCCTA	0	0	0	0	0	0	0	0	0	su001	pre	NA	CD8_ex_T_cells	1.58348	5.44753	responder
bcc.su001.pre_TAGCCGGAGTCAAGCG	bcc.su001.pre_TAGCCGGAGTCAAGCG	0	0	0	0	0	0	0	0	1	su001	pre	NA	CD4_T_cells	-0.833708	8.04879	responder
bcc.su001.pre_TAGCCGGTCGTTACGA	bcc.su001.pre_TAGCCGGTCGTTACGA	0	0	0	0	0	0	1	0	0	su001	pre	NA	CD4_T_cells	-4.96954	7.77232	responder
bcc.su001.pre_TCAACGATCCGTCATC	bcc.su001.pre_TCAACGATCCGTCATC	0	0	0	0	0	0	0	0	0	su001	pre	NA	CD8_mem_T_cells	-6.65166	1.72964	responder
bcc.su001.pre_TCAATCTGTCTCTTAT	bcc.su001.pre_TCAATCTGTCTCTTAT	0	0	0	0	0	2	1	0	1	su001	pre	NA	Endothelial	3.8839	-16.3407	responder
bcc.su001.pre_TCACAAGTCTAACTTC	bcc.su001.pre_TCACAAGTCTAACTTC	0	0	0	0	0	0	0	0	0	su001	pre	NA	CD8_mem_T_cells	-9.14178	1.28338	responder
bcc.su001.pre_TCAGCTCGTACCGTAT	bcc.su001.pre_TCAGCTCGTACCGTAT	0	0	0	0	0	0	1	0	1	su001	pre	NA	CD4_T_cells	-4.80453	8.94189	responder
bcc.su001.pre_TCAGGATAGAGCTGCA	bcc.su001.pre_TCAGGATAGAGCTGCA	0	0	0	0	0	1	1	0	0	su001	pre	NA	NK_cells	-9.78288	-3.72397	responder
bcc.su001.pre_TCGAGGCAGCACAGGT	bcc.su001.pre_TCGAGGCAGCACAGGT	0	0	0	0	0	0	0	0	0	su001	pre	NA	CD4_T_cells	-3.57805	5.30364	responder
bcc.su001.pre_TCGCGAGAGGCTCAGA	bcc.su001.pre_TCGCGAGAGGCTCAGA	0	0	0	0	0	0	0	0	1	su001	pre	NA	CD4_T_cells	0.875492	5.57434	responder
bcc.su001.pre_TCGCGAGCACGTTGGC	bcc.su001.pre_TCGCGAGCACGTTGGC	0	0	0	0	0	1	0	0	0	su001	pre	NA	Tumor_1	13.1242	4.025	responder
bcc.su001.pre_TCGCGTTAGAGGGATA	bcc.su001.pre_TCGCGTTAGAGGGATA	0	0	0	0	0	0	0	0	0	su001	pre	NA	CD4_T_cells	0.930371	5.68238	responder
bcc.su001.pre_TCGGGACCAACGCACC	bcc.su001.pre_TCGGGACCAACGCACC	0	0	0	0	0	0	0	0	0	su001	pre	NA	CD8_ex_T_cells	4.87029	3.81418	responder
bcc.su001.pre_TCGGTAACATTAGCCA	bcc.su001.pre_TCGGTAACATTAGCCA	0	0	0	0	0	0	0	0	0	su001	pre	NA	CD8_ex_T_cells	4.61353	1.92385	responder
bcc.su001.pre_TCGTAGATCTTGTACT	bcc.su001.pre_TCGTAGATCTTGTACT	1	0	0	0	0	2	4	0	0	su001	pre	NA	Tumor_1	11.39	1.47971	responder
bcc.su001.pre_TCTATTGTCTCCAACC	bcc.su001.pre_TCTATTGTCTCCAACC	0	0	0	0	0	0	0	0	0	su001	pre	NA	CD8_ex_T_cells	3.73776	4.38398	responder
bcc.su001.pre_TCTTCGGAGCAGCGTA	bcc.su001.pre_TCTTCGGAGCAGCGTA	0	0	0	0	0	0	1	0	0	su001	pre	NA	Macrophages	7.57968	-7.31467	responder
bcc.su001.pre_TCTTTCCGTCTAGAGG	bcc.su001.pre_TCTTTCCGTCTAGAGG	0	0	0	0	0	1	0	0	0	su001	pre	NA	Myofibroblasts	14.2299	-2.34584	responder
bcc.su001.pre_TGACTAGAGAAGGACA	bcc.su001.pre_TGACTAGAGAAGGACA	0	0	0	0	0	0	0	0	0	su001	pre	NA	CD8_mem_T_cells	-6.43969	1.63627	responder
bcc.su001.pre_TGACTTTAGAAGGACA	bcc.su001.pre_TGACTTTAGAAGGACA	0	0	0	0	0	0	0	1	0	su001	pre	NA	Macrophages	5.16483	-11.0016	responder
bcc.su001.pre_TGACTTTAGGCTCATT	bcc.su001.pre_TGACTTTAGGCTCATT	0	0	0	0	0	0	0	0	0	su001	pre	NA	CD8_ex_T_cells	3.82974	4.01222	responder
bcc.su001.pre_TGAGAGGCACAGACAG	bcc.su001.pre_TGAGAGGCACAGACAG	0	0	0	0	0	0	0	0	0	su001	pre	NA	CD8_ex_T_cells	1.79021	2.47218	responder
bcc.su001.pre_TGAGAGGTCTGGTGTA	bcc.su001.pre_TGAGAGGTCTGGTGTA	0	0	0	0	0	2	2	0	0	su001	pre	NA	CD8_ex_T_cells	5.01534	3.84911	responder
bcc.su001.pre_TGAGGGATCATGCTCC	bcc.su001.pre_TGAGGGATCATGCTCC	0	0	0	1	0	0	0	0	0	su001	pre	NA	pDCs	10.4208	-9.34076	responder
bcc.su001.pre_TGCCCTATCAAACCAC	bcc.su001.pre_TGCCCTATCAAACCAC	0	0	0	0	0	1	0	0	0	su001	pre	NA	CD4_T_cells	-0.15858	5.94052	responder
bcc.su001.pre_TGCTACCGTTGTGGCC	bcc.su001.pre_TGCTACCGTTGTGGCC	0	0	0	0	0	0	0	0	0	su001	pre	NA	Myofibroblasts	13.4946	-1.9888	responder
bcc.su001.pre_TGGCCAGTCATATCGG	bcc.su001.pre_TGGCCAGTCATATCGG	0	0	0	0	0	0	0	0	0	su001	pre	NA	Tregs	0.0415401	12.3333	responder
bcc.su001.pre_TGTGGTAGTGTTGAGG	bcc.su001.pre_TGTGGTAGTGTTGAGG	0	0	0	0	0	0	0	0	0	su001	pre	NA	Tumor_1	11.5678	5.14424	responder
bcc.su001.pre_TGTGTTTCATTGTGCA	bcc.su001.pre_TGTGTTTCATTGTGCA	0	0	0	0	0	0	1	0	0	su001	pre	NA	CD8_ex_T_cells	1.75734	0.639522	responder
bcc.su001.pre_TTAGTTCAGCCGCCTA	bcc.su001.pre_TTAGTTCAGCCGCCTA	0	0	0	0	0	0	0	0	0	su001	pre	NA	CD4_T_cells	0.82069	7.16029	responder
bcc.su001.pre_TTCTACAGTCGAATCT	bcc.su001.pre_TTCTACAGTCGAATCT	0	0	0	0	0	0	1	0	0	su001	pre	NA	NK_cells	-7.8603	-2.40861	responder
bcc.su001.pre_TTCTACATCTGCTGTC	bcc.su001.pre_TTCTACATCTGCTGTC	0	0	0	0	0	1	1	0	0	su001	pre	NA	Macrophages	5.09211	-14.5055	responder
bcc.su001.pre_TTCTTAGAGAGTACAT	bcc.su001.pre_TTCTTAGAGAGTACAT	0	0	0	0	0	0	0	0	0	su001	pre	NA	CD4_T_cells	0.238036	8.97817	responder
bcc.su001.pre_TTGACTTAGGTGTTAA	bcc.su001.pre_TTGACTTAGGTGTTAA	0	0	0	0	0	2	1	0	0	su001	pre	NA	Tumor_1	13.0506	1.74819	responder
bcc.su001.pre_TTGCCGTCAATCGGTT	bcc.su001.pre_TTGCCGTCAATCGGTT	1	0	0	0	0	0	1	0	0	su001	pre	NA	Tumor_1	11.6851	5.3259	responder
bcc.su001.pre_TTGCGTCTCACATAGC	bcc.su001.pre_TTGCGTCTCACATAGC	0	0	0	0	0	0	1	0	0	su001	pre	NA	CD8_ex_T_cells	2.09224	1.80437	responder
bcc.su001.pre_TTGTAGGAGTATTGGA	bcc.su001.pre_TTGTAGGAGTATTGGA	0	0	0	0	0	0	0	0	0	su001	pre	NA	CD8_mem_T_cells	-9.91958	2.34234	responder
bcc.su001.pre_TTTACTGCATGTAGTC	bcc.su001.pre_TTTACTGCATGTAGTC	0	0	0	0	0	0	2	0	0	su001	pre	NA	DCs	3.19908	-7.5172	responder
bcc.su002.pre_AACCGCGAGGGCATGT	bcc.su002.pre_AACCGCGAGGGCATGT	0	0	0	0	0	0	0	0	0	su002	pre	NA	Macrophages	6.16564	-13.3451	responder
bcc.su002.pre_AACTGGTTCTGTTTGT	bcc.su002.pre_AACTGGTTCTGTTTGT	0	0	0	0	0	0	0	0	0	su002	pre	NA	CD4_T_cells	-0.589916	5.20058	responder
bcc.su002.pre_AACTTTCCACCGATAT	bcc.su002.pre_AACTTTCCACCGATAT	0	0	0	0	0	0	0	0	0	su002	pre	NA	CD4_T_cells	3.68237	2.39369	responder
bcc.su002.pre_AAGGCAGCATCGGACC	bcc.su002.pre_AAGGCAGCATCGGACC	0	0	0	0	0	0	1	0	0	su002	pre	NA	Macrophages	5.72944	-10.6351	responder
bcc.su002.pre_AAGGCAGTCGACCAGC	bcc.su002.pre_AAGGCAGTCGACCAGC	0	0	0	0	0	0	0	0	0	su002	pre	NA	NK_cells	-5.81407	-3.87749	responder
bcc.su002.pre_AAGGTTCTCTGCGACG	bcc.su002.pre_AAGGTTCTCTGCGACG	0	0	0	0	0	0	1	0	0	su002	pre	NA	CD8_mem_T_cells	-5.26162	3.07617	responder
bcc.su002.pre_ACACCCTTCATTTGGG	bcc.su002.pre_ACACCCTTCATTTGGG	0	0	0	0	0	1	0	0	0	su002	pre	NA	Macrophages	6.0292	-12.725	responder
bcc.su002.pre_ACAGCTATCTGGTATG	bcc.su002.pre_ACAGCTATCTGGTATG	0	0	0	0	0	0	0	0	0	su002	pre	NA	Macrophages	6.55866	-12.6713	responder
bcc.su002.pre_ACCGTAAAGAGTGACC	bcc.su002.pre_ACCGTAAAGAGTGACC	1	0	0	0	0	0	0	2	0	su002	pre	NA	Tumor_2	12.6246	7.28455	responder
bcc.su002.pre_ACGAGCCAGAGTAAGG	bcc.su002.pre_ACGAGCCAGAGTAAGG	0	0	0	0	0	0	0	0	0	su002	pre	NA	CD4_T_cells	-1.75313	7.14867	responder
bcc.su002.pre_ACGAGCCGTAAGTTCC	bcc.su002.pre_ACGAGCCGTAAGTTCC	0	0	0	0	0	0	0	0	0	su002	pre	NA	CD8_mem_T_cells	-4.53201	2.03391	responder
bcc.su002.pre_ACGCCGAGTCGCTTCT	bcc.su002.pre_ACGCCGAGTCGCTTCT	0	0	0	0	0	0	2	0	0	su002	pre	NA	Macrophages	5.468	-10.2701	responder
bcc.su002.pre_ACGGGCTGTGTTGGGA	bcc.su002.pre_ACGGGCTGTGTTGGGA	0	0	0	0	0	0	1	0	0	su002	pre	NA	CD8_mem_T_cells	-1.45949	-0.314985	responder
bcc.su002.pre_ACTATCTCACGGTGTC	bcc.su002.pre_ACTATCTCACGGTGTC	0	0	0	0	0	0	0	0	0	su002	pre	NA	Tregs	4.14562	9.74008	responder
bcc.su002.pre_AGACGTTAGCGACGTA	bcc.su002.pre_AGACGTTAGCGACGTA	0	0	0	0	0	0	0	0	0	su002	pre	NA	Tregs	6.2995	12.7445	responder
bcc.su002.pre_AGATTGCCAAAGCGGT	bcc.su002.pre_AGATTGCCAAAGCGGT	0	0	0	0	0	0	0	0	0	su002	pre	NA	Macrophages	6.39118	-13.3253	responder
bcc.su002.pre_AGATTGCGTACTTAGC	bcc.su002.pre_AGATTGCGTACTTAGC	0	0	0	0	0	0	0	0	0	su002	pre	NA	CD4_T_cells	1.60701	3.19997	responder
bcc.su002.pre_AGCTTGACAGGTCGTC	bcc.su002.pre_AGCTTGACAGGTCGTC	0	0	0	0	0	0	0	0	0	su002	pre	NA	CAFs	10.1863	-3.45832	responder
bcc.su002.pre_AGCTTGACATCCCACT	bcc.su002.pre_AGCTTGACATCCCACT	0	0	0	0	0	0	0	0	0	su002	pre	NA	Macrophages	6.50061	-11.6524	responder
bcc.su002.pre_AGGCCACGTGTGCCTG	bcc.su002.pre_AGGCCACGTGTGCCTG	0	0	0	0	0	0	0	0	0	su002	pre	NA	Tregs	5.81794	11.5183	responder
bcc.su002.pre_AGGGAGTCATATACCG	bcc.su002.pre_AGGGAGTCATATACCG	0	0	0	0	0	0	0	0	0	su002	pre	NA	Tregs	2.17568	10.202	responder
bcc.su002.pre_AGTCTTTAGTATCTCG	bcc.su002.pre_AGTCTTTAGTATCTCG	0	0	0	0	0	0	0	0	0	su002	pre	NA	Myofibroblasts	12.2335	-1.71431	responder
bcc.su002.pre_AGTGGGACATGTAGTC	bcc.su002.pre_AGTGGGACATGTAGTC	0	0	0	0	0	0	0	0	0	su002	pre	NA	CD8_mem_T_cells	-5.84265	3.56589	responder
bcc.su002.pre_ATAACGCAGGTGACCA	bcc.su002.pre_ATAACGCAGGTGACCA	0	0	0	0	0	0	0	0	0	su002	pre	NA	Tcell_prolif	3.33814	-2.34053	responder
bcc.su002.pre_ATAGACCAGACGCACA	bcc.su002.pre_ATAGACCAGACGCACA	0	0	0	0	0	0	1	0	0	su002	pre	NA	Plasma_cells	-5.85665	-6.95168	responder
bcc.su002.pre_ATCTACTAGACTTTCG	bcc.su002.pre_ATCTACTAGACTTTCG	1	0	0	0	1	0	2	6	0	su002	pre	NA	Tumor_2	12.9304	9.99451	responder
bcc.su002.pre_ATTACTCGTAGCTCCG	bcc.su002.pre_ATTACTCGTAGCTCCG	0	0	0	0	0	0	0	0	0	su002	pre	NA	CD8_mem_T_cells	-3.28745	-0.696417	responder
bcc.su002.pre_ATTGGACTCAACACTG	bcc.su002.pre_ATTGGACTCAACACTG	0	0	0	0	0	0	0	0	0	su002	pre	NA	CD8_act_T_cells	-0.847656	0.673806	responder
bcc.su002.pre_ATTTCTGGTGCGCTTG	bcc.su002.pre_ATTTCTGGTGCGCTTG	0	0	0	0	0	0	0	0	0	su002	pre	NA	CD8_mem_T_cells	-1.44852	3.1636	responder
bcc.su002.pre_CAACCAAAGTGACATA	bcc.su002.pre_CAACCAAAGTGACATA	0	0	0	0	0	0	0	0	0	su002	pre	NA	Tregs	3.72969	10.7913	responder
bcc.su002.pre_CAACCAAGTAGAGGAA	bcc.su002.pre_CAACCAAGTAGAGGAA	0	0	0	0	0	0	1	0	0	su002	pre	NA	CD4_T_cells	0.615212	5.22761	responder
bcc.su002.pre_CAAGATCGTTCGCGAC	bcc.su002.pre_CAAGATCGTTCGCGAC	0	0	0	0	0	0	0	0	0	su002	pre	NA	CD4_T_cells	-3.32928	9.73054	responder
bcc.su002.pre_CAAGGCCTCGGCTTGG	bcc.su002.pre_CAAGGCCTCGGCTTGG	0	0	0	0	0	0	0	0	0	su002	pre	NA	Macrophages	5.48612	-10.3451	responder
bcc.su002.pre_CACACTCTCCACGTTC	bcc.su002.pre_CACACTCTCCACGTTC	0	0	0	0	0	0	0	0	0	su002	pre	NA	CD4_T_cells	1.05483	5.87496	responder
bcc.su002.pre_CACATTTAGGCTCATT	bcc.su002.pre_CACATTTAGGCTCATT	0	0	0	0	0	0	0	0	0	su002	pre	NA	Tregs	5.32007	10.3158	responder
bcc.su002.pre_CACCTTGCAAAGGTGC	bcc.su002.pre_CACCTTGCAAAGGTGC	0	0	0	0	0	0	0	0	0	su002	pre	NA	CD8_act_T_cells	-2.32041	-0.802422	responder
bcc.su002.pre_CAGTAACGTCATGCAT	bcc.su002.pre_CAGTAACGTCATGCAT	0	0	0	0	0	0	0	0	0	su002	pre	NA	Myofibroblasts	12.8413	-1.34932	responder
bcc.su002.pre_CATCAGACAGCGTTCG	bcc.su002.pre_CATCAGACAGCGTTCG	0	0	0	0	0	0	0	0	0	su002	pre	NA	CD8_act_T_cells	-2.27322	0.985456	responder
bcc.su002.pre_CATCAGAGTCTAGCGC	bcc.su002.pre_CATCAGAGTCTAGCGC	0	0	0	0	0	0	0	0	0	su002	pre	NA	CD8_mem_T_cells	-4.29627	-2.38767	responder
bcc.su002.pre_CATCCACTCAATACCG	bcc.su002.pre_CATCCACTCAATACCG	0	0	0	0	0	0	1	0	0	su002	pre	NA	CD8_act_T_cells	-4.30027	-2.89276	responder
bcc.su002.pre_CCACTACCACGGTAGA	bcc.su002.pre_CCACTACCACGGTAGA	0	0	0	0	0	1	0	0	0	su002	pre	NA	Melanocytes	8.88842	-4.48301	responder
bcc.su002.pre_CCAGCGATCTACCAGA	bcc.su002.pre_CCAGCGATCTACCAGA	0	0	0	0	0	0	0	0	0	su002	pre	NA	CD8_act_T_cells	-4.32469	-2.60801	responder
bcc.su002.pre_CCCAATCAGTACGTAA	bcc.su002.pre_CCCAATCAGTACGTAA	0	0	0	0	0	0	0	0	0	su002	pre	NA	Melanocytes	6.28505	-2.16417	responder
bcc.su002.pre_CCCTCCTCACTCGACG	bcc.su002.pre_CCCTCCTCACTCGACG	0	0	0	0	0	0	1	0	0	su002	pre	NA	CD8_mem_T_cells	-4.37463	0.138227	responder
bcc.su002.pre_CCCTCCTGTCGCTTTC	bcc.su002.pre_CCCTCCTGTCGCTTTC	0	0	0	0	0	1	4	0	0	su002	pre	NA	Macrophages	6.08214	-8.3511	responder
bcc.su002.pre_CCGGGATAGTGTCCCG	bcc.su002.pre_CCGGGATAGTGTCCCG	0	0	0	0	0	0	0	0	0	su002	pre	NA	Macrophages	6.4716	-13.3309	responder
bcc.su002.pre_CCTAAAGAGCGTGAAC	bcc.su002.pre_CCTAAAGAGCGTGAAC	0	0	0	0	0	0	0	0	0	su002	pre	NA	CD8_mem_T_cells	-0.844782	1.64234	responder
bcc.su002.pre_CCTACACCAAATTGCC	bcc.su002.pre_CCTACACCAAATTGCC	0	0	0	0	0	0	2	0	0	su002	pre	NA	CD4_T_cells	1.58178	3.75578	responder
bcc.su002.pre_CCTCAGTTCGGAATCT	bcc.su002.pre_CCTCAGTTCGGAATCT	0	0	0	0	0	0	1	0	0	su002	pre	NA	CD8_mem_T_cells	-4.30428	2.18879	responder
bcc.su002.pre_CCTTCCCTCTACCTGC	bcc.su002.pre_CCTTCCCTCTACCTGC	0	0	0	0	0	0	0	0	0	su002	pre	NA	Macrophages	5.64651	-14.2159	responder
bcc.su002.pre_CCTTTCTGTCACTTCC	bcc.su002.pre_CCTTTCTGTCACTTCC	0	0	0	0	0	0	0	0	0	su002	pre	NA	CD4_T_cells	1.0026	4.2036	responder
bcc.su002.pre_CGACCTTAGCTCCTCT	bcc.su002.pre_CGACCTTAGCTCCTCT	4	0	0	0	0	0	2	0	1	su002	pre	NA	Tumor_1	11.7683	1.41703	responder
bcc.su002.pre_CGAGCCAAGAAGCCCA	bcc.su002.pre_CGAGCCAAGAAGCCCA	0	0	0	0	0	2	0	0	0	su002	pre	NA	CD8_mem_T_cells	-5.47016	4.32098	responder
bcc.su002.pre_CGATTGATCACCCTCA	bcc.su002.pre_CGATTGATCACCCTCA	0	0	0	0	0	0	1	0	1	su002	pre	NA	Macrophages	5.99242	-11.4362	responder
bcc.su002.pre_CGCCAAGTCGCCCTTA	bcc.su002.pre_CGCCAAGTCGCCCTTA	0	0	0	0	0	1	1	0	0	su002	pre	NA	Tregs	2.14779	7.91008	responder
bcc.su002.pre_CGCCAAGTCTGCTGTC	bcc.su002.pre_CGCCAAGTCTGCTGTC	0	0	0	0	0	0	0	0	0	su002	pre	NA	CD4_T_cells	-0.521501	2.76294	responder
bcc.su002.pre_CGCGGTAAGCTCAACT	bcc.su002.pre_CGCGGTAAGCTCAACT	0	0	0	0	0	0	1	0	0	su002	pre	NA	CD8_mem_T_cells	-1.51958	0.86417	responder
bcc.su002.pre_CGCGGTACATAACCTG	bcc.su002.pre_CGCGGTACATAACCTG	2	0	0	0	0	0	2	0	0	su002	pre	NA	Tumor_1	13.8108	3.91332	responder
bcc.su002.pre_CGCTATCGTGGTCTCG	bcc.su002.pre_CGCTATCGTGGTCTCG	4	0	0	0	0	0	0	0	0	su002	pre	NA	Tumor_2	12.344	7.58196	responder
bcc.su002.pre_CGGACACGTTATGCGT	bcc.su002.pre_CGGACACGTTATGCGT	0	0	0	0	0	0	0	0	0	su002	pre	NA	Macrophages	5.03993	-8.97072	responder
bcc.su002.pre_CGGACGTGTCAAGCGA	bcc.su002.pre_CGGACGTGTCAAGCGA	0	0	0	0	0	0	0	0	0	su002	pre	NA	CD4_T_cells	2.16423	4.22608	responder
bcc.su002.pre_CGGACGTGTCAATGTC	bcc.su002.pre_CGGACGTGTCAATGTC	0	0	0	0	0	0	0	0	0	su002	pre	NA	CD8_mem_T_cells	-0.654421	1.29876	responder
bcc.su002.pre_CGGAGTCTCAGTTGAC	bcc.su002.pre_CGGAGTCTCAGTTGAC	0	0	0	0	0	0	0	0	0	su002	pre	NA	CD8_act_T_cells	-1.50451	-1.48167	responder
bcc.su002.pre_CGGGTCAGTCGCTTCT	bcc.su002.pre_CGGGTCAGTCGCTTCT	0	0	0	0	0	0	0	0	0	su002	pre	NA	CD8_act_T_cells	-1.07706	-0.234723	responder
bcc.su002.pre_CGGTTAAGTTATCACG	bcc.su002.pre_CGGTTAAGTTATCACG	0	0	0	0	0	0	1	0	0	su002	pre	NA	Macrophages	5.5621	-6.52343	responder
bcc.su002.pre_CGTGTAAGTGCACGAA	bcc.su002.pre_CGTGTAAGTGCACGAA	0	0	0	0	0	0	1	0	0	su002	pre	NA	CD8_mem_T_cells	-3.62596	2.68313	responder
bcc.su002.pre_CGTTAGACAGTGACAG	bcc.su002.pre_CGTTAGACAGTGACAG	0	0	0	0	0	0	2	0	0	su002	pre	NA	Tregs	3.58269	7.80991	responder
bcc.su002.pre_CTAAGACGTACCTACA	bcc.su002.pre_CTAAGACGTACCTACA	0	0	0	0	0	0	0	0	0	su002	pre	NA	CD8_act_T_cells	0.26661	-0.924461	responder
bcc.su002.pre_CTAGAGTTCCTGCTTG	bcc.su002.pre_CTAGAGTTCCTGCTTG	0	0	0	0	0	0	1	0	0	su002	pre	NA	CD8_act_T_cells	-3.04459	-2.09769	responder
bcc.su002.pre_CTAGTGAGTGCTTCTC	bcc.su002.pre_CTAGTGAGTGCTTCTC	0	0	0	0	0	0	1	0	0	su002	pre	NA	Macrophages	6.49974	-11.3096	responder
bcc.su002.pre_CTCACACGTGCACGAA	bcc.su002.pre_CTCACACGTGCACGAA	0	0	0	0	0	0	1	0	0	su002	pre	NA	CD8_act_T_cells	-0.897014	-0.479336	responder
bcc.su002.pre_CTGATCCTCATCGGAT	bcc.su002.pre_CTGATCCTCATCGGAT	0	0	0	0	0	0	0	0	0	su002	pre	NA	Tregs	3.93252	12.9065	responder
bcc.su002.pre_CTGCGGACAAGTCTAC	bcc.su002.pre_CTGCGGACAAGTCTAC	0	0	0	0	0	0	0	0	0	su002	pre	NA	Macrophages	6.21276	-13.8015	responder
bcc.su002.pre_CTTCTCTTCCATTCTA	bcc.su002.pre_CTTCTCTTCCATTCTA	0	0	0	0	0	0	0	0	0	su002	pre	NA	CD8_mem_T_cells	-1.23387	5.71146	responder
bcc.su002.pre_GAAACTCCAATCTGCA	bcc.su002.pre_GAAACTCCAATCTGCA	0	0	0	0	0	0	1	0	0	su002	pre	NA	CD4_T_cells	-1.52281	3.85461	responder
bcc.su002.pre_GACCTGGTCGTTACAG	bcc.su002.pre_GACCTGGTCGTTACAG	0	0	0	0	0	0	0	0	0	su002	pre	NA	CD8_mem_T_cells	-0.589688	4.47979	responder
bcc.su002.pre_GACTAACAGCGATAGC	bcc.su002.pre_GACTAACAGCGATAGC	0	0	0	0	0	0	1	0	0	su002	pre	NA	CD8_mem_T_cells	-1.43792	1.58488	responder
bcc.su002.pre_GACTACACAGGATTGG	bcc.su002.pre_GACTACACAGGATTGG	0	0	0	0	0	0	0	0	0	su002	pre	NA	Melanocytes	9.4674	-5.41832	responder
bcc.su002.pre_GATCAGTAGAATTCCC	bcc.su002.pre_GATCAGTAGAATTCCC	0	0	0	0	0	0	1	0	0	su002	pre	NA	CD4_T_cells	1.02148	3.69589	responder
bcc.su002.pre_GATCGATAGCATGGCA	bcc.su002.pre_GATCGATAGCATGGCA	0	0	0	0	0	0	0	0	0	su002	pre	NA	Macrophages	6.90234	-12.7873	responder
bcc.su002.pre_GATTCAGCAAGTCTGT	bcc.su002.pre_GATTCAGCAAGTCTGT	0	0	0	0	0	0	0	0	0	su002	pre	NA	CD8_mem_T_cells	-0.713661	0.915231	responder
bcc.su002.pre_GCACATAAGTCGTTTG	bcc.su002.pre_GCACATAAGTCGTTTG	0	0	0	0	0	0	0	0	0	su002	pre	NA	CD8_act_T_cells	-3.20783	2.88908	responder
bcc.su002.pre_GCACATATCCGTCATC	bcc.su002.pre_GCACATATCCGTCATC	0	0	0	0	0	0	0	0	0	su002	pre	NA	Macrophages	5.76768	-6.63998	responder
bcc.su002.pre_GCCAAATGTTCTGTTT	bcc.su002.pre_GCCAAATGTTCTGTTT	0	0	0	0	0	0	0	0	0	su002	pre	NA	Macrophages	5.8445	-9.99551	responder
bcc.su002.pre_GCGAGAAGTCACTGGC	bcc.su002.pre_GCGAGAAGTCACTGGC	0	0	0	0	0	1	0	2	0	su002	pre	NA	Macrophages	4.2865	-9.13665	responder
bcc.su002.pre_GCGCAACAGGACAGAA	bcc.su002.pre_GCGCAACAGGACAGAA	1	0	0	0	0	0	0	0	0	su002	pre	NA	Tumor_1	13.9818	2.52086	responder
bcc.su002.pre_GCGCGATAGAAACGAG	bcc.su002.pre_GCGCGATAGAAACGAG	0	0	0	0	0	1	0	0	0	su002	pre	NA	CD8_mem_T_cells	-0.630108	0.745601	responder
bcc.su002.pre_GCGCGATTCTTGTACT	bcc.su002.pre_GCGCGATTCTTGTACT	0	0	0	0	0	0	0	0	0	su002	pre	NA	CD8_mem_T_cells	-0.860542	0.646414	responder
bcc.su002.pre_GCGGGTTCACTTCTGC	bcc.su002.pre_GCGGGTTCACTTCTGC	0	0	0	0	0	0	1	0	0	su002	pre	NA	Macrophages	6.0127	-10.592	responder
bcc.su002.pre_GCTCCTAGTGACAAAT	bcc.su002.pre_GCTCCTAGTGACAAAT	0	0	0	0	0	0	0	0	0	su002	pre	NA	CD8_act_T_cells	-0.452603	-0.248435	responder
bcc.su002.pre_GCTGCAGGTCTAGTGT	bcc.su002.pre_GCTGCAGGTCTAGTGT	1	0	0	0	1	1	2	0	1	su002	pre	NA	Tumor_1	13.8438	4.73958	responder
bcc.su002.pre_GCTGCGACACCTGGTG	bcc.su002.pre_GCTGCGACACCTGGTG	0	0	0	0	0	0	1	0	0	su002	pre	NA	CD4_T_cells	1.51449	3.4704	responder
bcc.su002.pre_GGAAAGCTCGACCAGC	bcc.su002.pre_GGAAAGCTCGACCAGC	1	0	0	0	0	0	0	0	0	su002	pre	NA	Tumor_1	14.2431	3.30418	responder
bcc.su002.pre_GGAACTTGTCCGACGT	bcc.su002.pre_GGAACTTGTCCGACGT	0	0	0	0	0	0	2	0	0	su002	pre	NA	CD8_act_T_cells	-0.316422	-1.25221	responder
bcc.su002.pre_GGACAAGGTGTATGGG	bcc.su002.pre_GGACAAGGTGTATGGG	0	0	0	0	0	0	0	0	0	su002	pre	NA	CD8_mem_T_cells	-6.61418	1.11226	responder
bcc.su002.pre_GGACAGAAGCGTTGCC	bcc.su002.pre_GGACAGAAGCGTTGCC	0	0	0	0	0	0	1	0	0	su002	pre	NA	CD8_mem_T_cells	-1.5013	2.18262	responder
bcc.su002.pre_GGACAGAGTATAAACG	bcc.su002.pre_GGACAGAGTATAAACG	0	0	0	0	0	0	1	0	0	su002	pre	NA	Myofibroblasts	12.6436	-1.40975	responder
bcc.su002.pre_GGATTACAGGATATAC	bcc.su002.pre_GGATTACAGGATATAC	0	0	0	0	0	1	3	0	0	su002	pre	NA	DCs	1.97657	-7.63463	responder
bcc.su002.pre_GGCGACTCATACGCCG	bcc.su002.pre_GGCGACTCATACGCCG	0	0	0	0	0	0	1	0	0	su002	pre	NA	CD8_act_T_cells	-0.665242	-0.32555	responder
bcc.su002.pre_GGGAGATCACGTAAGG	bcc.su002.pre_GGGAGATCACGTAAGG	0	0	0	0	0	0	0	0	0	su002	pre	NA	CD4_T_cells	-2.00305	1.89752	responder
bcc.su002.pre_GGGTTGCGTGACGCCT	bcc.su002.pre_GGGTTGCGTGACGCCT	0	0	0	0	0	1	0	0	0	su002	pre	NA	CD8_mem_T_cells	-0.371963	3.07083	responder
bcc.su002.pre_GGTGTTATCACAGGCC	bcc.su002.pre_GGTGTTATCACAGGCC	0	0	0	0	0	0	0	0	0	su002	pre	NA	CD4_T_cells	1.36388	3.67832	responder
bcc.su002.pre_GTATCTTTCCTTAATC	bcc.su002.pre_GTATCTTTCCTTAATC	0	0	0	0	0	0	1	0	0	su002	pre	NA	CD4_T_cells	-1.28733	3.59146	responder
bcc.su002.pre_GTATCTTTCTGTCTAT	bcc.su002.pre_GTATCTTTCTGTCTAT	0	0	0	0	0	0	1	0	0	su002	pre	NA	Macrophages	6.70137	-12.6011	responder
bcc.su002.pre_GTGCGGTAGTACGCCC	bcc.su002.pre_GTGCGGTAGTACGCCC	0	0	0	0	0	0	0	0	0	su002	pre	NA	CD8_act_T_cells	-2.98557	-1.94913	responder
bcc.su002.pre_GTGCTTCCACATTAGC	bcc.su002.pre_GTGCTTCCACATTAGC	0	0	0	0	0	0	1	0	0	su002	pre	NA	CD8_mem_T_cells	-6.00189	0.675003	responder
bcc.su002.pre_GTTACAGTCTTGGGTA	bcc.su002.pre_GTTACAGTCTTGGGTA	0	0	0	0	0	0	0	0	0	su002	pre	NA	CD4_T_cells	2.08479	4.5827	responder
bcc.su002.pre_GTTCGGGCAGGAACGT	bcc.su002.pre_GTTCGGGCAGGAACGT	0	0	0	0	0	0	0	0	0	su002	pre	NA	Melanocytes	9.6716	-6.11356	responder
bcc.su002.pre_TAAGAGAGTCATATCG	bcc.su002.pre_TAAGAGAGTCATATCG	0	0	0	0	0	0	0	0	0	su002	pre	NA	Tregs	1.59022	-0.44001	responder
bcc.su002.pre_TACTCATAGACAAAGG	bcc.su002.pre_TACTCATAGACAAAGG	0	0	0	0	0	1	0	2	0	su002	pre	NA	Macrophages	5.10948	-8.69555	responder
bcc.su002.pre_TACTCATCATACGCCG	bcc.su002.pre_TACTCATCATACGCCG	0	0	0	0	0	0	1	0	0	su002	pre	NA	DCs	1.55237	-7.94625	responder
bcc.su002.pre_TACTCATGTAGCCTAT	bcc.su002.pre_TACTCATGTAGCCTAT	0	0	0	0	0	0	0	0	0	su002	pre	NA	CD8_act_T_cells	0.834898	-1.58787	responder
bcc.su002.pre_TACTTACCAAGTCTAC	bcc.su002.pre_TACTTACCAAGTCTAC	0	0	0	0	0	0	0	0	0	su002	pre	NA	CD8_mem_T_cells	-0.576998	3.29638	responder
bcc.su002.pre_TACTTACCAATGGAAT	bcc.su002.pre_TACTTACCAATGGAAT	0	0	0	0	0	0	2	0	0	su002	pre	NA	CD8_act_T_cells	-2.43023	-3.76509	responder
bcc.su002.pre_TACTTGTCAATCCGAT	bcc.su002.pre_TACTTGTCAATCCGAT	0	0	0	0	0	0	1	0	0	su002	pre	NA	Macrophages	6.20941	-9.45267	responder
bcc.su002.pre_TAGACCAGTGAACCTT	bcc.su002.pre_TAGACCAGTGAACCTT	0	0	0	0	0	0	0	0	0	su002	pre	NA	CD8_act_T_cells	-0.935364	0.200911	responder
bcc.su002.pre_TAGAGCTTCGAGGTAG	bcc.su002.pre_TAGAGCTTCGAGGTAG	0	0	0	0	0	0	0	0	0	su002	pre	NA	CD8_mem_T_cells	-0.605704	0.590274	responder
bcc.su002.pre_TAGCCGGAGACCGGAT	bcc.su002.pre_TAGCCGGAGACCGGAT	0	0	0	0	0	0	0	0	0	su002	pre	NA	CD8_act_T_cells	-4.82632	-2.44741	responder
bcc.su002.pre_TCAGCAATCTTCCTTC	bcc.su002.pre_TCAGCAATCTTCCTTC	0	0	0	0	0	0	0	0	0	su002	pre	NA	CD4_T_cells	-0.230649	3.57847	responder
bcc.su002.pre_TCAGCTCCACTCAGGC	bcc.su002.pre_TCAGCTCCACTCAGGC	0	0	0	0	1	0	0	0	2	su002	pre	NA	Endothelial	2.66487	-16.289	responder
bcc.su002.pre_TCATTACTCCTATTCA	bcc.su002.pre_TCATTACTCCTATTCA	0	0	0	0	0	0	0	0	0	su002	pre	NA	CAFs	10.2366	-2.99662	responder
bcc.su002.pre_TCCACACAGATAGGAG	bcc.su002.pre_TCCACACAGATAGGAG	0	0	0	0	0	0	1	0	0	su002	pre	NA	CD8_act_T_cells	-0.457072	0.0067478	responder
bcc.su002.pre_TCGTACCGTGGTAACG	bcc.su002.pre_TCGTACCGTGGTAACG	0	0	0	0	0	0	2	0	0	su002	pre	NA	Macrophages	6.12977	-13.1039	responder
bcc.su002.pre_TCTTCGGTCAGAGGTG	bcc.su002.pre_TCTTCGGTCAGAGGTG	0	0	0	0	0	0	0	0	0	su002	pre	NA	CD8_mem_T_cells	-5.90453	-0.833878	responder
bcc.su002.pre_TCTTTCCCAAAGCAAT	bcc.su002.pre_TCTTTCCCAAAGCAAT	0	0	0	0	0	1	2	0	0	su002	pre	NA	CD4_T_cells	0.726335	3.39582	responder
bcc.su002.pre_TGACAACGTCCTCTTG	bcc.su002.pre_TGACAACGTCCTCTTG	0	0	0	0	0	0	0	0	0	su002	pre	NA	CD4_T_cells	-1.51244	2.99534	responder
bcc.su002.pre_TGACTTTCATGTAAGA	bcc.su002.pre_TGACTTTCATGTAAGA	0	0	0	0	0	0	2	0	0	su002	pre	NA	Macrophages	7.59083	-5.98039	responder
bcc.su002.pre_TGAGCCGCATGCATGT	bcc.su002.pre_TGAGCCGCATGCATGT	0	0	0	0	0	0	0	0	0	su002	pre	NA	CD4_T_cells	1.85307	4.10375	responder
bcc.su002.pre_TGCCCTAAGCTAAACA	bcc.su002.pre_TGCCCTAAGCTAAACA	0	0	0	0	0	0	0	0	0	su002	pre	NA	CD8_mem_T_cells	-0.934211	1.62092	responder
bcc.su002.pre_TGCGGGTCAGTTCATG	bcc.su002.pre_TGCGGGTCAGTTCATG	0	0	0	0	0	0	1	0	0	su002	pre	NA	CD8_mem_T_cells	0.428669	-0.695221	responder
bcc.su002.pre_TGCGTGGCATGTCTCC	bcc.su002.pre_TGCGTGGCATGTCTCC	0	0	0	0	0	0	0	1	0	su002	pre	NA	Macrophages	6.3353	-12.112	responder
bcc.su002.pre_TGCTACCGTGACGGTA	bcc.su002.pre_TGCTACCGTGACGGTA	0	0	0	0	0	0	0	0	0	su002	pre	NA	CD8_act_T_cells	-3.56443	-2.37422	responder
bcc.su002.pre_TGGCCAGGTCCTCCAT	bcc.su002.pre_TGGCCAGGTCCTCCAT	0	0	0	0	0	0	0	0	0	su002	pre	NA	CD4_T_cells	0.497386	6.05568	responder
bcc.su002.pre_TGGCGCAGTCAATGTC	bcc.su002.pre_TGGCGCAGTCAATGTC	0	0	0	0	0	0	0	0	0	su002	pre	NA	Tregs	4.57299	9.89932	responder
bcc.su002.pre_TTAGGACTCAGTCCCT	bcc.su002.pre_TTAGGACTCAGTCCCT	0	0	0	0	0	0	0	0	0	su002	pre	NA	NK_cells	-5.66401	-3.47883	responder
bcc.su002.pre_TTATGCTCAAACAACA	bcc.su002.pre_TTATGCTCAAACAACA	0	0	0	0	0	0	0	0	0	su002	pre	NA	CD8_mem_T_cells	-3.30476	-1.19677	responder
bcc.su002.pre_TTCGAAGGTACAGCAG	bcc.su002.pre_TTCGAAGGTACAGCAG	0	0	0	0	0	1	0	1	0	su002	pre	NA	Macrophages	5.71827	-11.6382	responder
bcc.su002.pre_TTCTCAAGTTGATTGC	bcc.su002.pre_TTCTCAAGTTGATTGC	0	0	0	0	0	0	0	0	0	su002	pre	NA	CD8_act_T_cells	-2.28815	-2.45328	responder
bcc.su002.pre_TTGAACGCAGTGGAGT	bcc.su002.pre_TTGAACGCAGTGGAGT	0	0	0	0	0	0	1	0	0	su002	pre	NA	CD8_act_T_cells	-0.80151	2.28613	responder
bcc.su002.pre_TTGGAACTCGTAGATC	bcc.su002.pre_TTGGAACTCGTAGATC	0	0	0	0	0	0	0	0	0	su002	pre	NA	CD4_T_cells	2.58406	6.63524	responder
bcc.su002.pre_TTTACTGTCACAGTAC	bcc.su002.pre_TTTACTGTCACAGTAC	0	0	0	0	0	0	1	0	0	su002	pre	NA	CD4_T_cells	2.28319	5.28562	responder
bcc.su002.pre_TTTATGCTCTCAAACG	bcc.su002.pre_TTTATGCTCTCAAACG	0	0	0	0	0	0	1	0	0	su002	pre	NA	CD8_mem_T_cells	-5.01715	3.48367	responder
bcc.su002.pre_TTTGGTTCATGGTCAT	bcc.su002.pre_TTTGGTTCATGGTCAT	0	0	0	0	0	0	0	0	0	su002	pre	NA	Myofibroblasts	13.9954	-1.05897	responder
bcc.su003.pre_AACACGTCATAGACTC	bcc.su003.pre_AACACGTCATAGACTC	0	0	0	0	0	1	0	0	0	su003	pre	NA	CD8_mem_T_cells	-2.81858	1.21697	responder
bcc.su003.pre_AACTGGTCAGCTTAAC	bcc.su003.pre_AACTGGTCAGCTTAAC	0	0	0	0	0	1	0	0	0	su003	pre	NA	CD4_T_cells	0.137926	7.2649	responder
bcc.su003.pre_AACTTTCAGAAACCAT	bcc.su003.pre_AACTTTCAGAAACCAT	0	0	0	0	0	0	2	0	0	su003	pre	NA	CD8_mem_T_cells	-1.70949	1.9959	responder
bcc.su003.pre_AACTTTCCAGTGAGTG	bcc.su003.pre_AACTTTCCAGTGAGTG	0	0	0	0	0	1	1	0	0	su003	pre	NA	CD8_mem_T_cells	-3.14954	-0.342714	responder
bcc.su003.pre_AAGCCGCAGTGTACTC	bcc.su003.pre_AAGCCGCAGTGTACTC	0	0	0	0	0	0	0	0	0	su003	pre	NA	CAFs	10.5107	-3.11479	responder
bcc.su003.pre_AAGGAGCTCCCACTTG	bcc.su003.pre_AAGGAGCTCCCACTTG	0	0	0	0	0	0	0	0	0	su003	pre	NA	Melanocytes	9.52874	-5.94522	responder
bcc.su003.pre_AAGTCTGCATCAGTCA	bcc.su003.pre_AAGTCTGCATCAGTCA	0	0	0	0	0	0	0	0	1	su003	pre	NA	Tregs	1.36338	9.26734	responder
bcc.su003.pre_AAGTCTGCATCTATGG	bcc.su003.pre_AAGTCTGCATCTATGG	0	0	0	0	0	0	1	0	0	su003	pre	NA	CD8_mem_T_cells	-1.88061	1.21874	responder
bcc.su003.pre_AAGTCTGCATTCCTGC	bcc.su003.pre_AAGTCTGCATTCCTGC	0	0	0	0	0	1	1	0	0	su003	pre	NA	CAFs	10.4922	-3.61312	responder
bcc.su003.pre_AAGTCTGGTTCGCGAC	bcc.su003.pre_AAGTCTGGTTCGCGAC	0	0	0	0	0	0	0	0	0	su003	pre	NA	Macrophages	4.70099	-6.91906	responder
bcc.su003.pre_ACACCCTAGCGATAGC	bcc.su003.pre_ACACCCTAGCGATAGC	0	0	0	0	0	0	0	0	0	su003	pre	NA	CAFs	10.3309	-3.41753	responder
bcc.su003.pre_ACACTGAGTCCATGAT	bcc.su003.pre_ACACTGAGTCCATGAT	0	0	0	0	0	0	0	0	1	su003	pre	NA	CAFs	11.1015	-3.88651	responder
bcc.su003.pre_ACACTGATCAGCGACC	bcc.su003.pre_ACACTGATCAGCGACC	0	0	0	0	0	0	0	0	0	su003	pre	NA	Macrophages	5.15988	-8.27405	responder
bcc.su003.pre_ACAGCTATCACAACGT	bcc.su003.pre_ACAGCTATCACAACGT	0	0	0	0	0	0	0	0	1	su003	pre	NA	CD4_T_cells	-5.58972	7.51982	responder
bcc.su003.pre_ACCAGTACACGAAACG	bcc.su003.pre_ACCAGTACACGAAACG	0	0	0	0	0	0	0	0	0	su003	pre	NA	Myofibroblasts	13.4821	-1.37591	responder
bcc.su003.pre_ACCCACTAGCTTCGCG	bcc.su003.pre_ACCCACTAGCTTCGCG	0	0	0	0	0	0	0	0	0	su003	pre	NA	CD8_mem_T_cells	-5.91565	1.44708	responder
bcc.su003.pre_ACGCAGCAGCTAAACA	bcc.su003.pre_ACGCAGCAGCTAAACA	0	0	0	0	0	0	0	0	2	su003	pre	NA	Tregs	3.81671	7.54738	responder
bcc.su003.pre_ACGGGCTAGTACTTGC	bcc.su003.pre_ACGGGCTAGTACTTGC	0	0	0	0	0	0	0	0	0	su003	pre	NA	NK_cells	-7.44902	-4.02628	responder
bcc.su003.pre_ACGGGCTCATTGTGCA	bcc.su003.pre_ACGGGCTCATTGTGCA	0	0	0	0	0	0	1	0	0	su003	pre	NA	Endothelial	1.24543	-16.3136	responder
bcc.su003.pre_ACGGGTCCACAACGTT	bcc.su003.pre_ACGGGTCCACAACGTT	0	0	0	0	0	0	1	0	1	su003	pre	NA	CD8_mem_T_cells	-1.86112	4.48993	responder
bcc.su003.pre_ACGGGTCGTATCTGCA	bcc.su003.pre_ACGGGTCGTATCTGCA	0	0	0	0	0	0	0	0	0	su003	pre	NA	Macrophages	4.89671	-6.78377	responder
bcc.su003.pre_ACGTCAACATATACGC	bcc.su003.pre_ACGTCAACATATACGC	0	0	0	0	0	0	0	0	1	su003	pre	NA	CAFs	10.7497	-3.9032	responder
bcc.su003.pre_ACGTCAATCTCTTATG	bcc.su003.pre_ACGTCAATCTCTTATG	1	0	0	0	0	0	3	0	0	su003	pre	NA	Tumor_2	12.5061	8.98512	responder
bcc.su003.pre_ACTGTCCTCTAGAGTC	bcc.su003.pre_ACTGTCCTCTAGAGTC	0	0	0	0	0	1	5	0	1	su003	pre	NA	Melanocytes	8.8555	-4.47774	responder
bcc.su003.pre_ACTTGTTGTGCAGTAG	bcc.su003.pre_ACTTGTTGTGCAGTAG	0	0	0	0	0	1	0	0	0	su003	pre	NA	CD8_mem_T_cells	-1.39772	5.16608	responder
bcc.su003.pre_ACTTTCAGTTCTGAAC	bcc.su003.pre_ACTTTCAGTTCTGAAC	0	0	0	0	0	0	0	0	0	su003	pre	NA	CD8_mem_T_cells	-3.22955	3.484	responder
bcc.su003.pre_AGCCTAAGTCGACTAT	bcc.su003.pre_AGCCTAAGTCGACTAT	1	0	0	0	0	0	1	0	0	su003	pre	NA	Tumor_1	13.5574	1.38433	responder
bcc.su003.pre_AGCCTAATCAAGGTAA	bcc.su003.pre_AGCCTAATCAAGGTAA	0	0	0	0	0	0	0	0	0	su003	pre	NA	Endothelial	2.79258	-16.5835	responder
bcc.su003.pre_AGCTCCTCACAGAGGT	bcc.su003.pre_AGCTCCTCACAGAGGT	0	0	0	0	0	0	0	0	0	su003	pre	NA	CD8_mem_T_cells	-3.55388	3.24044	responder
bcc.su003.pre_AGGTCATCACCACGTG	bcc.su003.pre_AGGTCATCACCACGTG	0	0	0	0	0	1	0	0	0	su003	pre	NA	CD8_mem_T_cells	-2.37283	3.51962	responder
bcc.su003.pre_AGGTCCGAGATGTCGG	bcc.su003.pre_AGGTCCGAGATGTCGG	0	0	0	0	0	1	0	0	0	su003	pre	NA	CD8_mem_T_cells	0.346101	4.95986	responder
bcc.su003.pre_AGGTCCGAGTCCATAC	bcc.su003.pre_AGGTCCGAGTCCATAC	0	0	0	0	0	0	0	0	0	su003	pre	NA	Myofibroblasts	12.6331	-1.57543	responder
bcc.su003.pre_AGTGAGGCACCATCCT	bcc.su003.pre_AGTGAGGCACCATCCT	0	0	0	0	0	0	0	0	0	su003	pre	NA	pDCs	9.70297	-9.77993	responder
bcc.su003.pre_AGTGTCACAGGGAGAG	bcc.su003.pre_AGTGTCACAGGGAGAG	0	0	0	0	0	0	0	0	0	su003	pre	NA	Endothelial	1.26599	-16.6556	responder
bcc.su003.pre_ATAAGAGCAAGCCGCT	bcc.su003.pre_ATAAGAGCAAGCCGCT	0	0	0	0	0	0	0	0	1	su003	pre	NA	CD8_mem_T_cells	-8.8388	-1.66117	responder
bcc.su003.pre_ATAAGAGTCAGTGCAT	bcc.su003.pre_ATAAGAGTCAGTGCAT	0	0	0	0	0	0	0	0	0	su003	pre	NA	CAFs	10.5703	-3.45155	responder
bcc.su003.pre_ATAGACCTCAACGCTA	bcc.su003.pre_ATAGACCTCAACGCTA	0	0	0	0	0	0	0	0	0	su003	pre	NA	CD8_mem_T_cells	-9.99043	1.95814	responder
bcc.su003.pre_ATCATGGGTCGATTGT	bcc.su003.pre_ATCATGGGTCGATTGT	0	0	0	0	0	0	1	0	0	su003	pre	NA	Macrophages	5.61818	-7.7052	responder
bcc.su003.pre_ATCGAGTGTCGAGATG	bcc.su003.pre_ATCGAGTGTCGAGATG	0	0	0	0	0	0	0	0	0	su003	pre	NA	Tregs	5.11757	7.33902	responder
bcc.su003.pre_ATCTGCCGTAGCTCCG	bcc.su003.pre_ATCTGCCGTAGCTCCG	2	0	0	0	0	0	2	0	0	su003	pre	NA	Tumor_1	14.3228	2.84148	responder
bcc.su003.pre_ATGAGGGTCAGTTGAC	bcc.su003.pre_ATGAGGGTCAGTTGAC	0	0	0	0	0	0	0	0	0	su003	pre	NA	Macrophages	4.97662	-7.68437	responder
bcc.su003.pre_ATGCGATCACTGTGTA	bcc.su003.pre_ATGCGATCACTGTGTA	0	0	0	0	0	0	0	0	0	su003	pre	NA	CD8_ex_T_cells	4.7127	6.59749	responder
bcc.su003.pre_ATGTGTGCAGACAGGT	bcc.su003.pre_ATGTGTGCAGACAGGT	0	0	0	0	0	0	0	0	0	su003	pre	NA	Endothelial	1.47529	-17.2994	responder
bcc.su003.pre_ATGTGTGGTTTAAGCC	bcc.su003.pre_ATGTGTGGTTTAAGCC	0	0	0	0	0	0	0	0	0	su003	pre	NA	CD8_mem_T_cells	-4.06755	4.86202	responder
bcc.su003.pre_ATTGGACCAATACGCT	bcc.su003.pre_ATTGGACCAATACGCT	0	0	0	0	0	0	0	0	1	su003	pre	NA	CD8_mem_T_cells	-8.0728	2.69165	responder
bcc.su003.pre_ATTGGTGCAAGCCGCT	bcc.su003.pre_ATTGGTGCAAGCCGCT	0	0	0	0	1	0	1	0	0	su003	pre	NA	Endothelial	2.99569	-16.6598	responder
bcc.su003.pre_ATTTCTGCACTGTTAG	bcc.su003.pre_ATTTCTGCACTGTTAG	0	0	0	0	0	0	0	0	2	su003	pre	NA	CD8_act_T_cells	-0.88761	-0.0282578	responder
bcc.su003.pre_ATTTCTGCATCATCCC	bcc.su003.pre_ATTTCTGCATCATCCC	0	0	0	0	0	0	0	0	0	su003	pre	NA	CD8_act_T_cells	-0.491042	-1.24063	responder
bcc.su003.pre_CAACCTCTCAAACAAG	bcc.su003.pre_CAACCTCTCAAACAAG	0	0	0	0	0	1	2	0	1	su003	pre	NA	CD8_mem_T_cells	-1.97307	3.30983	responder
bcc.su003.pre_CAAGATCAGTCTTGCA	bcc.su003.pre_CAAGATCAGTCTTGCA	1	0	0	0	0	0	0	0	0	su003	pre	NA	CAFs	9.96799	-3.46139	responder
bcc.su003.pre_CAAGATCTCCCATTTA	bcc.su003.pre_CAAGATCTCCCATTTA	0	0	0	0	0	0	2	0	0	su003	pre	NA	CD8_mem_T_cells	-5.72734	4.05098	responder
bcc.su003.pre_CACACCTAGCGCCTTG	bcc.su003.pre_CACACCTAGCGCCTTG	0	0	0	0	0	1	2	4	0	su003	pre	NA	Tumor_2	13.4057	7.81883	responder
bcc.su003.pre_CACACCTGTAGATTAG	bcc.su003.pre_CACACCTGTAGATTAG	0	0	0	0	0	0	0	0	0	su003	pre	NA	CD8_mem_T_cells	-2.30178	3.92119	responder
bcc.su003.pre_CACACTCTCAGTCCCT	bcc.su003.pre_CACACTCTCAGTCCCT	0	0	0	0	0	0	0	0	0	su003	pre	NA	Endothelial	1.3874	-15.9418	responder
bcc.su003.pre_CACAGGCAGTCGATAA	bcc.su003.pre_CACAGGCAGTCGATAA	0	0	0	0	0	1	0	0	0	su003	pre	NA	CD8_mem_T_cells	-1.65885	3.21942	responder
bcc.su003.pre_CACCTTGAGGGAAACA	bcc.su003.pre_CACCTTGAGGGAAACA	0	0	0	0	0	0	0	0	0	su003	pre	NA	Endothelial	3.01812	-16.403	responder
bcc.su003.pre_CACTCCAAGACTTGAA	bcc.su003.pre_CACTCCAAGACTTGAA	0	0	0	0	0	0	1	0	0	su003	pre	NA	Tregs	2.88591	8.48809	responder
bcc.su003.pre_CACTCCAGTTACTGAC	bcc.su003.pre_CACTCCAGTTACTGAC	0	0	0	0	0	0	2	0	0	su003	pre	NA	Tregs	2.71942	7.53719	responder
bcc.su003.pre_CAGATCACAGCTTCGG	bcc.su003.pre_CAGATCACAGCTTCGG	0	0	0	0	0	1	6	0	0	su003	pre	NA	Melanocytes	9.03059	-4.99488	responder
bcc.su003.pre_CAGCAGCGTACCGCTG	bcc.su003.pre_CAGCAGCGTACCGCTG	0	0	0	0	0	0	2	0	0	su003	pre	NA	CD8_mem_T_cells	-1.39373	4.29838	responder
bcc.su003.pre_CAGCTGGAGGCCCTTG	bcc.su003.pre_CAGCTGGAGGCCCTTG	0	0	0	0	0	0	1	0	0	su003	pre	NA	Endothelial	1.45654	-15.8668	responder
bcc.su003.pre_CAGGTGCGTAGCCTCG	bcc.su003.pre_CAGGTGCGTAGCCTCG	0	0	0	0	0	0	0	0	0	su003	pre	NA	Endothelial	1.78109	-17.0769	responder
bcc.su003.pre_CAGTAACAGCGTCTAT	bcc.su003.pre_CAGTAACAGCGTCTAT	1	0	0	0	2	0	0	1	0	su003	pre	NA	Tumor_2	13.3258	7.81661	responder
bcc.su003.pre_CAGTAACTCGCGGATC	bcc.su003.pre_CAGTAACTCGCGGATC	0	0	0	0	0	0	1	0	0	su003	pre	NA	pDCs	9.28176	-9.578	responder
bcc.su003.pre_CATATTCCATTTCAGG	bcc.su003.pre_CATATTCCATTTCAGG	0	0	0	0	0	0	0	0	0	su003	pre	NA	CD8_mem_T_cells	-4.00023	-0.828516	responder
bcc.su003.pre_CATCAGAAGTGCTGCC	bcc.su003.pre_CATCAGAAGTGCTGCC	0	0	0	0	0	0	0	0	0	su003	pre	NA	CD4_T_cells	-4.03961	6.14686	responder
bcc.su003.pre_CATCGAAAGGTGTTAA	bcc.su003.pre_CATCGAAAGGTGTTAA	1	0	0	0	0	0	0	0	0	su003	pre	NA	CAFs	9.78608	-3.34603	responder
bcc.su003.pre_CATGACATCGCCATAA	bcc.su003.pre_CATGACATCGCCATAA	0	0	0	0	0	1	0	0	0	su003	pre	NA	CD8_mem_T_cells	-2.4621	5.30682	responder
bcc.su003.pre_CATGCCTTCAATACCG	bcc.su003.pre_CATGCCTTCAATACCG	0	0	0	0	0	0	0	0	0	su003	pre	NA	CAFs	10.2283	-3.74293	responder
bcc.su003.pre_CATGCCTTCCGCAAGC	bcc.su003.pre_CATGCCTTCCGCAAGC	0	0	0	0	0	0	0	0	0	su003	pre	NA	CD8_act_T_cells	-1.67645	-0.179981	responder
bcc.su003.pre_CATGGCGAGCCAACAG	bcc.su003.pre_CATGGCGAGCCAACAG	0	0	0	0	0	0	0	0	0	su003	pre	NA	CD8_act_T_cells	-2.53389	-1.46	responder
bcc.su003.pre_CATGGCGTCATTATCC	bcc.su003.pre_CATGGCGTCATTATCC	0	0	0	0	0	0	0	0	0	su003	pre	NA	CAFs	10.4297	-3.82302	responder
bcc.su003.pre_CATTCGCTCTCGGACG	bcc.su003.pre_CATTCGCTCTCGGACG	0	0	0	0	0	0	2	0	0	su003	pre	NA	Macrophages	7.68313	-6.77362	responder
bcc.su003.pre_CCACCTAGTGAAGGCT	bcc.su003.pre_CCACCTAGTGAAGGCT	0	0	0	0	0	1	2	0	0	su003	pre	NA	Macrophages	6.29255	-6.42165	responder
bcc.su003.pre_CCACCTATCTGCTTGC	bcc.su003.pre_CCACCTATCTGCTTGC	0	0	0	0	0	0	0	0	0	su003	pre	NA	Myofibroblasts	13.72	-2.37789	responder
bcc.su003.pre_CCACTACTCGTTTAGG	bcc.su003.pre_CCACTACTCGTTTAGG	0	0	0	0	0	0	0	0	0	su003	pre	NA	NK_cells	-7.36985	-4.10897	responder
bcc.su003.pre_CCAGCGATCAATCTCT	bcc.su003.pre_CCAGCGATCAATCTCT	0	0	0	0	0	0	0	0	0	su003	pre	NA	NK_cells	-8.2348	-3.98443	responder
bcc.su003.pre_CCATTCGCAAGTCTAC	bcc.su003.pre_CCATTCGCAAGTCTAC	0	0	0	0	0	0	0	0	0	su003	pre	NA	Macrophages	4.82728	-5.486	responder
bcc.su003.pre_CCCAATCTCGGGAGTA	bcc.su003.pre_CCCAATCTCGGGAGTA	1	0	0	0	1	0	0	0	0	su003	pre	NA	CAFs	11.3071	-4.51123	responder
bcc.su003.pre_CCGGGATGTGTAATGA	bcc.su003.pre_CCGGGATGTGTAATGA	0	0	0	0	0	0	0	0	0	su003	pre	NA	CD8_mem_T_cells	-2.02066	2.28731	responder
bcc.su003.pre_CCGTACTAGTGATCGG	bcc.su003.pre_CCGTACTAGTGATCGG	0	0	0	0	0	0	0	0	0	su003	pre	NA	CD8_mem_T_cells	-7.85056	2.49289	responder
bcc.su003.pre_CCGTACTTCCAAACTG	bcc.su003.pre_CCGTACTTCCAAACTG	0	0	0	0	0	1	0	0	1	su003	pre	NA	Tumor_1	13.9169	2.56154	responder
bcc.su003.pre_CCTAAAGTCCCAAGTA	bcc.su003.pre_CCTAAAGTCCCAAGTA	0	0	0	0	0	0	0	0	0	su003	pre	NA	Macrophages	5.08546	-6.91522	responder
bcc.su003.pre_CCTACACAGGGTATCG	bcc.su003.pre_CCTACACAGGGTATCG	0	0	0	0	0	0	1	0	0	su003	pre	NA	CD8_mem_T_cells	-3.54436	3.82836	responder
bcc.su003.pre_CCTACACCAAATTGCC	bcc.su003.pre_CCTACACCAAATTGCC	0	0	0	0	0	0	0	0	0	su003	pre	NA	Endothelial	3.65628	-16.6868	responder
bcc.su003.pre_CCTACCAAGCAGGTCA	bcc.su003.pre_CCTACCAAGCAGGTCA	0	0	0	0	0	0	0	0	0	su003	pre	NA	CD8_mem_T_cells	-5.97153	2.65528	responder
bcc.su003.pre_CCTACCACATGCGCAC	bcc.su003.pre_CCTACCACATGCGCAC	0	0	0	0	0	0	0	0	0	su003	pre	NA	Macrophages	4.62592	-7.58655	responder
bcc.su003.pre_CCTAGCTAGGAGTTGC	bcc.su003.pre_CCTAGCTAGGAGTTGC	2	0	0	0	0	0	0	0	0	su003	pre	NA	Tumor_2	12.1912	8.89333	responder
bcc.su003.pre_CCTAGCTGTCAGAATA	bcc.su003.pre_CCTAGCTGTCAGAATA	0	0	0	0	0	0	0	0	0	su003	pre	NA	Tregs	1.60579	9.83002	responder
bcc.su003.pre_CGAATGTAGAAGGCCT	bcc.su003.pre_CGAATGTAGAAGGCCT	0	0	0	0	0	0	1	0	0	su003	pre	NA	CD8_mem_T_cells	-1.67968	3.11608	responder
bcc.su003.pre_CGAATGTGTTCCTCCA	bcc.su003.pre_CGAATGTGTTCCTCCA	0	0	0	0	0	0	0	0	0	su003	pre	NA	Macrophages	5.60563	-6.19434	responder
bcc.su003.pre_CGACTTCAGCTTATCG	bcc.su003.pre_CGACTTCAGCTTATCG	0	0	0	0	0	0	0	0	0	su003	pre	NA	CD8_mem_T_cells	-7.52258	0.989471	responder
bcc.su003.pre_CGATTGACACAGACAG	bcc.su003.pre_CGATTGACACAGACAG	0	0	0	0	0	2	0	0	0	su003	pre	NA	Tregs	2.8981	7.44286	responder
bcc.su003.pre_CGCCAAGAGGGATACC	bcc.su003.pre_CGCCAAGAGGGATACC	0	0	0	0	0	0	1	0	0	su003	pre	NA	Melanocytes	6.85131	-1.92477	responder
bcc.su003.pre_CGCTTCAAGCCAGTAG	bcc.su003.pre_CGCTTCAAGCCAGTAG	0	0	0	0	0	1	0	0	0	su003	pre	NA	CD4_T_cells	-3.35338	7.9661	responder
bcc.su003.pre_CGGACTGCACGGTAAG	bcc.su003.pre_CGGACTGCACGGTAAG	0	0	0	0	0	0	1	0	0	su003	pre	NA	Endothelial	1.52425	-15.4786	responder
bcc.su003.pre_CGGAGTCTCTAACTCT	bcc.su003.pre_CGGAGTCTCTAACTCT	0	0	0	0	0	1	0	0	0	su003	pre	NA	Endothelial	3.73948	-16.3702	responder
bcc.su003.pre_CGGCTAGGTACACCGC	bcc.su003.pre_CGGCTAGGTACACCGC	0	0	0	0	0	0	0	0	0	su003	pre	NA	Macrophages	5.36141	-6.46155	responder
bcc.su003.pre_CGGCTAGGTGTGGTTT	bcc.su003.pre_CGGCTAGGTGTGGTTT	0	0	0	0	0	0	0	0	0	su003	pre	NA	CD8_mem_T_cells	-1.75861	1.1068	responder
bcc.su003.pre_CGGTTAAAGATATACG	bcc.su003.pre_CGGTTAAAGATATACG	0	0	0	0	0	0	0	0	0	su003	pre	NA	CD4_T_cells	-1.91626	6.40155	responder
bcc.su003.pre_CGGTTAAGTCTCTTTA	bcc.su003.pre_CGGTTAAGTCTCTTTA	0	0	0	0	0	1	0	0	0	su003	pre	NA	Macrophages	6.13393	-6.23679	responder
bcc.su003.pre_CGTAGCGAGGACATTA	bcc.su003.pre_CGTAGCGAGGACATTA	0	0	0	0	0	0	0	0	0	su003	pre	NA	CD8_mem_T_cells	-1.99029	4.57173	responder
bcc.su003.pre_CGTAGCGAGTTCGCGC	bcc.su003.pre_CGTAGCGAGTTCGCGC	1	0	0	0	0	0	2	0	0	su003	pre	NA	Tumor_2	13.3706	7.86063	responder
bcc.su003.pre_CGTAGGCAGGTGCAAC	bcc.su003.pre_CGTAGGCAGGTGCAAC	0	0	0	0	0	0	0	0	0	su003	pre	NA	CD8_mem_T_cells	-9.4516	-1.8746	responder
bcc.su003.pre_CGTCTACAGCTAGTCT	bcc.su003.pre_CGTCTACAGCTAGTCT	0	0	0	0	0	0	0	0	0	su003	pre	NA	Tregs	2.65791	11.8318	responder
bcc.su003.pre_CGTGAGCCATGGTTGT	bcc.su003.pre_CGTGAGCCATGGTTGT	0	0	0	0	0	1	0	0	0	su003	pre	NA	CD4_T_cells	-4.77121	7.52205	responder
bcc.su003.pre_CGTGTAAAGCGTCAAG	bcc.su003.pre_CGTGTAAAGCGTCAAG	0	0	0	0	0	0	2	0	0	su003	pre	NA	Macrophages	6.16882	-7.60866	responder
bcc.su003.pre_CGTTAGAGTTCCATGA	bcc.su003.pre_CGTTAGAGTTCCATGA	0	0	0	0	0	0	0	0	0	su003	pre	NA	Endothelial	1.05562	-16.9995	responder
bcc.su003.pre_CGTTGGGGTTTGTGTG	bcc.su003.pre_CGTTGGGGTTTGTGTG	0	0	0	0	0	0	1	0	0	su003	pre	NA	Melanocytes	9.62619	-6.02428	responder
bcc.su003.pre_CTAATGGAGCTAGTCT	bcc.su003.pre_CTAATGGAGCTAGTCT	0	0	0	0	0	2	1	0	1	su003	pre	NA	Tregs	5.55128	10.5424	responder
bcc.su003.pre_CTAATGGAGGCTAGAC	bcc.su003.pre_CTAATGGAGGCTAGAC	0	0	0	0	0	1	0	0	0	su003	pre	NA	CD8_mem_T_cells	-3.17672	3.30493	responder
bcc.su003.pre_CTACACCTCGGTCCGA	bcc.su003.pre_CTACACCTCGGTCCGA	0	0	0	0	0	0	0	0	1	su003	pre	NA	Endothelial	2.45509	-16.0266	responder
bcc.su003.pre_CTACATTCAGCTGTAT	bcc.su003.pre_CTACATTCAGCTGTAT	0	0	0	0	0	0	0	0	0	su003	pre	NA	Endothelial	1.66612	-17.1951	responder
bcc.su003.pre_CTACCCACAGTTAACC	bcc.su003.pre_CTACCCACAGTTAACC	0	0	0	0	0	0	0	0	0	su003	pre	NA	CD8_mem_T_cells	-1.97288	1.25794	responder
bcc.su003.pre_CTACCCACATGGATGG	bcc.su003.pre_CTACCCACATGGATGG	0	0	0	0	0	0	0	0	0	su003	pre	NA	Myofibroblasts	13.5095	-2.44064	responder
bcc.su003.pre_CTACGTCTCCCGGATG	bcc.su003.pre_CTACGTCTCCCGGATG	0	0	0	0	0	0	0	0	0	su003	pre	NA	Endothelial	3.0193	-16.9242	responder
bcc.su003.pre_CTAGAGTCACACAGAG	bcc.su003.pre_CTAGAGTCACACAGAG	0	0	0	0	0	0	0	0	0	su003	pre	NA	CD4_T_cells	-2.65803	8.24209	responder
bcc.su003.pre_CTAGAGTGTAGAAGGA	bcc.su003.pre_CTAGAGTGTAGAAGGA	0	0	0	0	0	0	0	0	0	su003	pre	NA	Tregs	4.24967	7.28905	responder
bcc.su003.pre_CTAGCCTAGTGTCCAT	bcc.su003.pre_CTAGCCTAGTGTCCAT	0	0	0	0	0	1	2	0	3	su003	pre	NA	Melanocytes	8.81359	-3.85541	responder
bcc.su003.pre_CTAGTGAAGTACGATA	bcc.su003.pre_CTAGTGAAGTACGATA	0	0	0	0	0	0	0	0	0	su003	pre	NA	Endothelial	1.69706	-15.8646	responder
bcc.su003.pre_CTCCTAGTCTCGGACG	bcc.su003.pre_CTCCTAGTCTCGGACG	1	0	0	0	0	0	0	0	0	su003	pre	NA	CAFs	10.3276	-4.06219	responder
bcc.su003.pre_CTCGAGGAGAGGGCTT	bcc.su003.pre_CTCGAGGAGAGGGCTT	0	0	0	0	0	1	1	0	0	su003	pre	NA	Macrophages	5.67971	-6.4814	responder
bcc.su003.pre_CTCGGAGGTCATTAGC	bcc.su003.pre_CTCGGAGGTCATTAGC	0	0	0	0	0	0	0	0	0	su003	pre	NA	CD4_T_cells	-2.62558	6.45216	responder
bcc.su003.pre_CTCGTACAGGCGACAT	bcc.su003.pre_CTCGTACAGGCGACAT	0	0	0	0	0	2	1	0	0	su003	pre	NA	Macrophages	5.68719	-8.34894	responder
bcc.su003.pre_CTCGTACTCAAACCGT	bcc.su003.pre_CTCGTACTCAAACCGT	0	0	0	0	0	1	0	0	0	su003	pre	NA	CD8_mem_T_cells	-2.15386	4.01828	responder
bcc.su003.pre_CTCTACGAGTCAAGCG	bcc.su003.pre_CTCTACGAGTCAAGCG	0	0	0	0	0	1	1	0	0	su003	pre	NA	CD8_mem_T_cells	-1.60177	2.76577	responder
bcc.su003.pre_CTCTGGTAGGTGCAAC	bcc.su003.pre_CTCTGGTAGGTGCAAC	0	0	0	0	0	1	2	0	0	su003	pre	NA	CAFs	12	-4.11352	responder
bcc.su003.pre_CTCTGGTGTAGAGCTG	bcc.su003.pre_CTCTGGTGTAGAGCTG	0	0	0	0	0	0	1	0	0	su003	pre	NA	Endothelial	1.14583	-16.7601	responder
bcc.su003.pre_CTCTGGTGTCCAGTGC	bcc.su003.pre_CTCTGGTGTCCAGTGC	0	0	0	0	0	1	1	0	0	su003	pre	NA	CAFs	10.7122	-4.09216	responder
bcc.su003.pre_CTGAAACTCTGAGGGA	bcc.su003.pre_CTGAAACTCTGAGGGA	0	0	0	0	0	0	0	0	0	su003	pre	NA	Endothelial	1.13659	-16.5314	responder
bcc.su003.pre_CTGATCCAGGGCATGT	bcc.su003.pre_CTGATCCAGGGCATGT	0	0	0	0	0	0	3	0	0	su003	pre	NA	Macrophages	6.73308	-6.69055	responder
bcc.su003.pre_CTGATCCCAAGCCGCT	bcc.su003.pre_CTGATCCCAAGCCGCT	1	0	0	0	0	0	0	0	1	su003	pre	NA	Tumor_1	13.3047	2.30141	responder
bcc.su003.pre_CTGCTGTTCAAGCCTA	bcc.su003.pre_CTGCTGTTCAAGCCTA	0	0	0	0	0	0	0	0	0	su003	pre	NA	CAFs	10.2355	-3.80367	responder
bcc.su003.pre_CTGGTCTGTTGTCGCG	bcc.su003.pre_CTGGTCTGTTGTCGCG	0	0	0	0	0	1	0	0	0	su003	pre	NA	Endothelial	1.22927	-16.4689	responder
bcc.su003.pre_CTGGTCTTCATCTGTT	bcc.su003.pre_CTGGTCTTCATCTGTT	0	0	0	0	0	0	0	0	0	su003	pre	NA	Endothelial	2.36866	-15.7343	responder
bcc.su003.pre_CTGTGCTGTAAGTTCC	bcc.su003.pre_CTGTGCTGTAAGTTCC	0	0	0	0	0	0	1	0	0	su003	pre	NA	CD8_mem_T_cells	-1.72323	2.69824	responder
bcc.su003.pre_CTTAGGATCGCGTTTC	bcc.su003.pre_CTTAGGATCGCGTTTC	0	0	0	0	0	0	0	0	0	su003	pre	NA	Tregs	0.585543	11.6424	responder
bcc.su003.pre_CTTGGCTCAGCTGTGC	bcc.su003.pre_CTTGGCTCAGCTGTGC	0	0	0	0	0	0	0	0	0	su003	pre	NA	CD8_mem_T_cells	-5.87117	1.01926	responder
bcc.su003.pre_CTTTGCGAGACAGGCT	bcc.su003.pre_CTTTGCGAGACAGGCT	0	0	0	0	0	0	4	0	0	su003	pre	NA	CD8_mem_T_cells	-2.00849	0.375773	responder
bcc.su003.pre_GAATGAACATACCATG	bcc.su003.pre_GAATGAACATACCATG	0	0	0	0	0	0	0	0	0	su003	pre	NA	Melanocytes	9.5697	-5.63851	responder
bcc.su003.pre_GACGCGTAGTGTTGAA	bcc.su003.pre_GACGCGTAGTGTTGAA	0	0	0	0	0	0	0	0	0	su003	pre	NA	CAFs	10.2491	-3.26565	responder
bcc.su003.pre_GACTACAGTAGAAGGA	bcc.su003.pre_GACTACAGTAGAAGGA	1	0	0	0	0	0	0	0	1	su003	pre	NA	CAFs	10.3553	-3.38798	responder
bcc.su003.pre_GAGCAGACATGACGGA	bcc.su003.pre_GAGCAGACATGACGGA	0	0	0	0	0	0	1	0	0	su003	pre	NA	CD8_mem_T_cells	-1.86377	4.4949	responder
bcc.su003.pre_GAGCAGAGTGACTCAT	bcc.su003.pre_GAGCAGAGTGACTCAT	0	0	0	0	0	0	0	0	0	su003	pre	NA	Tregs	-0.982351	10.7477	responder
bcc.su003.pre_GATCAGTCAGTGAGTG	bcc.su003.pre_GATCAGTCAGTGAGTG	0	0	0	0	0	2	1	0	0	su003	pre	NA	CD8_mem_T_cells	-2.79489	3.95154	responder
bcc.su003.pre_GATCGCGCAGCTATTG	bcc.su003.pre_GATCGCGCAGCTATTG	0	0	0	0	0	0	0	0	0	su003	pre	NA	NK_cells	-7.91776	-4.15927	responder
bcc.su003.pre_GATCTAGAGACTAAGT	bcc.su003.pre_GATCTAGAGACTAAGT	0	0	0	0	0	3	0	0	0	su003	pre	NA	Tregs	3.62337	7.27916	responder
bcc.su003.pre_GCAATCATCAAACAAG	bcc.su003.pre_GCAATCATCAAACAAG	0	0	0	0	0	0	0	0	0	su003	pre	NA	CAFs	11.537	-3.9131	responder
bcc.su003.pre_GCACTCTGTAGATTAG	bcc.su003.pre_GCACTCTGTAGATTAG	0	0	0	0	0	0	0	0	0	su003	pre	NA	CD8_mem_T_cells	-1.00729	1.96102	responder
bcc.su003.pre_GCAGTTAAGCATCATC	bcc.su003.pre_GCAGTTAAGCATCATC	0	0	0	0	0	0	1	0	0	su003	pre	NA	CD4_T_cells	-4.80008	8.40047	responder
bcc.su003.pre_GCAGTTAGTCCAGTAT	bcc.su003.pre_GCAGTTAGTCCAGTAT	0	0	0	0	0	0	1	0	1	su003	pre	NA	Endothelial	1.65214	-16.9142	responder
bcc.su003.pre_GCATGATTCTGACCTC	bcc.su003.pre_GCATGATTCTGACCTC	0	0	0	0	0	0	3	0	0	su003	pre	NA	CD8_mem_T_cells	-7.49081	-2.77627	responder
bcc.su003.pre_GCCAAATTCTCGTATT	bcc.su003.pre_GCCAAATTCTCGTATT	0	0	0	0	0	0	1	0	0	su003	pre	NA	Endothelial	1.60626	-16.9163	responder
bcc.su003.pre_GCGGGTTGTCGATTGT	bcc.su003.pre_GCGGGTTGTCGATTGT	0	0	0	0	0	1	1	0	0	su003	pre	NA	Macrophages	5.41567	-8.69002	responder
bcc.su003.pre_GCTGCGACAGCTATTG	bcc.su003.pre_GCTGCGACAGCTATTG	0	0	0	0	0	2	0	0	0	su003	pre	NA	pDCs	10.3584	-10.9546	responder
bcc.su003.pre_GCTTGAAGTCGAAAGC	bcc.su003.pre_GCTTGAAGTCGAAAGC	0	0	0	0	0	0	0	0	0	su003	pre	NA	CD4_T_cells	-3.30238	5.6116	responder
bcc.su003.pre_GGAACTTAGGGTTCCC	bcc.su003.pre_GGAACTTAGGGTTCCC	0	0	0	0	0	0	0	0	1	su003	pre	NA	NK_cells	-7.47565	-3.55928	responder
bcc.su003.pre_GGAATAACACCGGAAA	bcc.su003.pre_GGAATAACACCGGAAA	0	0	0	0	0	1	2	0	0	su003	pre	NA	pDCs	9.327	-10.1136	responder
bcc.su003.pre_GGACAAGCAGGATCGA	bcc.su003.pre_GGACAAGCAGGATCGA	0	0	0	0	0	0	1	0	0	su003	pre	NA	CD4_T_cells	-3.08651	7.92463	responder
bcc.su003.pre_GGAGCAACATCCTTGC	bcc.su003.pre_GGAGCAACATCCTTGC	0	0	0	0	0	0	0	0	0	su003	pre	NA	Macrophages	4.95668	-6.87421	responder
bcc.su003.pre_GGATGTTAGACGCAAC	bcc.su003.pre_GGATGTTAGACGCAAC	0	0	0	0	0	0	0	0	0	su003	pre	NA	Endothelial	1.09866	-17.3772	responder
bcc.su003.pre_GGATTACAGATGTGTA	bcc.su003.pre_GGATTACAGATGTGTA	0	0	0	0	0	0	1	0	0	su003	pre	NA	CD8_mem_T_cells	-1.53713	2.6753	responder
bcc.su003.pre_GGCAATTTCGCCTGTT	bcc.su003.pre_GGCAATTTCGCCTGTT	0	0	0	0	0	0	0	0	0	su003	pre	NA	CD4_T_cells	1.39782	-1.19638	responder
bcc.su003.pre_GGCCGATTCCCGGATG	bcc.su003.pre_GGCCGATTCCCGGATG	0	0	0	0	0	0	0	0	0	su003	pre	NA	NK_cells	-7.4129	-3.85801	responder
bcc.su003.pre_GGCTGGTAGCTGAAAT	bcc.su003.pre_GGCTGGTAGCTGAAAT	0	0	0	0	0	0	0	0	0	su003	pre	NA	CD8_act_T_cells	-1.54948	0.232518	responder
bcc.su003.pre_GGCTGGTGTTCTGGTA	bcc.su003.pre_GGCTGGTGTTCTGGTA	3	0	0	0	0	0	8	0	0	su003	pre	NA	Tumor_2	12.5598	9.98426	responder
bcc.su003.pre_GGGACCTGTGGACGAT	bcc.su003.pre_GGGACCTGTGGACGAT	0	0	0	0	0	0	3	0	1	su003	pre	NA	pDCs	10.0271	-10.3124	responder
bcc.su003.pre_GGGCACTAGCCAGTAG	bcc.su003.pre_GGGCACTAGCCAGTAG	0	0	0	0	0	0	0	0	0	su003	pre	NA	CD8_mem_T_cells	-2.669	2.21953	responder
bcc.su003.pre_GGGCACTCACTTCTGC	bcc.su003.pre_GGGCACTCACTTCTGC	0	0	0	0	1	0	0	0	1	su003	pre	NA	Endothelial	2.1007	-16.0611	responder
bcc.su003.pre_GTAACGTCACTCGACG	bcc.su003.pre_GTAACGTCACTCGACG	0	0	0	0	0	1	0	0	0	su003	pre	NA	CD8_mem_T_cells	-6.05653	3.03774	responder
bcc.su003.pre_GTACTCCTCGCTAGCG	bcc.su003.pre_GTACTCCTCGCTAGCG	0	0	0	0	0	1	0	0	0	su003	pre	NA	Melanocytes	9.5177	-5.92069	responder
bcc.su003.pre_GTACTTTGTGGTCCGT	bcc.su003.pre_GTACTTTGTGGTCCGT	0	0	0	0	0	0	0	0	0	su003	pre	NA	Endothelial	1.18101	-17.2921	responder
bcc.su003.pre_GTATTCTAGTGTCTCA	bcc.su003.pre_GTATTCTAGTGTCTCA	0	0	0	0	0	1	1	0	0	su003	pre	NA	Macrophages	5.97375	-7.68283	responder
bcc.su003.pre_GTCAAGTTCTTGACGA	bcc.su003.pre_GTCAAGTTCTTGACGA	0	0	0	0	0	0	0	0	0	su003	pre	NA	Myofibroblasts	14.0163	-2.17054	responder
bcc.su003.pre_GTCCTCATCTTTACGT	bcc.su003.pre_GTCCTCATCTTTACGT	0	0	0	0	0	0	0	0	0	su003	pre	NA	CD4_T_cells	-4.27512	7.49162	responder
bcc.su003.pre_GTCGTAAGTTCGGCAC	bcc.su003.pre_GTCGTAAGTTCGGCAC	0	0	0	0	0	1	0	0	0	su003	pre	NA	Macrophages	5.67314	-7.09469	responder
bcc.su003.pre_GTCTCGTAGCCACGTC	bcc.su003.pre_GTCTCGTAGCCACGTC	0	0	0	0	0	0	2	0	0	su003	pre	NA	CD8_mem_T_cells	-2.43034	1.57365	responder
bcc.su003.pre_GTGAAGGTCAAAGACA	bcc.su003.pre_GTGAAGGTCAAAGACA	0	0	0	0	0	0	0	0	0	su003	pre	NA	Endothelial	1.49711	-17.6854	responder
bcc.su003.pre_GTGCTTCTCGTCACGG	bcc.su003.pre_GTGCTTCTCGTCACGG	0	0	0	0	0	0	0	0	0	su003	pre	NA	Endothelial	1.32572	-16.42	responder
bcc.su003.pre_GTGTGCGTCTTGTCAT	bcc.su003.pre_GTGTGCGTCTTGTCAT	0	0	0	0	0	1	0	0	0	su003	pre	NA	Melanocytes	9.75659	-6.14851	responder
bcc.su003.pre_GTGTTAGTCTCATTCA	bcc.su003.pre_GTGTTAGTCTCATTCA	0	0	0	0	0	0	0	0	0	su003	pre	NA	CD4_T_cells	-2.28425	6.82505	responder
bcc.su003.pre_GTTCATTAGGCTCAGA	bcc.su003.pre_GTTCATTAGGCTCAGA	0	0	0	0	0	0	0	0	0	su003	pre	NA	Endothelial	1.22244	-16.1186	responder
bcc.su003.pre_GTTCGGGCAGCGATCC	bcc.su003.pre_GTTCGGGCAGCGATCC	0	0	0	0	0	0	0	0	0	su003	pre	NA	CD8_mem_T_cells	-2.29518	3.37508	responder
bcc.su003.pre_GTTCGGGTCTGATTCT	bcc.su003.pre_GTTCGGGTCTGATTCT	0	0	0	0	0	1	0	0	0	su003	pre	NA	CD8_mem_T_cells	-8.32349	0.410571	responder
bcc.su003.pre_TAAACCGAGACCTAGG	bcc.su003.pre_TAAACCGAGACCTAGG	0	0	0	0	0	0	0	0	0	su003	pre	NA	Tregs	3.92015	8.64199	responder
bcc.su003.pre_TAAGTGCAGATGGGTC	bcc.su003.pre_TAAGTGCAGATGGGTC	0	0	0	0	0	3	1	0	0	su003	pre	NA	NK_cells	-7.24823	-3.89992	responder
bcc.su003.pre_TACAGTGAGAGTCTGG	bcc.su003.pre_TACAGTGAGAGTCTGG	0	0	0	0	0	1	0	0	0	su003	pre	NA	CD8_mem_T_cells	-0.467511	3.27507	responder
bcc.su003.pre_TACCTATAGTGGTAGC	bcc.su003.pre_TACCTATAGTGGTAGC	0	0	0	0	0	1	1	0	0	su003	pre	NA	Tregs	2.56998	9.81336	responder
bcc.su003.pre_TACGGGCGTCTAAACC	bcc.su003.pre_TACGGGCGTCTAAACC	0	0	0	0	0	1	0	0	0	su003	pre	NA	CD8_mem_T_cells	-6.06564	2.08373	responder
bcc.su003.pre_TACTCATCAAGCGAGT	bcc.su003.pre_TACTCATCAAGCGAGT	0	0	0	0	0	0	0	0	0	su003	pre	NA	Melanocytes	9.22646	-5.78501	responder
bcc.su003.pre_TACTTACGTCGGCATC	bcc.su003.pre_TACTTACGTCGGCATC	0	0	0	0	0	0	0	0	0	su003	pre	NA	CAFs	11.2221	-4.10666	responder
bcc.su003.pre_TAGGCATGTCTTGCGG	bcc.su003.pre_TAGGCATGTCTTGCGG	0	0	0	0	0	0	1	0	0	su003	pre	NA	CAFs	11.3597	-4.4845	responder
bcc.su003.pre_TAGTGGTCAAGTTCTG	bcc.su003.pre_TAGTGGTCAAGTTCTG	0	0	0	0	0	0	0	0	0	su003	pre	NA	CD8_mem_T_cells	-4.75938	0.94027	responder
bcc.su003.pre_TATCAGGCATATGCTG	bcc.su003.pre_TATCAGGCATATGCTG	0	0	0	0	0	0	0	0	0	su003	pre	NA	NK_cells	-6.28972	-4.2062	responder
bcc.su003.pre_TATCTCAAGACAGACC	bcc.su003.pre_TATCTCAAGACAGACC	1	0	0	0	1	0	0	0	0	su003	pre	NA	Tumor_2	12.7579	8.46983	responder
bcc.su003.pre_TATTACCTCAGCACAT	bcc.su003.pre_TATTACCTCAGCACAT	0	0	0	0	0	1	0	0	0	su003	pre	NA	CD8_mem_T_cells	-9.66821	-2.04105	responder
bcc.su003.pre_TCAATCTTCAGTTGAC	bcc.su003.pre_TCAATCTTCAGTTGAC	0	0	0	0	0	0	0	0	0	su003	pre	NA	Myofibroblasts	14.7129	-1.47994	responder
bcc.su003.pre_TCAGCAATCAGCTCTC	bcc.su003.pre_TCAGCAATCAGCTCTC	0	0	0	0	0	0	0	0	0	su003	pre	NA	CAFs	10.8753	-3.81669	responder
bcc.su003.pre_TCAGCTCAGTCAATAG	bcc.su003.pre_TCAGCTCAGTCAATAG	0	0	0	0	0	0	0	0	0	su003	pre	NA	Endothelial	2.06021	-17.1116	responder
bcc.su003.pre_TCAGGTAAGCATGGCA	bcc.su003.pre_TCAGGTAAGCATGGCA	0	0	0	0	0	1	0	0	0	su003	pre	NA	CD8_mem_T_cells	-2.42233	3.28022	responder
bcc.su003.pre_TCATTACAGCGTTGCC	bcc.su003.pre_TCATTACAGCGTTGCC	0	0	0	0	0	0	0	0	0	su003	pre	NA	Tumor_2	12.4959	7.71436	responder
bcc.su003.pre_TCATTTGTCCCAAGAT	bcc.su003.pre_TCATTTGTCCCAAGAT	0	0	0	0	0	0	0	0	0	su003	pre	NA	CAFs	11.0202	-4.17988	responder
bcc.su003.pre_TCGAGGCGTAAGTTCC	bcc.su003.pre_TCGAGGCGTAAGTTCC	0	0	0	0	0	0	0	0	0	su003	pre	NA	Macrophages	5.66026	-5.21741	responder
bcc.su003.pre_TCGCGTTCATACTACG	bcc.su003.pre_TCGCGTTCATACTACG	0	0	0	0	0	1	0	0	0	su003	pre	NA	Macrophages	4.46389	-7.87	responder
bcc.su003.pre_TCGTACCGTCGGATCC	bcc.su003.pre_TCGTACCGTCGGATCC	0	0	0	0	0	1	0	0	0	su003	pre	NA	pDCs	9.15082	-10.0444	responder
bcc.su003.pre_TCGTAGATCGCCTGTT	bcc.su003.pre_TCGTAGATCGCCTGTT	0	0	0	0	0	0	0	0	1	su003	pre	NA	Endothelial	1.47816	-16.5394	responder
bcc.su003.pre_TCTGGAATCAAGAAGT	bcc.su003.pre_TCTGGAATCAAGAAGT	0	0	0	0	0	0	1	0	0	su003	pre	NA	NK_cells	-7.6064	-3.19067	responder
bcc.su003.pre_TGAAAGACAGTTAACC	bcc.su003.pre_TGAAAGACAGTTAACC	1	0	0	0	0	0	0	0	1	su003	pre	NA	CAFs	11.1486	-3.96614	responder
bcc.su003.pre_TGAGAGGTCGTATCAG	bcc.su003.pre_TGAGAGGTCGTATCAG	0	0	0	0	0	0	1	0	0	su003	pre	NA	CD4_T_cells	-2.43009	5.42025	responder
bcc.su003.pre_TGATTTCTCACAGTAC	bcc.su003.pre_TGATTTCTCACAGTAC	0	0	0	0	0	0	0	0	0	su003	pre	NA	CD4_T_cells	-0.235569	5.81759	responder
bcc.su003.pre_TGCCCATTCTGGTATG	bcc.su003.pre_TGCCCATTCTGGTATG	0	0	0	0	0	0	4	0	0	su003	pre	NA	Tumor_1	14.296	2.64074	responder
bcc.su003.pre_TGCGCAGGTCTCAACA	bcc.su003.pre_TGCGCAGGTCTCAACA	2	0	0	0	0	0	0	0	0	su003	pre	NA	CAFs	9.93559	-3.45464	responder
bcc.su003.pre_TGCGGGTCACCCTATC	bcc.su003.pre_TGCGGGTCACCCTATC	0	0	0	0	0	0	5	0	0	su003	pre	NA	CD8_mem_T_cells	-1.41382	1.88131	responder
bcc.su003.pre_TGCGTGGAGGAGTTGC	bcc.su003.pre_TGCGTGGAGGAGTTGC	0	0	0	0	0	0	0	0	0	su003	pre	NA	Macrophages	4.83449	-5.59883	responder
bcc.su003.pre_TGCGTGGGTTTGGGCC	bcc.su003.pre_TGCGTGGGTTTGGGCC	0	0	0	0	0	1	0	0	0	su003	pre	NA	Macrophages	7.53053	-6.5396	responder
bcc.su003.pre_TGCGTGGTCAGTTCGA	bcc.su003.pre_TGCGTGGTCAGTTCGA	0	0	0	0	0	0	0	0	0	su003	pre	NA	CD8_mem_T_cells	-6.03516	2.35524	responder
bcc.su003.pre_TGCTACCTCACTATTC	bcc.su003.pre_TGCTACCTCACTATTC	0	0	0	0	0	0	0	0	0	su003	pre	NA	CD8_mem_T_cells	-7.91527	3.15585	responder
bcc.su003.pre_TGCTGCTAGTCAATAG	bcc.su003.pre_TGCTGCTAGTCAATAG	3	0	0	0	0	0	0	0	0	su003	pre	NA	CAFs	10.8154	-4.02321	responder
bcc.su003.pre_TGGCTGGTCATAACCG	bcc.su003.pre_TGGCTGGTCATAACCG	0	0	0	0	0	0	1	0	0	su003	pre	NA	CAFs	10.5375	-3.75708	responder
bcc.su003.pre_TGGCTGGTCGCGTTTC	bcc.su003.pre_TGGCTGGTCGCGTTTC	0	0	0	0	0	0	0	0	0	su003	pre	NA	CAFs	10.9295	-4.21472	responder
bcc.su003.pre_TGTCCCACAGCGAACA	bcc.su003.pre_TGTCCCACAGCGAACA	0	0	0	0	0	1	0	0	0	su003	pre	NA	Melanocytes	9.52832	-4.92875	responder
bcc.su003.pre_TGTGGTAGTCTTGTCC	bcc.su003.pre_TGTGGTAGTCTTGTCC	0	0	0	0	0	0	0	0	0	su003	pre	NA	Endothelial	1.20063	-17.2442	responder
bcc.su003.pre_TGTGTTTCATTGGTAC	bcc.su003.pre_TGTGTTTCATTGGTAC	0	0	0	0	0	0	1	0	0	su003	pre	NA	Endothelial	1.02123	-16.9946	responder
bcc.su003.pre_TGTTCCGTCGGAAATA	bcc.su003.pre_TGTTCCGTCGGAAATA	0	0	0	0	0	0	0	0	0	su003	pre	NA	Macrophages	7.3211	-7.3591	responder
bcc.su003.pre_TTATGCTTCTGCCCTA	bcc.su003.pre_TTATGCTTCTGCCCTA	0	0	0	0	0	0	0	0	0	su003	pre	NA	CD4_T_cells	-5.09602	6.40068	responder
bcc.su003.pre_TTCGAAGCAGTTAACC	bcc.su003.pre_TTCGAAGCAGTTAACC	0	0	0	0	0	0	0	0	0	su003	pre	NA	CAFs	10.7489	-3.78911	responder
bcc.su003.pre_TTCGGTCTCATGCAAC	bcc.su003.pre_TTCGGTCTCATGCAAC	0	0	0	0	0	1	0	0	0	su003	pre	NA	NK_cells	-8.0608	-3.93134	responder
bcc.su003.pre_TTGACTTTCCCTAACC	bcc.su003.pre_TTGACTTTCCCTAACC	0	0	0	0	0	0	1	0	0	su003	pre	NA	pDCs	9.32729	-10.6333	responder
bcc.su003.pre_TTGCGTCCACGGTAGA	bcc.su003.pre_TTGCGTCCACGGTAGA	0	0	0	0	0	1	0	0	0	su003	pre	NA	CD8_ex_T_cells	5.18546	6.02806	responder
bcc.su003.pre_TTGGCAATCCACTCCA	bcc.su003.pre_TTGGCAATCCACTCCA	0	0	0	0	0	0	0	0	0	su003	pre	NA	CD8_mem_T_cells	-2.95738	-1.48644	responder
bcc.su003.pre_TTTATGCGTCGGCTCA	bcc.su003.pre_TTTATGCGTCGGCTCA	0	0	0	0	0	0	0	0	0	su003	pre	NA	CD8_mem_T_cells	-10.1349	-1.67423	responder
bcc.su003.pre_TTTCCTCAGTGCGATG	bcc.su003.pre_TTTCCTCAGTGCGATG	0	0	0	0	0	0	0	0	0	su003	pre	NA	CD8_ex_T_cells	2.62473	7.13939	responder
bcc.su003.pre_TTTGGTTCATAGGATA	bcc.su003.pre_TTTGGTTCATAGGATA	0	0	0	0	0	0	1	0	0	su003	pre	NA	Macrophages	8.08242	-6.68527	responder
bcc.su003.pre_TTTGGTTGTTACGTCA	bcc.su003.pre_TTTGGTTGTTACGTCA	0	0	0	0	0	0	1	0	0	su003	pre	NA	Macrophages	4.77389	-5.22112	responder
bcc.su003.pre_TTTGTCATCGACAGCC	bcc.su003.pre_TTTGTCATCGACAGCC	0	0	0	0	0	0	1	0	1	su003	pre	NA	Melanocytes	9.53069	-5.49432	responder
bcc.su004.pre.tcell_AAACCTGAGAGGTTGC	bcc.su004.pre.tcell_AAACCTGAGAGGTTGC	0	0	0	0	0	0	0	0	0	su004	pre	CD45+ CD3+	CD8_act_T_cells	0.608438	-1.56994	responder
bcc.su004.pre.tcell_AAATGCCAGACTCGGA	bcc.su004.pre.tcell_AAATGCCAGACTCGGA	0	0	0	0	0	0	0	0	0	su004	pre	CD45+ CD3+	CD8_mem_T_cells	-7.59133	-0.555831	responder
bcc.su004.pre.tcell_AAATGCCAGCCAGGAT	bcc.su004.pre.tcell_AAATGCCAGCCAGGAT	0	0	0	0	0	0	0	0	0	su004	pre	CD45+ CD3+	Tregs	0.377116	10.4922	responder
bcc.su004.pre.tcell_AAATGCCAGGCATGGT	bcc.su004.pre.tcell_AAATGCCAGGCATGGT	0	0	0	0	0	0	0	0	0	su004	pre	CD45+ CD3+	Tregs	4.01764	11.2994	responder
bcc.su004.pre.tcell_AACTCAGCAGGGTATG	bcc.su004.pre.tcell_AACTCAGCAGGGTATG	0	0	0	0	0	0	0	0	0	su004	pre	CD45+ CD3+	CD8_mem_T_cells	-2.18689	1.65294	responder
bcc.su004.pre.tcell_AACTCCCCATGTAGTC	bcc.su004.pre.tcell_AACTCCCCATGTAGTC	0	0	0	0	0	0	0	0	0	su004	pre	CD45+ CD3+	CD4_T_cells	-5.13882	7.59781	responder
bcc.su004.pre.tcell_AACTCCCTCCCAACGG	bcc.su004.pre.tcell_AACTCCCTCCCAACGG	0	0	0	0	0	0	0	0	0	su004	pre	CD45+ CD3+	CD8_mem_T_cells	-6.02882	-0.979625	responder
bcc.su004.pre.tcell_AACTGGTAGTGGAGAA	bcc.su004.pre.tcell_AACTGGTAGTGGAGAA	0	0	0	0	0	0	0	0	0	su004	pre	CD45+ CD3+	CD8_act_T_cells	-0.387894	-1.44959	responder
bcc.su004.pre.tcell_AAGCCGCTCAGTTAGC	bcc.su004.pre.tcell_AAGCCGCTCAGTTAGC	0	0	0	0	0	1	0	0	0	su004	pre	CD45+ CD3+	CD8_act_T_cells	-1.20105	-1.95327	responder
bcc.su004.pre.tcell_AAGGAGCCATCCAACA	bcc.su004.pre.tcell_AAGGAGCCATCCAACA	0	0	0	0	0	2	1	0	0	su004	pre	CD45+ CD3+	CD4_T_cells	-2.32435	7.47128	responder
bcc.su004.pre.tcell_AAGGTTCCAGGCAGTA	bcc.su004.pre.tcell_AAGGTTCCAGGCAGTA	0	0	0	0	0	0	0	0	0	su004	pre	CD45+ CD3+	Tregs	-2.74161	7.86276	responder
bcc.su004.pre.tcell_AAGGTTCGTTTGACAC	bcc.su004.pre.tcell_AAGGTTCGTTTGACAC	0	0	0	0	0	0	0	0	0	su004	pre	CD45+ CD3+	CD4_T_cells	-3.541	7.40137	responder
bcc.su004.pre.tcell_AAGTCTGGTGGGTCAA	bcc.su004.pre.tcell_AAGTCTGGTGGGTCAA	0	0	0	0	0	0	0	0	0	su004	pre	CD45+ CD3+	CD8_mem_T_cells	-4.92543	3.0009	responder
bcc.su004.pre.tcell_AATCCAGAGAGGGCTT	bcc.su004.pre.tcell_AATCCAGAGAGGGCTT	0	0	0	0	0	0	0	0	0	su004	pre	CD45+ CD3+	CD8_mem_T_cells	-5.1781	4.75668	responder
bcc.su004.pre.tcell_AATCGGTAGCTTTGGT	bcc.su004.pre.tcell_AATCGGTAGCTTTGGT	0	0	0	0	0	0	1	0	0	su004	pre	CD45+ CD3+	CD4_T_cells	-3.69614	7.1522	responder
bcc.su004.pre.tcell_ACACCAAAGTGGGTTG	bcc.su004.pre.tcell_ACACCAAAGTGGGTTG	0	0	0	0	0	0	0	0	0	su004	pre	CD45+ CD3+	CD8_mem_T_cells	-0.90813	1.33848	responder
bcc.su004.pre.tcell_ACACCAACACATCCGG	bcc.su004.pre.tcell_ACACCAACACATCCGG	0	0	0	0	0	0	1	0	0	su004	pre	CD45+ CD3+	CD8_mem_T_cells	-1.80514	1.39517	responder
bcc.su004.pre.tcell_ACACCGGCAGAGCCAA	bcc.su004.pre.tcell_ACACCGGCAGAGCCAA	0	0	0	0	0	0	0	0	0	su004	pre	CD45+ CD3+	CD8_act_T_cells	-2.41807	-1.39741	responder
bcc.su004.pre.tcell_ACACTGAAGCTATGCT	bcc.su004.pre.tcell_ACACTGAAGCTATGCT	0	0	0	0	0	0	0	0	0	su004	pre	CD45+ CD3+	CD8_mem_T_cells	-6.5687	3.07173	responder
bcc.su004.pre.tcell_ACACTGACAAGCTGAG	bcc.su004.pre.tcell_ACACTGACAAGCTGAG	0	0	0	0	0	0	0	0	0	su004	pre	CD45+ CD3+	CD8_mem_T_cells	-5.41579	4.75663	responder
bcc.su004.pre.tcell_ACACTGAGTAGGGTAC	bcc.su004.pre.tcell_ACACTGAGTAGGGTAC	0	0	0	0	0	0	0	0	0	su004	pre	CD45+ CD3+	CD8_mem_T_cells	-6.59827	4.85447	responder
bcc.su004.pre.tcell_ACAGCTACACTTCTGC	bcc.su004.pre.tcell_ACAGCTACACTTCTGC	0	0	0	0	0	0	0	0	1	su004	pre	CD45+ CD3+	CD8_ex_T_cells	4.10676	3.37549	responder
bcc.su004.pre.tcell_ACATACGCACGCGAAA	bcc.su004.pre.tcell_ACATACGCACGCGAAA	0	0	0	0	0	0	0	0	0	su004	pre	CD45+ CD3+	CD8_mem_T_cells	-3.89482	2.97603	responder
bcc.su004.pre.tcell_ACATCAGTCACCTTAT	bcc.su004.pre.tcell_ACATCAGTCACCTTAT	0	0	0	0	0	0	0	0	0	su004	pre	CD45+ CD3+	CD8_mem_T_cells	-3.08279	-0.00760991	responder
bcc.su004.pre.tcell_ACCAGTAGTTGCCTCT	bcc.su004.pre.tcell_ACCAGTAGTTGCCTCT	0	0	0	0	0	0	0	0	0	su004	pre	CD45+ CD3+	CD8_ex_T_cells	0.320773	4.16445	responder
bcc.su004.pre.tcell_ACCAGTATCTGCAGTA	bcc.su004.pre.tcell_ACCAGTATCTGCAGTA	0	0	0	0	0	2	0	0	0	su004	pre	CD45+ CD3+	Tregs	-1.72946	11.055	responder
bcc.su004.pre.tcell_ACCCACTAGAGCAATT	bcc.su004.pre.tcell_ACCCACTAGAGCAATT	0	0	0	0	0	0	0	0	0	su004	pre	CD45+ CD3+	CD8_act_T_cells	-0.435498	-1.25845	responder
bcc.su004.pre.tcell_ACCTTTAAGCCCAGCT	bcc.su004.pre.tcell_ACCTTTAAGCCCAGCT	0	0	0	0	0	0	0	0	0	su004	pre	CD45+ CD3+	CD4_T_cells	-0.843931	5.70421	responder
bcc.su004.pre.tcell_ACCTTTAAGCGCCTCA	bcc.su004.pre.tcell_ACCTTTAAGCGCCTCA	0	0	0	0	0	1	0	0	0	su004	pre	CD45+ CD3+	CD8_mem_T_cells	-4.73237	3.25718	responder
bcc.su004.pre.tcell_ACCTTTACATGGGACA	bcc.su004.pre.tcell_ACCTTTACATGGGACA	0	0	0	0	0	1	0	0	0	su004	pre	CD45+ CD3+	Tregs	1.92463	10.5733	responder
bcc.su004.pre.tcell_ACCTTTATCGAGCCCA	bcc.su004.pre.tcell_ACCTTTATCGAGCCCA	0	0	0	0	0	0	0	0	0	su004	pre	CD45+ CD3+	CD8_act_T_cells	-1.7047	-0.300695	responder
bcc.su004.pre.tcell_ACGAGCCCAGGCTGAA	bcc.su004.pre.tcell_ACGAGCCCAGGCTGAA	0	0	0	0	0	1	0	0	0	su004	pre	CD45+ CD3+	CD8_mem_T_cells	-4.75361	2.34778	responder
bcc.su004.pre.tcell_ACGAGCCTCACTCCTG	bcc.su004.pre.tcell_ACGAGCCTCACTCCTG	0	0	0	0	0	0	0	0	0	su004	pre	CD45+ CD3+	CD8_mem_T_cells	-1.33174	3.06787	responder
bcc.su004.pre.tcell_ACGATACTCAGGCAAG	bcc.su004.pre.tcell_ACGATACTCAGGCAAG	0	0	0	0	0	0	0	0	0	su004	pre	CD45+ CD3+	CD8_mem_T_cells	-5.09471	1.93468	responder
bcc.su004.pre.tcell_ACGATACTCTTTCCTC	bcc.su004.pre.tcell_ACGATACTCTTTCCTC	0	0	0	0	0	0	0	0	0	su004	pre	CD45+ CD3+	CD4_T_cells	-4.03961	7.61514	responder
bcc.su004.pre.tcell_ACGATGTCACAGGTTT	bcc.su004.pre.tcell_ACGATGTCACAGGTTT	0	0	0	0	0	1	0	0	0	su004	pre	CD45+ CD3+	CD8_mem_T_cells	-0.349443	8.56058	responder
bcc.su004.pre.tcell_ACGATGTTCCAATGGT	bcc.su004.pre.tcell_ACGATGTTCCAATGGT	0	0	0	0	0	1	0	0	0	su004	pre	CD45+ CD3+	CD8_mem_T_cells	-4.93154	4.86017	responder
bcc.su004.pre.tcell_ACGCAGCTCTCTGCTG	bcc.su004.pre.tcell_ACGCAGCTCTCTGCTG	0	0	0	0	0	0	1	0	0	su004	pre	CD45+ CD3+	CD8_mem_T_cells	-2.05323	0.578306	responder
bcc.su004.pre.tcell_ACGCCAGCAGTTCCCT	bcc.su004.pre.tcell_ACGCCAGCAGTTCCCT	0	0	0	0	0	0	0	0	0	su004	pre	CD45+ CD3+	CD8_act_T_cells	-5.04726	-2.33926	responder
bcc.su004.pre.tcell_ACGCCAGCATTCCTGC	bcc.su004.pre.tcell_ACGCCAGCATTCCTGC	0	0	0	0	0	0	1	0	1	su004	pre	CD45+ CD3+	Tregs	2.62106	10.249	responder
bcc.su004.pre.tcell_ACGCCGACAAGAAGAG	bcc.su004.pre.tcell_ACGCCGACAAGAAGAG	0	0	0	0	0	0	0	0	0	su004	pre	CD45+ CD3+	CD4_T_cells	-2.95122	1.86781	responder
bcc.su004.pre.tcell_ACGCCGATCAGGCCCA	bcc.su004.pre.tcell_ACGCCGATCAGGCCCA	0	0	0	0	0	0	1	0	0	su004	pre	CD45+ CD3+	CD8_mem_T_cells	-2.73773	-2.17933	responder
bcc.su004.pre.tcell_ACGGGCTGTCATCGGC	bcc.su004.pre.tcell_ACGGGCTGTCATCGGC	0	0	0	0	0	0	0	0	0	su004	pre	CD45+ CD3+	Tregs	1.15009	8.6104	responder
bcc.su004.pre.tcell_ACGTCAATCGGCTTGG	bcc.su004.pre.tcell_ACGTCAATCGGCTTGG	0	0	0	0	0	0	0	0	0	su004	pre	CD45+ CD3+	Tregs	3.69325	9.90513	responder
bcc.su004.pre.tcell_ACTATCTCACCAGATT	bcc.su004.pre.tcell_ACTATCTCACCAGATT	0	0	0	0	0	0	0	0	0	su004	pre	CD45+ CD3+	Tregs	3.07365	9.14225	responder
bcc.su004.pre.tcell_ACTATCTCATTCCTGC	bcc.su004.pre.tcell_ACTATCTCATTCCTGC	0	0	0	0	0	1	0	0	0	su004	pre	CD45+ CD3+	CD4_T_cells	-3.90007	5.49797	responder
bcc.su004.pre.tcell_ACTGAACAGTCATCCA	bcc.su004.pre.tcell_ACTGAACAGTCATCCA	0	0	0	0	0	0	0	0	0	su004	pre	CD45+ CD3+	CD4_T_cells	-2.91411	9.14535	responder
bcc.su004.pre.tcell_ACTGATGGTGTTGGGA	bcc.su004.pre.tcell_ACTGATGGTGTTGGGA	0	0	0	0	0	0	0	0	0	su004	pre	CD45+ CD3+	CD4_T_cells	-4.04656	6.95277	responder
bcc.su004.pre.tcell_ACTTACTGTAAGAGAG	bcc.su004.pre.tcell_ACTTACTGTAAGAGAG	0	0	0	0	0	0	0	0	0	su004	pre	CD45+ CD3+	CD8_mem_T_cells	-1.46124	3.33642	responder
bcc.su004.pre.tcell_ACTTACTTCTTGTACT	bcc.su004.pre.tcell_ACTTACTTCTTGTACT	0	0	0	0	0	0	0	0	1	su004	pre	CD45+ CD3+	Tregs	4.23384	12.5242	responder
bcc.su004.pre.tcell_ACTTGTTAGCCCAATT	bcc.su004.pre.tcell_ACTTGTTAGCCCAATT	0	0	0	0	0	1	3	0	0	su004	pre	CD45+ CD3+	CD8_mem_T_cells	-2.03595	1.30932	responder
bcc.su004.pre.tcell_ACTTTCACATCCCACT	bcc.su004.pre.tcell_ACTTTCACATCCCACT	0	0	0	0	0	1	0	0	0	su004	pre	CD45+ CD3+	CD8_mem_T_cells	-2.59873	-1.42918	responder
bcc.su004.pre.tcell_ACTTTCAGTCTTCGTC	bcc.su004.pre.tcell_ACTTTCAGTCTTCGTC	0	0	0	0	0	1	0	0	0	su004	pre	CD45+ CD3+	CD8_mem_T_cells	-5.13324	-0.664314	responder
bcc.su004.pre.tcell_ACTTTCATCGTTGCCT	bcc.su004.pre.tcell_ACTTTCATCGTTGCCT	0	0	0	0	0	1	1	0	0	su004	pre	CD45+ CD3+	CD8_mem_T_cells	-4.95736	-1.08548	responder
bcc.su004.pre.tcell_AGAGCTTCACGAGGTA	bcc.su004.pre.tcell_AGAGCTTCACGAGGTA	0	0	0	0	0	0	0	0	0	su004	pre	CD45+ CD3+	Tregs	1.46265	10.1053	responder
bcc.su004.pre.tcell_AGAGCTTTCGAACGGA	bcc.su004.pre.tcell_AGAGCTTTCGAACGGA	0	0	0	0	0	0	1	0	0	su004	pre	CD45+ CD3+	CD8_act_T_cells	-2.63957	-1.14622	responder
bcc.su004.pre.tcell_AGAGTGGCATCACCCT	bcc.su004.pre.tcell_AGAGTGGCATCACCCT	0	0	0	0	0	2	0	0	0	su004	pre	CD45+ CD3+	CD8_mem_T_cells	-4.97058	5.85224	responder
bcc.su004.pre.tcell_AGATCTGAGATGGGTC	bcc.su004.pre.tcell_AGATCTGAGATGGGTC	0	0	0	0	0	0	0	0	0	su004	pre	CD45+ CD3+	CD8_act_T_cells	-3.1894	-1.64556	responder
bcc.su004.pre.tcell_AGATCTGGTTGGAGGT	bcc.su004.pre.tcell_AGATCTGGTTGGAGGT	0	0	0	0	0	1	0	0	0	su004	pre	CD45+ CD3+	Tregs	3.20135	7.38467	responder
bcc.su004.pre.tcell_AGCATACAGCGCTCCA	bcc.su004.pre.tcell_AGCATACAGCGCTCCA	0	0	0	0	0	1	0	0	0	su004	pre	CD45+ CD3+	CD8_act_T_cells	-2.2392	-2.90043	responder
bcc.su004.pre.tcell_AGCCTAAAGTGATCGG	bcc.su004.pre.tcell_AGCCTAAAGTGATCGG	0	0	0	0	0	0	0	0	0	su004	pre	CD45+ CD3+	CD4_T_cells	-2.29	6.38584	responder
bcc.su004.pre.tcell_AGCCTAACATTAGGCT	bcc.su004.pre.tcell_AGCCTAACATTAGGCT	0	0	0	0	0	0	0	0	0	su004	pre	CD45+ CD3+	NK_cells	-4.66213	-3.45143	responder
bcc.su004.pre.tcell_AGCCTAAGTTCGGCAC	bcc.su004.pre.tcell_AGCCTAAGTTCGGCAC	0	0	0	0	0	0	1	0	0	su004	pre	CD45+ CD3+	CD8_mem_T_cells	-0.87699	0.931056	responder
bcc.su004.pre.tcell_AGCGGTCTCATTATCC	bcc.su004.pre.tcell_AGCGGTCTCATTATCC	0	0	0	0	0	0	0	0	0	su004	pre	CD45+ CD3+	CD8_act_T_cells	-2.52897	1.12733	responder
bcc.su004.pre.tcell_AGCGTCGTCTCAAACG	bcc.su004.pre.tcell_AGCGTCGTCTCAAACG	0	0	0	0	0	0	0	0	0	su004	pre	CD45+ CD3+	CD8_ex_T_cells	-1.55015	6.59849	responder
bcc.su004.pre.tcell_AGCTCCTAGACAGGCT	bcc.su004.pre.tcell_AGCTCCTAGACAGGCT	0	0	0	0	0	0	1	0	0	su004	pre	CD45+ CD3+	CD8_mem_T_cells	-4.18619	4.68372	responder
bcc.su004.pre.tcell_AGCTTGAGTCTTGCGG	bcc.su004.pre.tcell_AGCTTGAGTCTTGCGG	0	0	0	0	0	1	0	0	1	su004	pre	CD45+ CD3+	Tregs	3.51904	10.4723	responder
bcc.su004.pre.tcell_AGCTTGAGTTAAGAAC	bcc.su004.pre.tcell_AGCTTGAGTTAAGAAC	0	0	0	0	0	0	1	0	0	su004	pre	CD45+ CD3+	CD4_T_cells	-3.73978	5.78497	responder
bcc.su004.pre.tcell_AGCTTGATCGGACAAG	bcc.su004.pre.tcell_AGCTTGATCGGACAAG	0	0	0	0	0	0	0	0	0	su004	pre	CD45+ CD3+	CD8_act_T_cells	-2.2234	-0.472845	responder
bcc.su004.pre.tcell_AGGCCACGTATAAACG	bcc.su004.pre.tcell_AGGCCACGTATAAACG	0	0	0	0	0	1	1	0	0	su004	pre	CD45+ CD3+	CD8_act_T_cells	-1.71697	-4.19939	responder
bcc.su004.pre.tcell_AGGCCGTGTGTGTGCC	bcc.su004.pre.tcell_AGGCCGTGTGTGTGCC	0	0	0	0	0	0	0	0	0	su004	pre	CD45+ CD3+	CD8_mem_T_cells	-5.85981	-0.132817	responder
bcc.su004.pre.tcell_AGGCCGTTCCCTTGCA	bcc.su004.pre.tcell_AGGCCGTTCCCTTGCA	0	0	0	0	0	1	0	0	0	su004	pre	CD45+ CD3+	CD8_mem_T_cells	-1.75593	1.6113	responder
bcc.su004.pre.tcell_AGGGTGAAGTAGCGGT	bcc.su004.pre.tcell_AGGGTGAAGTAGCGGT	0	0	0	0	0	0	0	0	0	su004	pre	CD45+ CD3+	CD4_T_cells	-4.05972	6.65186	responder
bcc.su004.pre.tcell_AGTAGTCTCATACGGT	bcc.su004.pre.tcell_AGTAGTCTCATACGGT	0	0	0	0	0	0	0	0	0	su004	pre	CD45+ CD3+	CD8_mem_T_cells	-5.00507	3.79247	responder
bcc.su004.pre.tcell_AGTCTTTGTACCGGCT	bcc.su004.pre.tcell_AGTCTTTGTACCGGCT	0	0	0	0	0	0	0	0	0	su004	pre	CD45+ CD3+	CD8_mem_T_cells	-5.14128	3.34066	responder
bcc.su004.pre.tcell_AGTCTTTTCACGGTTA	bcc.su004.pre.tcell_AGTCTTTTCACGGTTA	0	0	0	0	0	0	0	0	0	su004	pre	CD45+ CD3+	CD4_T_cells	-4.50804	7.72977	responder
bcc.su004.pre.tcell_AGTCTTTTCCCAGGTG	bcc.su004.pre.tcell_AGTCTTTTCCCAGGTG	0	0	0	0	0	0	1	0	0	su004	pre	CD45+ CD3+	CD4_T_cells	-3.2908	6.55454	responder
bcc.su004.pre.tcell_AGTGGGATCGCCAGCA	bcc.su004.pre.tcell_AGTGGGATCGCCAGCA	0	0	0	0	0	0	0	0	0	su004	pre	CD45+ CD3+	Tregs	2.06991	10.9192	responder
bcc.su004.pre.tcell_AGTGTCACAAGGTTCT	bcc.su004.pre.tcell_AGTGTCACAAGGTTCT	0	0	0	0	0	0	1	0	0	su004	pre	CD45+ CD3+	CD8_mem_T_cells	-4.58534	2.18062	responder
bcc.su004.pre.tcell_AGTGTCATCCTGTACC	bcc.su004.pre.tcell_AGTGTCATCCTGTACC	0	0	0	0	0	0	0	0	0	su004	pre	CD45+ CD3+	CD8_act_T_cells	-1.55915	0.450671	responder
bcc.su004.pre.tcell_ATAACGCAGGTGCTTT	bcc.su004.pre.tcell_ATAACGCAGGTGCTTT	0	0	0	0	0	0	0	0	0	su004	pre	CD45+ CD3+	CD8_mem_T_cells	-0.908446	2.64447	responder
bcc.su004.pre.tcell_ATAAGAGGTCTCTCGT	bcc.su004.pre.tcell_ATAAGAGGTCTCTCGT	0	0	0	0	0	1	0	0	0	su004	pre	CD45+ CD3+	CD8_mem_T_cells	-4.701	5.21174	responder
bcc.su004.pre.tcell_ATAGACCAGAGCTGGT	bcc.su004.pre.tcell_ATAGACCAGAGCTGGT	0	0	0	0	0	3	0	0	0	su004	pre	CD45+ CD3+	CD8_mem_T_cells	-3.89634	0.441708	responder
bcc.su004.pre.tcell_ATAGACCCAGCATACT	bcc.su004.pre.tcell_ATAGACCCAGCATACT	0	0	0	0	0	0	0	0	0	su004	pre	CD45+ CD3+	Tregs	4.76275	10.7449	responder
bcc.su004.pre.tcell_ATAGACCCAGGGCATA	bcc.su004.pre.tcell_ATAGACCCAGGGCATA	0	0	0	0	0	0	1	0	0	su004	pre	CD45+ CD3+	CD4_T_cells	-0.0314595	3.01382	responder
bcc.su004.pre.tcell_ATCACGATCCTGCTTG	bcc.su004.pre.tcell_ATCACGATCCTGCTTG	0	0	0	0	0	0	1	0	0	su004	pre	CD45+ CD3+	CD4_T_cells	-0.63113	0.469768	responder
bcc.su004.pre.tcell_ATCATGGTCGTCACGG	bcc.su004.pre.tcell_ATCATGGTCGTCACGG	0	0	0	0	0	1	0	0	0	su004	pre	CD45+ CD3+	CD8_mem_T_cells	-1.55185	4.65687	responder
bcc.su004.pre.tcell_ATCCACCGTACTCAAC	bcc.su004.pre.tcell_ATCCACCGTACTCAAC	0	0	0	0	0	0	0	0	0	su004	pre	CD45+ CD3+	CD8_mem_T_cells	-0.721944	3.09144	responder
bcc.su004.pre.tcell_ATCCACCTCGGTGTTA	bcc.su004.pre.tcell_ATCCACCTCGGTGTTA	0	0	0	0	0	2	0	0	0	su004	pre	CD45+ CD3+	CD8_mem_T_cells	-0.528517	-0.637292	responder
bcc.su004.pre.tcell_ATCCGAACAAGGTTTC	bcc.su004.pre.tcell_ATCCGAACAAGGTTTC	0	0	0	0	0	0	0	0	0	su004	pre	CD45+ CD3+	CD8_ex_T_cells	3.30738	7.48863	responder
bcc.su004.pre.tcell_ATCCGAACAATAGCGG	bcc.su004.pre.tcell_ATCCGAACAATAGCGG	0	0	0	0	0	0	0	0	0	su004	pre	CD45+ CD3+	CD4_T_cells	-3.27216	7.99252	responder
bcc.su004.pre.tcell_ATCCGAATCGGCATCG	bcc.su004.pre.tcell_ATCCGAATCGGCATCG	0	0	0	0	0	3	0	0	0	su004	pre	CD45+ CD3+	CD8_act_T_cells	-0.598826	-1.43023	responder
bcc.su004.pre.tcell_ATCGAGTCATCGATTG	bcc.su004.pre.tcell_ATCGAGTCATCGATTG	0	0	0	0	0	0	0	0	0	su004	pre	CD45+ CD3+	Tregs	3.21509	12.4778	responder
bcc.su004.pre.tcell_ATCGAGTTCTACCAGA	bcc.su004.pre.tcell_ATCGAGTTCTACCAGA	0	0	0	0	0	1	1	0	0	su004	pre	CD45+ CD3+	CD8_act_T_cells	-0.457505	-1.34275	responder
bcc.su004.pre.tcell_ATCTACTCAATCCGAT	bcc.su004.pre.tcell_ATCTACTCAATCCGAT	0	0	0	0	0	0	0	0	0	su004	pre	CD45+ CD3+	CD8_mem_T_cells	-3.32452	1.62083	responder
bcc.su004.pre.tcell_ATCTGCCAGTATGACA	bcc.su004.pre.tcell_ATCTGCCAGTATGACA	0	0	0	0	0	1	0	0	0	su004	pre	CD45+ CD3+	Tregs	5.05112	9.32476	responder
bcc.su004.pre.tcell_ATCTGCCCATGGTCTA	bcc.su004.pre.tcell_ATCTGCCCATGGTCTA	0	0	0	0	0	1	0	0	0	su004	pre	CD45+ CD3+	Tregs	-0.679257	11.9836	responder
bcc.su004.pre.tcell_ATGCGATAGGCAATTA	bcc.su004.pre.tcell_ATGCGATAGGCAATTA	0	0	0	0	0	0	1	0	0	su004	pre	CD45+ CD3+	CD8_mem_T_cells	-1.1128	-0.513263	responder
bcc.su004.pre.tcell_ATGGGAGGTCACACGC	bcc.su004.pre.tcell_ATGGGAGGTCACACGC	0	0	0	0	0	0	0	0	0	su004	pre	CD45+ CD3+	Tregs	-0.526336	9.60369	responder
bcc.su004.pre.tcell_ATGTGTGCATGTCCTC	bcc.su004.pre.tcell_ATGTGTGCATGTCCTC	0	0	0	0	0	0	1	0	0	su004	pre	CD45+ CD3+	CD4_T_cells	-0.919825	8.84961	responder
bcc.su004.pre.tcell_ATTACTCAGATATACG	bcc.su004.pre.tcell_ATTACTCAGATATACG	0	0	0	0	0	0	0	0	1	su004	pre	CD45+ CD3+	CD4_T_cells	-2.45368	8.72574	responder
bcc.su004.pre.tcell_ATTACTCAGCTTCGCG	bcc.su004.pre.tcell_ATTACTCAGCTTCGCG	0	0	0	0	0	1	0	0	0	su004	pre	CD45+ CD3+	CD8_act_T_cells	-1.23986	-3.54661	responder
bcc.su004.pre.tcell_ATTACTCAGTTTAGGA	bcc.su004.pre.tcell_ATTACTCAGTTTAGGA	0	0	0	0	0	0	1	0	0	su004	pre	CD45+ CD3+	CD4_T_cells	1.97553	4.30544	responder
bcc.su004.pre.tcell_ATTACTCTCGCAAACT	bcc.su004.pre.tcell_ATTACTCTCGCAAACT	0	0	0	0	0	1	0	0	0	su004	pre	CD45+ CD3+	CD8_mem_T_cells	-5.0585	1.67419	responder
bcc.su004.pre.tcell_ATTACTCTCTACTCAT	bcc.su004.pre.tcell_ATTACTCTCTACTCAT	0	0	0	0	0	0	0	0	0	su004	pre	CD45+ CD3+	CD4_T_cells	1.41992	5.48295	responder
bcc.su004.pre.tcell_ATTATCCGTTCATGGT	bcc.su004.pre.tcell_ATTATCCGTTCATGGT	0	0	0	0	0	0	1	0	0	su004	pre	CD45+ CD3+	CD8_mem_T_cells	-1.85092	-1.63331	responder
bcc.su004.pre.tcell_ATTCTACGTATAAACG	bcc.su004.pre.tcell_ATTCTACGTATAAACG	0	0	0	0	0	0	0	0	1	su004	pre	CD45+ CD3+	CD4_T_cells	0.655733	6.82242	responder
bcc.su004.pre.tcell_ATTCTACTCCCGACTT	bcc.su004.pre.tcell_ATTCTACTCCCGACTT	0	0	0	0	0	0	0	0	0	su004	pre	CD45+ CD3+	CD8_mem_T_cells	-1.44864	-0.452376	responder
bcc.su004.pre.tcell_ATTGGACTCATGTAGC	bcc.su004.pre.tcell_ATTGGACTCATGTAGC	0	0	0	0	0	0	3	0	0	su004	pre	CD45+ CD3+	Tregs	3.42224	12.4166	responder
bcc.su004.pre.tcell_ATTGGTGGTAAATGTG	bcc.su004.pre.tcell_ATTGGTGGTAAATGTG	0	0	0	0	0	0	0	0	0	su004	pre	CD45+ CD3+	CD4_T_cells	0.0251562	4.00088	responder
bcc.su004.pre.tcell_ATTTCTGAGGAATCGC	bcc.su004.pre.tcell_ATTTCTGAGGAATCGC	0	0	0	0	0	0	0	0	0	su004	pre	CD45+ CD3+	CD4_T_cells	0.0882835	4.92527	responder
bcc.su004.pre.tcell_ATTTCTGTCTGCTTGC	bcc.su004.pre.tcell_ATTTCTGTCTGCTTGC	0	0	0	0	0	0	1	0	0	su004	pre	CD45+ CD3+	CD4_T_cells	-4.64131	8.80942	responder
bcc.su004.pre.tcell_CAACCAAAGAAGAAGC	bcc.su004.pre.tcell_CAACCAAAGAAGAAGC	0	0	0	0	0	0	0	0	0	su004	pre	CD45+ CD3+	Tregs	-1.30622	10.2154	responder
bcc.su004.pre.tcell_CAACCAAAGGGTGTTG	bcc.su004.pre.tcell_CAACCAAAGGGTGTTG	0	0	0	0	0	0	0	0	0	su004	pre	CD45+ CD3+	Tregs	-1.36525	11.6414	responder
bcc.su004.pre.tcell_CAACCAAGTCCGAACC	bcc.su004.pre.tcell_CAACCAAGTCCGAACC	0	0	0	0	0	0	0	0	0	su004	pre	CD45+ CD3+	Tregs	2.2409	11.9107	responder
bcc.su004.pre.tcell_CAACCTCAGAGAGCTC	bcc.su004.pre.tcell_CAACCTCAGAGAGCTC	0	0	0	0	0	2	0	0	0	su004	pre	CD45+ CD3+	Tregs	1.91641	11.4709	responder
bcc.su004.pre.tcell_CAACCTCAGTGGTAAT	bcc.su004.pre.tcell_CAACCTCAGTGGTAAT	0	0	0	0	0	1	0	0	0	su004	pre	CD45+ CD3+	Tregs	2.05626	10.0886	responder
bcc.su004.pre.tcell_CAAGAAAAGTTGAGAT	bcc.su004.pre.tcell_CAAGAAAAGTTGAGAT	0	0	0	0	0	1	1	0	0	su004	pre	CD45+ CD3+	CD8_act_T_cells	0.825714	-1.72911	responder
bcc.su004.pre.tcell_CAAGAAACAAGTTCTG	bcc.su004.pre.tcell_CAAGAAACAAGTTCTG	0	0	0	0	0	0	1	0	0	su004	pre	CD45+ CD3+	CD8_mem_T_cells	-1.04502	1.00782	responder
bcc.su004.pre.tcell_CAAGAAAGTCGAAAGC	bcc.su004.pre.tcell_CAAGAAAGTCGAAAGC	0	0	0	0	0	1	0	0	0	su004	pre	CD45+ CD3+	CD8_mem_T_cells	-1.59814	2.25306	responder
bcc.su004.pre.tcell_CAAGGCCGTAGGAGTC	bcc.su004.pre.tcell_CAAGGCCGTAGGAGTC	0	0	0	0	0	0	1	0	0	su004	pre	CD45+ CD3+	Tregs	4.04648	12.8589	responder
bcc.su004.pre.tcell_CACACAACACAGATTC	bcc.su004.pre.tcell_CACACAACACAGATTC	0	0	0	0	0	0	1	0	0	su004	pre	CD45+ CD3+	Tregs	2.85496	12.4919	responder
bcc.su004.pre.tcell_CACACAAGTCACCTAA	bcc.su004.pre.tcell_CACACAAGTCACCTAA	0	0	0	0	0	0	0	0	0	su004	pre	CD45+ CD3+	CD4_T_cells	0.932351	3.53565	responder
bcc.su004.pre.tcell_CACACAAGTCTAGTCA	bcc.su004.pre.tcell_CACACAAGTCTAGTCA	0	0	0	0	0	0	0	0	0	su004	pre	CD45+ CD3+	CD4_T_cells	-0.205114	4.19689	responder
bcc.su004.pre.tcell_CACACCTTCCTGTACC	bcc.su004.pre.tcell_CACACCTTCCTGTACC	0	0	0	0	0	1	1	0	1	su004	pre	CD45+ CD3+	Tregs	0.767121	11.7543	responder
bcc.su004.pre.tcell_CACAGGCCACCTCGTT	bcc.su004.pre.tcell_CACAGGCCACCTCGTT	0	0	0	0	0	0	0	0	0	su004	pre	CD45+ CD3+	Tregs	4.5142	9.71345	responder
bcc.su004.pre.tcell_CACAGGCTCCACGTGG	bcc.su004.pre.tcell_CACAGGCTCCACGTGG	0	0	0	0	0	1	0	0	0	su004	pre	CD45+ CD3+	Tregs	-1.77976	9.15764	responder
bcc.su004.pre.tcell_CACAGGCTCGGAAACG	bcc.su004.pre.tcell_CACAGGCTCGGAAACG	0	0	0	0	0	0	0	0	0	su004	pre	CD45+ CD3+	CD8_act_T_cells	-2.35651	-1.2549	responder
bcc.su004.pre.tcell_CACAGGCTCTTACCGC	bcc.su004.pre.tcell_CACAGGCTCTTACCGC	0	0	0	0	0	0	0	0	0	su004	pre	CD45+ CD3+	CD4_T_cells	-3.02118	6.82902	responder
bcc.su004.pre.tcell_CACAGTATCCGAACGC	bcc.su004.pre.tcell_CACAGTATCCGAACGC	0	0	0	0	0	1	0	0	0	su004	pre	CD45+ CD3+	CD8_mem_T_cells	-1.59156	3.0672	responder
bcc.su004.pre.tcell_CACCACTAGAAGGTTT	bcc.su004.pre.tcell_CACCACTAGAAGGTTT	0	0	0	0	0	0	0	0	0	su004	pre	CD45+ CD3+	CD8_act_T_cells	-3.84717	-2.41578	responder
bcc.su004.pre.tcell_CACCTTGCAACGATGG	bcc.su004.pre.tcell_CACCTTGCAACGATGG	0	0	0	0	0	0	1	0	0	su004	pre	CD45+ CD3+	CD8_mem_T_cells	-3.33869	-0.134242	responder
bcc.su004.pre.tcell_CACTCCACATGCGCAC	bcc.su004.pre.tcell_CACTCCACATGCGCAC	0	0	0	0	0	0	0	0	0	su004	pre	CD45+ CD3+	Tregs	0.763072	10.9857	responder
bcc.su004.pre.tcell_CAGAGAGCAACTGGCC	bcc.su004.pre.tcell_CAGAGAGCAACTGGCC	0	0	0	0	0	1	0	0	0	su004	pre	CD45+ CD3+	CD8_mem_T_cells	-3.58528	-0.771841	responder
bcc.su004.pre.tcell_CAGAGAGGTCCGACGT	bcc.su004.pre.tcell_CAGAGAGGTCCGACGT	0	0	0	0	0	0	0	0	0	su004	pre	CD45+ CD3+	CD8_mem_T_cells	-0.976417	0.373011	responder
bcc.su004.pre.tcell_CAGAGAGTCTTCATGT	bcc.su004.pre.tcell_CAGAGAGTCTTCATGT	0	0	0	0	0	0	0	0	0	su004	pre	CD45+ CD3+	CD8_act_T_cells	-2.23903	-2.32169	responder
bcc.su004.pre.tcell_CAGATCATCAGTGCAT	bcc.su004.pre.tcell_CAGATCATCAGTGCAT	0	0	0	0	0	0	1	0	0	su004	pre	CD45+ CD3+	Tregs	0.158692	11.6056	responder
bcc.su004.pre.tcell_CAGCATACACATGACT	bcc.su004.pre.tcell_CAGCATACACATGACT	0	0	0	0	0	0	0	0	0	su004	pre	CD45+ CD3+	Tregs	0.247855	1.28706	responder
bcc.su004.pre.tcell_CAGCTAATCCGTTGCT	bcc.su004.pre.tcell_CAGCTAATCCGTTGCT	0	0	0	0	0	1	0	0	0	su004	pre	CD45+ CD3+	Tregs	2.49141	9.67749	responder
bcc.su004.pre.tcell_CAGCTGGGTCGCGGTT	bcc.su004.pre.tcell_CAGCTGGGTCGCGGTT	0	0	0	0	0	0	2	0	0	su004	pre	CD45+ CD3+	CD8_mem_T_cells	-3.36303	5.62612	responder
bcc.su004.pre.tcell_CAGCTGGTCGGTGTTA	bcc.su004.pre.tcell_CAGCTGGTCGGTGTTA	0	0	0	0	0	0	0	0	0	su004	pre	CD45+ CD3+	CD8_mem_T_cells	-1.44053	4.52355	responder
bcc.su004.pre.tcell_CAGGTGCAGTGGGCTA	bcc.su004.pre.tcell_CAGGTGCAGTGGGCTA	0	0	0	0	0	1	1	0	0	su004	pre	CD45+ CD3+	CD4_T_cells	0.00878984	3.56666	responder
bcc.su004.pre.tcell_CAGGTGCGTCCCGACA	bcc.su004.pre.tcell_CAGGTGCGTCCCGACA	0	0	0	0	0	0	3	0	0	su004	pre	CD45+ CD3+	CD4_T_cells	-0.547051	4.74645	responder
bcc.su004.pre.tcell_CAGGTGCTCCTAAGTG	bcc.su004.pre.tcell_CAGGTGCTCCTAAGTG	0	0	0	0	0	0	0	0	0	su004	pre	CD45+ CD3+	Tregs	2.04266	9.91141	responder
bcc.su004.pre.tcell_CAGTCCTGTAGGCTGA	bcc.su004.pre.tcell_CAGTCCTGTAGGCTGA	0	0	0	0	0	0	1	0	1	su004	pre	CD45+ CD3+	CD4_T_cells	-0.769484	4.84499	responder
bcc.su004.pre.tcell_CAGTCCTGTGAACCTT	bcc.su004.pre.tcell_CAGTCCTGTGAACCTT	0	0	0	0	0	2	0	0	0	su004	pre	CD45+ CD3+	CD8_act_T_cells	0.407746	-0.495636	responder
bcc.su004.pre.tcell_CAGTCCTTCATGTGGT	bcc.su004.pre.tcell_CAGTCCTTCATGTGGT	0	0	0	0	0	1	1	0	0	su004	pre	CD45+ CD3+	CD8_mem_T_cells	-1.67854	6.07069	responder
bcc.su004.pre.tcell_CATATTCCACTTAAGC	bcc.su004.pre.tcell_CATATTCCACTTAAGC	0	0	0	0	0	1	0	0	1	su004	pre	CD45+ CD3+	Tregs	4.60169	11.3648	responder
bcc.su004.pre.tcell_CATCAGAAGCCGTCGT	bcc.su004.pre.tcell_CATCAGAAGCCGTCGT	0	0	0	0	0	0	0	0	0	su004	pre	CD45+ CD3+	CD8_act_T_cells	-3.10995	-2.11901	responder
bcc.su004.pre.tcell_CATCAGAGTTCAACCA	bcc.su004.pre.tcell_CATCAGAGTTCAACCA	0	0	0	0	0	1	2	0	0	su004	pre	CD45+ CD3+	Tregs	-0.579327	12.2703	responder
bcc.su004.pre.tcell_CATCAGATCGAACGGA	bcc.su004.pre.tcell_CATCAGATCGAACGGA	0	0	0	0	0	0	0	0	0	su004	pre	CD45+ CD3+	Tregs	0.387765	6.0057	responder
bcc.su004.pre.tcell_CATCCACAGTCTCGGC	bcc.su004.pre.tcell_CATCCACAGTCTCGGC	0	0	0	0	0	0	3	0	1	su004	pre	CD45+ CD3+	CD4_T_cells	0.601757	3.29717	responder
bcc.su004.pre.tcell_CATCCACTCAGTTCGA	bcc.su004.pre.tcell_CATCCACTCAGTTCGA	0	0	0	0	0	0	0	0	0	su004	pre	CD45+ CD3+	CD8_act_T_cells	-1.94474	-2.31376	responder
bcc.su004.pre.tcell_CATCGAAAGATGTGGC	bcc.su004.pre.tcell_CATCGAAAGATGTGGC	0	0	0	0	0	0	0	0	0	su004	pre	CD45+ CD3+	CD8_act_T_cells	-1.20596	-1.00907	responder
bcc.su004.pre.tcell_CATCGGGAGCCACTAT	bcc.su004.pre.tcell_CATCGGGAGCCACTAT	0	0	0	0	0	0	0	0	0	su004	pre	CD45+ CD3+	CD4_T_cells	-2.80371	6.20674	responder
bcc.su004.pre.tcell_CATGACACACATGTGT	bcc.su004.pre.tcell_CATGACACACATGTGT	0	0	0	0	0	1	0	0	0	su004	pre	CD45+ CD3+	CD8_mem_T_cells	-1.16345	3.15726	responder
bcc.su004.pre.tcell_CATGACAGTCCCTACT	bcc.su004.pre.tcell_CATGACAGTCCCTACT	0	0	0	0	0	0	0	0	0	su004	pre	CD45+ CD3+	CD8_act_T_cells	0.0758192	-0.900236	responder
bcc.su004.pre.tcell_CATGACAGTCTTGATG	bcc.su004.pre.tcell_CATGACAGTCTTGATG	0	0	0	0	0	0	0	0	0	su004	pre	CD45+ CD3+	CD8_mem_T_cells	-2.75507	-0.78534	responder
bcc.su004.pre.tcell_CATGGCGAGGACTGGT	bcc.su004.pre.tcell_CATGGCGAGGACTGGT	0	0	0	0	0	0	0	0	0	su004	pre	CD45+ CD3+	Tregs	4.15953	12.0542	responder
bcc.su004.pre.tcell_CATGGCGCAGTGAGTG	bcc.su004.pre.tcell_CATGGCGCAGTGAGTG	0	0	0	0	0	1	1	0	0	su004	pre	CD45+ CD3+	CD8_mem_T_cells	-1.58835	4.69426	responder
bcc.su004.pre.tcell_CATTATCAGATCGGGT	bcc.su004.pre.tcell_CATTATCAGATCGGGT	0	0	0	0	0	0	0	0	0	su004	pre	CD45+ CD3+	CD4_T_cells	-2.23107	7.05758	responder
bcc.su004.pre.tcell_CATTCGCAGGCAATTA	bcc.su004.pre.tcell_CATTCGCAGGCAATTA	0	0	0	0	0	0	0	0	0	su004	pre	CD45+ CD3+	CD4_T_cells	-3.87605	7.67655	responder
bcc.su004.pre.tcell_CATTCGCTCCTCAACC	bcc.su004.pre.tcell_CATTCGCTCCTCAACC	0	0	0	0	0	1	1	0	0	su004	pre	CD45+ CD3+	CD8_mem_T_cells	-3.09117	-1.82195	responder
bcc.su004.pre.tcell_CCAATCCGTCATTAGC	bcc.su004.pre.tcell_CCAATCCGTCATTAGC	0	0	0	0	0	1	0	0	0	su004	pre	CD45+ CD3+	CD8_mem_T_cells	-5.80215	1.43745	responder
bcc.su004.pre.tcell_CCAATCCGTGATAAAC	bcc.su004.pre.tcell_CCAATCCGTGATAAAC	0	0	0	0	0	0	3	0	0	su004	pre	CD45+ CD3+	CD8_act_T_cells	-1.80382	-1.92602	responder
bcc.su004.pre.tcell_CCAATCCTCCGCAGTG	bcc.su004.pre.tcell_CCAATCCTCCGCAGTG	0	0	0	0	0	1	0	0	0	su004	pre	CD45+ CD3+	Tregs	2.68234	11.8325	responder
bcc.su004.pre.tcell_CCAATCCTCGCGTTTC	bcc.su004.pre.tcell_CCAATCCTCGCGTTTC	0	0	0	0	0	0	1	0	0	su004	pre	CD45+ CD3+	CD8_act_T_cells	-0.756892	1.07115	responder
bcc.su004.pre.tcell_CCACCTACAGGTCCAC	bcc.su004.pre.tcell_CCACCTACAGGTCCAC	0	0	0	0	0	0	0	0	0	su004	pre	CD45+ CD3+	CD8_mem_T_cells	-0.31493	-2.05346	responder
bcc.su004.pre.tcell_CCACCTACATTTGCTT	bcc.su004.pre.tcell_CCACCTACATTTGCTT	0	0	0	0	0	0	0	0	0	su004	pre	CD45+ CD3+	CD8_mem_T_cells	-0.185563	0.719641	responder
bcc.su004.pre.tcell_CCACCTAGTGACTACT	bcc.su004.pre.tcell_CCACCTAGTGACTACT	0	0	0	0	0	0	1	0	0	su004	pre	CD45+ CD3+	Tregs	1.96018	10.0968	responder
bcc.su004.pre.tcell_CCACCTATCTATCCTA	bcc.su004.pre.tcell_CCACCTATCTATCCTA	0	0	0	0	0	0	0	0	0	su004	pre	CD45+ CD3+	CD8_act_T_cells	-0.246032	0.106182	responder
bcc.su004.pre.tcell_CCACGGAAGCGGATCA	bcc.su004.pre.tcell_CCACGGAAGCGGATCA	0	0	0	0	0	0	3	0	1	su004	pre	CD45+ CD3+	Tregs	3.54268	11.1311	responder
bcc.su004.pre.tcell_CCACGGAAGTACGTTC	bcc.su004.pre.tcell_CCACGGAAGTACGTTC	0	0	0	0	0	0	3	0	0	su004	pre	CD45+ CD3+	CD8_mem_T_cells	-6.32035	-0.363171	responder
bcc.su004.pre.tcell_CCACTACAGTCTCAAC	bcc.su004.pre.tcell_CCACTACAGTCTCAAC	0	0	0	0	0	0	1	0	0	su004	pre	CD45+ CD3+	CD4_T_cells	-2.01034	4.23037	responder
bcc.su004.pre.tcell_CCACTACTCATAACCG	bcc.su004.pre.tcell_CCACTACTCATAACCG	0	0	0	0	0	0	0	0	0	su004	pre	CD45+ CD3+	CD8_mem_T_cells	-1.68952	1.53902	responder
bcc.su004.pre.tcell_CCAGCGAAGAGACGAA	bcc.su004.pre.tcell_CCAGCGAAGAGACGAA	0	0	0	0	0	0	1	0	0	su004	pre	CD45+ CD3+	CD8_act_T_cells	-0.677853	1.46075	responder
bcc.su004.pre.tcell_CCAGCGACACCTCGGA	bcc.su004.pre.tcell_CCAGCGACACCTCGGA	0	0	0	0	0	1	2	0	0	su004	pre	CD45+ CD3+	CD4_T_cells	-2.79161	5.02464	responder
bcc.su004.pre.tcell_CCATTCGGTACTCAAC	bcc.su004.pre.tcell_CCATTCGGTACTCAAC	0	0	0	0	0	0	1	0	0	su004	pre	CD45+ CD3+	CD8_act_T_cells	-0.420056	0.188339	responder
bcc.su004.pre.tcell_CCATTCGGTGAACCTT	bcc.su004.pre.tcell_CCATTCGGTGAACCTT	0	0	0	0	0	1	0	0	0	su004	pre	CD45+ CD3+	CD8_mem_T_cells	-1.71781	0.372146	responder
bcc.su004.pre.tcell_CCATTCGTCTGCTGCT	bcc.su004.pre.tcell_CCATTCGTCTGCTGCT	0	0	0	0	0	0	0	0	0	su004	pre	CD45+ CD3+	CD8_mem_T_cells	-0.911962	2.65151	responder
bcc.su004.pre.tcell_CCCAATCCAATAGAGT	bcc.su004.pre.tcell_CCCAATCCAATAGAGT	0	0	0	0	0	0	0	0	0	su004	pre	CD45+ CD3+	CD8_act_T_cells	-0.751294	-1.85086	responder
bcc.su004.pre.tcell_CCCAATCCAATGGAGC	bcc.su004.pre.tcell_CCCAATCCAATGGAGC	0	0	0	0	0	1	0	0	0	su004	pre	CD45+ CD3+	CD4_T_cells	-3.94983	5.94301	responder
bcc.su004.pre.tcell_CCCAATCTCGAATCCA	bcc.su004.pre.tcell_CCCAATCTCGAATCCA	0	0	0	0	0	0	0	0	0	su004	pre	CD45+ CD3+	CD8_mem_T_cells	-7.7065	3.11327	responder
bcc.su004.pre.tcell_CCGGGATCAACTGCTA	bcc.su004.pre.tcell_CCGGGATCAACTGCTA	0	0	0	0	0	1	1	0	0	su004	pre	CD45+ CD3+	Tregs	2.17749	11.8372	responder
bcc.su004.pre.tcell_CCGGGATGTTGGTAAA	bcc.su004.pre.tcell_CCGGGATGTTGGTAAA	0	0	0	0	0	4	0	0	0	su004	pre	CD45+ CD3+	CD4_T_cells	-2.95022	6.8905	responder
bcc.su004.pre.tcell_CCGTGGAAGTCATGCT	bcc.su004.pre.tcell_CCGTGGAAGTCATGCT	0	0	0	0	0	0	0	0	0	su004	pre	CD45+ CD3+	CD8_mem_T_cells	-1.27556	3.92345	responder
bcc.su004.pre.tcell_CCGTTCAAGTCAAGCG	bcc.su004.pre.tcell_CCGTTCAAGTCAAGCG	0	0	0	0	0	0	1	0	0	su004	pre	CD45+ CD3+	CD8_act_T_cells	-1.27051	0.449366	responder
bcc.su004.pre.tcell_CCGTTCATCACATACG	bcc.su004.pre.tcell_CCGTTCATCACATACG	0	0	0	0	0	0	2	0	0	su004	pre	CD45+ CD3+	CD8_mem_T_cells	-1.91372	-1.12312	responder
bcc.su004.pre.tcell_CCTAAAGAGCTCCCAG	bcc.su004.pre.tcell_CCTAAAGAGCTCCCAG	0	0	0	0	0	0	0	0	0	su004	pre	CD45+ CD3+	Tregs	2.99139	11.9542	responder
bcc.su004.pre.tcell_CCTACCACAATGAAAC	bcc.su004.pre.tcell_CCTACCACAATGAAAC	0	0	0	0	0	0	0	0	0	su004	pre	CD45+ CD3+	CD8_act_T_cells	-0.222372	0.371938	responder
bcc.su004.pre.tcell_CCTAGCTGTCTTCTCG	bcc.su004.pre.tcell_CCTAGCTGTCTTCTCG	0	0	0	0	0	0	0	0	0	su004	pre	CD45+ CD3+	Tregs	3.26221	10.7497	responder
bcc.su004.pre.tcell_CCTAGCTGTTCGTCTC	bcc.su004.pre.tcell_CCTAGCTGTTCGTCTC	0	0	0	0	0	0	0	0	0	su004	pre	CD45+ CD3+	CD8_mem_T_cells	-1.83757	0.96953	responder
bcc.su004.pre.tcell_CCTCTGACAAGCGAGT	bcc.su004.pre.tcell_CCTCTGACAAGCGAGT	0	0	0	0	0	0	1	0	0	su004	pre	CD45+ CD3+	CD8_mem_T_cells	-1.99664	6.31885	responder
bcc.su004.pre.tcell_CCTTACGGTCACCTAA	bcc.su004.pre.tcell_CCTTACGGTCACCTAA	0	0	0	0	0	1	2	0	0	su004	pre	CD45+ CD3+	CD8_mem_T_cells	-1.5607	0.781998	responder
bcc.su004.pre.tcell_CCTTCCCAGTGTTGAA	bcc.su004.pre.tcell_CCTTCCCAGTGTTGAA	0	0	0	0	0	0	0	0	0	su004	pre	CD45+ CD3+	CD4_T_cells	-3.91091	8.44497	responder
bcc.su004.pre.tcell_CCTTCCCCAGGTCCAC	bcc.su004.pre.tcell_CCTTCCCCAGGTCCAC	0	0	0	0	0	0	1	0	0	su004	pre	CD45+ CD3+	CD8_mem_T_cells	-4.61163	3.42093	responder
bcc.su004.pre.tcell_CCTTTCTAGACAAGCC	bcc.su004.pre.tcell_CCTTTCTAGACAAGCC	0	0	0	0	0	0	0	0	0	su004	pre	CD45+ CD3+	CD8_mem_T_cells	-0.486231	1.17606	responder
bcc.su004.pre.tcell_CCTTTCTAGGGCATGT	bcc.su004.pre.tcell_CCTTTCTAGGGCATGT	0	0	0	0	0	2	1	0	0	su004	pre	CD45+ CD3+	CD8_mem_T_cells	-2.10886	5.56851	responder
bcc.su004.pre.tcell_CCTTTCTCATACGCCG	bcc.su004.pre.tcell_CCTTTCTCATACGCCG	0	0	0	0	0	0	0	0	0	su004	pre	CD45+ CD3+	CD8_act_T_cells	-1.57862	0.1514	responder
bcc.su004.pre.tcell_CGAACATCAATCGAAA	bcc.su004.pre.tcell_CGAACATCAATCGAAA	0	0	0	0	0	0	0	0	0	su004	pre	CD45+ CD3+	CD8_act_T_cells	-0.766295	-1.33394	responder
bcc.su004.pre.tcell_CGAACATGTATTCGTG	bcc.su004.pre.tcell_CGAACATGTATTCGTG	0	0	0	0	0	0	0	0	0	su004	pre	CD45+ CD3+	CD8_mem_T_cells	-0.529041	2.54869	responder
bcc.su004.pre.tcell_CGAACATTCTGTCCGT	bcc.su004.pre.tcell_CGAACATTCTGTCCGT	0	0	0	0	0	1	1	0	0	su004	pre	CD45+ CD3+	Tregs	3.53508	12.382	responder
bcc.su004.pre.tcell_CGAATGTCAAGCCATT	bcc.su004.pre.tcell_CGAATGTCAAGCCATT	0	0	0	0	0	0	0	0	0	su004	pre	CD45+ CD3+	CD8_mem_T_cells	-2.14082	1.8375	responder
bcc.su004.pre.tcell_CGAATGTTCCATGAAC	bcc.su004.pre.tcell_CGAATGTTCCATGAAC	0	0	0	0	0	0	1	0	0	su004	pre	CD45+ CD3+	CD4_T_cells	0.184827	3.28907	responder
bcc.su004.pre.tcell_CGACCTTCATTCTTAC	bcc.su004.pre.tcell_CGACCTTCATTCTTAC	0	0	0	0	0	0	2	0	0	su004	pre	CD45+ CD3+	CD8_act_T_cells	-1.17037	0.300382	responder
bcc.su004.pre.tcell_CGACTTCAGTTACGGG	bcc.su004.pre.tcell_CGACTTCAGTTACGGG	0	0	0	0	0	2	0	0	0	su004	pre	CD45+ CD3+	CD8_mem_T_cells	-2.11744	0.291436	responder
bcc.su004.pre.tcell_CGACTTCCAGGCAGTA	bcc.su004.pre.tcell_CGACTTCCAGGCAGTA	0	0	0	0	0	0	0	0	0	su004	pre	CD45+ CD3+	CD8_act_T_cells	-1.95835	-1.15	responder
bcc.su004.pre.tcell_CGACTTCCAGGGTACA	bcc.su004.pre.tcell_CGACTTCCAGGGTACA	0	0	0	0	0	2	1	0	0	su004	pre	CD45+ CD3+	CD8_ex_T_cells	1.04704	1.19582	responder
bcc.su004.pre.tcell_CGAGAAGCAAGTCATC	bcc.su004.pre.tcell_CGAGAAGCAAGTCATC	0	0	0	0	0	0	0	0	0	su004	pre	CD45+ CD3+	CD8_mem_T_cells	-1.9288	1.88687	responder
bcc.su004.pre.tcell_CGAGAAGTCGTCTGAA	bcc.su004.pre.tcell_CGAGAAGTCGTCTGAA	0	0	0	0	0	0	0	0	0	su004	pre	CD45+ CD3+	CD8_act_T_cells	-2.55365	-1.1203	responder
bcc.su004.pre.tcell_CGAGCACGTGGGTCAA	bcc.su004.pre.tcell_CGAGCACGTGGGTCAA	0	0	0	0	0	0	0	0	0	su004	pre	CD45+ CD3+	CD4_T_cells	-2.01925	9.01094	responder
bcc.su004.pre.tcell_CGAGCCAAGCGATATA	bcc.su004.pre.tcell_CGAGCCAAGCGATATA	0	0	0	0	0	0	0	0	0	su004	pre	CD45+ CD3+	CD8_ex_T_cells	3.72558	6.72687	responder
bcc.su004.pre.tcell_CGAGCCACACAGCCCA	bcc.su004.pre.tcell_CGAGCCACACAGCCCA	0	0	0	0	0	0	0	0	0	su004	pre	CD45+ CD3+	CD8_mem_T_cells	-2.01229	4.15038	responder
bcc.su004.pre.tcell_CGAGCCATCATTGCCC	bcc.su004.pre.tcell_CGAGCCATCATTGCCC	0	0	0	0	0	0	0	0	0	su004	pre	CD45+ CD3+	CD8_mem_T_cells	-2.51478	-2.75209	responder
bcc.su004.pre.tcell_CGAGCCATCCACTGGG	bcc.su004.pre.tcell_CGAGCCATCCACTGGG	0	0	0	0	0	3	3	0	0	su004	pre	CD45+ CD3+	CD8_mem_T_cells	-5.31202	-1.34335	responder
bcc.su004.pre.tcell_CGAGCCATCCCTAATT	bcc.su004.pre.tcell_CGAGCCATCCCTAATT	0	0	0	0	0	0	0	0	0	su004	pre	CD45+ CD3+	Tregs	-1.90181	11.1087	responder
bcc.su004.pre.tcell_CGATCGGTCCTGTACC	bcc.su004.pre.tcell_CGATCGGTCCTGTACC	0	0	0	0	0	0	0	0	0	su004	pre	CD45+ CD3+	Tregs	0.686824	11.0501	responder
bcc.su004.pre.tcell_CGATGGCAGCCACGCT	bcc.su004.pre.tcell_CGATGGCAGCCACGCT	0	0	0	0	0	0	0	0	0	su004	pre	CD45+ CD3+	CD8_act_T_cells	-2.23196	-0.46221	responder
bcc.su004.pre.tcell_CGATGGCTCACCACCT	bcc.su004.pre.tcell_CGATGGCTCACCACCT	0	0	0	0	0	0	1	0	0	su004	pre	CD45+ CD3+	Tregs	3.36716	10.3353	responder
bcc.su004.pre.tcell_CGATGTATCCAAAGTC	bcc.su004.pre.tcell_CGATGTATCCAAAGTC	0	0	0	0	0	0	0	0	0	su004	pre	CD45+ CD3+	CD8_mem_T_cells	-0.555008	1.49702	responder
bcc.su004.pre.tcell_CGATTGAAGAGGGCTT	bcc.su004.pre.tcell_CGATTGAAGAGGGCTT	0	0	0	0	0	0	0	0	0	su004	pre	CD45+ CD3+	Tregs	5.88863	11.5085	responder
bcc.su004.pre.tcell_CGATTGAGTAGCGTAG	bcc.su004.pre.tcell_CGATTGAGTAGCGTAG	0	0	0	0	0	1	2	0	0	su004	pre	CD45+ CD3+	CD8_mem_T_cells	-2.8201	-0.72197	responder
bcc.su004.pre.tcell_CGATTGATCAAGCCTA	bcc.su004.pre.tcell_CGATTGATCAAGCCTA	0	0	0	0	0	1	1	0	0	su004	pre	CD45+ CD3+	CD8_mem_T_cells	-2.24574	0.00154633	responder
bcc.su004.pre.tcell_CGCCAAGAGTTAACGA	bcc.su004.pre.tcell_CGCCAAGAGTTAACGA	0	0	0	0	0	0	0	0	0	su004	pre	CD45+ CD3+	CD8_act_T_cells	-1.51964	-1.12	responder
bcc.su004.pre.tcell_CGCGTTTCAAGCCGTC	bcc.su004.pre.tcell_CGCGTTTCAAGCCGTC	0	0	0	0	0	0	0	0	0	su004	pre	CD45+ CD3+	Tregs	5.22082	11.2407	responder
bcc.su004.pre.tcell_CGCGTTTGTCGCTTTC	bcc.su004.pre.tcell_CGCGTTTGTCGCTTTC	0	0	0	0	0	1	0	0	0	su004	pre	CD45+ CD3+	CD4_T_cells	-1.72964	8.60524	responder
bcc.su004.pre.tcell_CGCGTTTGTCTAGGTT	bcc.su004.pre.tcell_CGCGTTTGTCTAGGTT	0	0	0	0	0	1	1	0	0	su004	pre	CD45+ CD3+	CD8_act_T_cells	-2.01749	-2.00687	responder
bcc.su004.pre.tcell_CGCGTTTTCTGTCTCG	bcc.su004.pre.tcell_CGCGTTTTCTGTCTCG	0	0	0	0	0	1	0	0	0	su004	pre	CD45+ CD3+	CD8_mem_T_cells	-0.649691	1.28468	responder
bcc.su004.pre.tcell_CGCTATCAGCAAATCA	bcc.su004.pre.tcell_CGCTATCAGCAAATCA	0	0	0	0	0	0	4	0	1	su004	pre	CD45+ CD3+	Tregs	1.78164	9.84997	responder
bcc.su004.pre.tcell_CGCTATCAGCGTGTCC	bcc.su004.pre.tcell_CGCTATCAGCGTGTCC	0	0	0	0	0	0	2	0	1	su004	pre	CD45+ CD3+	CD4_T_cells	0.846178	5.27947	responder
bcc.su004.pre.tcell_CGCTATCAGTCACGCC	bcc.su004.pre.tcell_CGCTATCAGTCACGCC	0	0	0	0	0	1	0	0	1	su004	pre	CD45+ CD3+	Tregs	3.10337	9.52941	responder
bcc.su004.pre.tcell_CGCTATCCACAGGTTT	bcc.su004.pre.tcell_CGCTATCCACAGGTTT	0	0	0	0	0	1	0	0	0	su004	pre	CD45+ CD3+	CD4_T_cells	0.130312	1.89659	responder
bcc.su004.pre.tcell_CGCTGGACACCTGGTG	bcc.su004.pre.tcell_CGCTGGACACCTGGTG	0	0	0	0	0	0	0	0	0	su004	pre	CD45+ CD3+	CD8_act_T_cells	-0.889192	0.826607	responder
bcc.su004.pre.tcell_CGCTGGAGTCTAGTGT	bcc.su004.pre.tcell_CGCTGGAGTCTAGTGT	0	0	0	0	0	0	1	0	0	su004	pre	CD45+ CD3+	CD4_T_cells	-2.52732	7.76102	responder
bcc.su004.pre.tcell_CGGACACAGCCGCCTA	bcc.su004.pre.tcell_CGGACACAGCCGCCTA	0	0	0	0	0	0	0	0	0	su004	pre	CD45+ CD3+	Tregs	4.15983	10.2064	responder
bcc.su004.pre.tcell_CGGACACCACTTGGAT	bcc.su004.pre.tcell_CGGACACCACTTGGAT	0	0	0	0	0	0	0	0	0	su004	pre	CD45+ CD3+	CD8_act_T_cells	-1.66937	1.15213	responder
bcc.su004.pre.tcell_CGGACTGAGCGTAATA	bcc.su004.pre.tcell_CGGACTGAGCGTAATA	0	0	0	0	0	0	1	0	0	su004	pre	CD45+ CD3+	CD8_mem_T_cells	-3.75302	-1.32261	responder
bcc.su004.pre.tcell_CGGACTGGTGCTCTTC	bcc.su004.pre.tcell_CGGACTGGTGCTCTTC	0	0	0	0	0	1	1	0	0	su004	pre	CD45+ CD3+	CD8_mem_T_cells	-2.79496	1.2652	responder
bcc.su004.pre.tcell_CGGTTAATCCCAGGTG	bcc.su004.pre.tcell_CGGTTAATCCCAGGTG	0	0	0	0	0	0	0	0	0	su004	pre	CD45+ CD3+	CD8_mem_T_cells	-2.24334	4.69464	responder
bcc.su004.pre.tcell_CGGTTAATCGACAGCC	bcc.su004.pre.tcell_CGGTTAATCGACAGCC	0	0	0	0	0	0	0	0	0	su004	pre	CD45+ CD3+	CD8_act_T_cells	-0.775396	0.46204	responder
bcc.su004.pre.tcell_CGTAGCGAGGATCGCA	bcc.su004.pre.tcell_CGTAGCGAGGATCGCA	0	0	0	0	0	0	0	0	0	su004	pre	CD45+ CD3+	CD8_mem_T_cells	-0.175045	0.868649	responder
bcc.su004.pre.tcell_CGTCCATTCCTACAGA	bcc.su004.pre.tcell_CGTCCATTCCTACAGA	0	0	0	0	0	0	0	0	0	su004	pre	CD45+ CD3+	CD8_mem_T_cells	-5.0096	6.69785	responder
bcc.su004.pre.tcell_CGTCTACAGAAGGACA	bcc.su004.pre.tcell_CGTCTACAGAAGGACA	0	0	0	0	0	0	1	0	0	su004	pre	CD45+ CD3+	CD8_mem_T_cells	-1.0736	1.48995	responder
bcc.su004.pre.tcell_CGTCTACGTATTACCG	bcc.su004.pre.tcell_CGTCTACGTATTACCG	0	0	0	0	0	1	1	0	0	su004	pre	CD45+ CD3+	Tregs	0.37645	10.9539	responder
bcc.su004.pre.tcell_CGTGAGCAGGTGCACA	bcc.su004.pre.tcell_CGTGAGCAGGTGCACA	0	0	0	0	0	1	0	0	0	su004	pre	CD45+ CD3+	Tregs	4.22183	9.97855	responder
bcc.su004.pre.tcell_CGTGAGCGTTCGTGAT	bcc.su004.pre.tcell_CGTGAGCGTTCGTGAT	0	0	0	0	0	0	0	0	0	su004	pre	CD45+ CD3+	Tregs	-2.46514	9.91159	responder
bcc.su004.pre.tcell_CGTGTCTCATAGGATA	bcc.su004.pre.tcell_CGTGTCTCATAGGATA	0	0	0	0	0	0	0	0	1	su004	pre	CD45+ CD3+	Tregs	1.26771	12.1471	responder
bcc.su004.pre.tcell_CGTTCTGTCTTGTACT	bcc.su004.pre.tcell_CGTTCTGTCTTGTACT	0	0	0	0	0	1	0	0	0	su004	pre	CD45+ CD3+	CD8_mem_T_cells	-1.09399	4.25403	responder
bcc.su004.pre.tcell_CGTTGGGGTCTTGTCC	bcc.su004.pre.tcell_CGTTGGGGTCTTGTCC	0	0	0	0	0	0	1	0	0	su004	pre	CD45+ CD3+	CD4_T_cells	-2.95039	7.08134	responder
bcc.su004.pre.tcell_CGTTGGGGTGGACGAT	bcc.su004.pre.tcell_CGTTGGGGTGGACGAT	0	0	0	0	0	0	1	0	0	su004	pre	CD45+ CD3+	CD8_mem_T_cells	-5.56911	2.91054	responder
bcc.su004.pre.tcell_CGTTGGGTCCATGCTC	bcc.su004.pre.tcell_CGTTGGGTCCATGCTC	0	0	0	0	0	0	0	0	0	su004	pre	CD45+ CD3+	Tregs	3.43293	11.2343	responder
bcc.su004.pre.tcell_CTAACTTAGCATCATC	bcc.su004.pre.tcell_CTAACTTAGCATCATC	0	0	0	0	0	3	0	0	0	su004	pre	CD45+ CD3+	Tregs	4.13122	10.296	responder
bcc.su004.pre.tcell_CTAACTTTCACCTTAT	bcc.su004.pre.tcell_CTAACTTTCACCTTAT	0	0	0	0	0	0	1	0	0	su004	pre	CD45+ CD3+	CD8_mem_T_cells	-1.13876	5.53417	responder
bcc.su004.pre.tcell_CTAAGACGTGAAAGAG	bcc.su004.pre.tcell_CTAAGACGTGAAAGAG	0	0	0	0	0	0	0	0	0	su004	pre	CD45+ CD3+	CD4_T_cells	-2.65199	5.84849	responder
bcc.su004.pre.tcell_CTAATGGAGGCTCTTA	bcc.su004.pre.tcell_CTAATGGAGGCTCTTA	0	0	0	0	0	0	0	0	0	su004	pre	CD45+ CD3+	CD8_mem_T_cells	-2.55634	5.56351	responder
bcc.su004.pre.tcell_CTACATTCACGTTGGC	bcc.su004.pre.tcell_CTACATTCACGTTGGC	0	0	0	0	0	0	0	0	0	su004	pre	CD45+ CD3+	CD8_mem_T_cells	-2.85834	6.3554	responder
bcc.su004.pre.tcell_CTACCCAAGCTCAACT	bcc.su004.pre.tcell_CTACCCAAGCTCAACT	0	0	0	0	0	1	0	0	1	su004	pre	CD45+ CD3+	CD8_mem_T_cells	-4.22897	-0.808676	responder
bcc.su004.pre.tcell_CTACCCAGTCCGAACC	bcc.su004.pre.tcell_CTACCCAGTCCGAACC	0	0	0	0	0	0	0	0	1	su004	pre	CD45+ CD3+	Tregs	1.68163	10.6143	responder
bcc.su004.pre.tcell_CTACCCATCGCGTTTC	bcc.su004.pre.tcell_CTACCCATCGCGTTTC	0	0	0	0	0	1	0	0	0	su004	pre	CD45+ CD3+	CD8_mem_T_cells	-1.32586	4.26951	responder
bcc.su004.pre.tcell_CTACGTCAGAAGGCCT	bcc.su004.pre.tcell_CTACGTCAGAAGGCCT	0	0	0	0	0	0	0	0	0	su004	pre	CD45+ CD3+	Tregs	2.04483	10.9027	responder
bcc.su004.pre.tcell_CTACGTCCAGATCGGA	bcc.su004.pre.tcell_CTACGTCCAGATCGGA	0	0	0	0	0	0	0	0	0	su004	pre	CD45+ CD3+	CD8_mem_T_cells	-2.41572	2.95588	responder
bcc.su004.pre.tcell_CTACGTCGTACGCTGC	bcc.su004.pre.tcell_CTACGTCGTACGCTGC	0	0	0	0	0	0	0	0	0	su004	pre	CD45+ CD3+	CD8_mem_T_cells	-1.30582	-0.378217	responder
bcc.su004.pre.tcell_CTACGTCTCATTGCCC	bcc.su004.pre.tcell_CTACGTCTCATTGCCC	0	0	0	0	0	0	0	0	0	su004	pre	CD45+ CD3+	CD8_ex_T_cells	2.91993	6.4518	responder
bcc.su004.pre.tcell_CTACGTCTCCGTAGTA	bcc.su004.pre.tcell_CTACGTCTCCGTAGTA	0	0	0	0	0	3	0	0	0	su004	pre	CD45+ CD3+	CD8_act_T_cells	0.437385	-3.8143	responder
bcc.su004.pre.tcell_CTAGAGTTCACGCGGT	bcc.su004.pre.tcell_CTAGAGTTCACGCGGT	0	0	0	0	0	0	0	0	0	su004	pre	CD45+ CD3+	Tregs	0.973699	10.2895	responder
bcc.su004.pre.tcell_CTAGCCTCACAGGAGT	bcc.su004.pre.tcell_CTAGCCTCACAGGAGT	0	0	0	0	0	1	0	0	0	su004	pre	CD45+ CD3+	CD4_T_cells	-3.52607	9.31331	responder
bcc.su004.pre.tcell_CTAGCCTGTATGAATG	bcc.su004.pre.tcell_CTAGCCTGTATGAATG	0	0	0	0	0	0	0	0	0	su004	pre	CD45+ CD3+	Tregs	2.09909	10.9349	responder
bcc.su004.pre.tcell_CTAGCCTTCATCACCC	bcc.su004.pre.tcell_CTAGCCTTCATCACCC	0	0	0	0	0	0	0	0	0	su004	pre	CD45+ CD3+	CD8_mem_T_cells	-4.38529	1.63138	responder
bcc.su004.pre.tcell_CTAGTGAAGCTGTTCA	bcc.su004.pre.tcell_CTAGTGAAGCTGTTCA	0	0	0	0	0	0	0	0	0	su004	pre	CD45+ CD3+	CD8_mem_T_cells	-0.817388	4.68715	responder
bcc.su004.pre.tcell_CTAGTGATCCTTTCTC	bcc.su004.pre.tcell_CTAGTGATCCTTTCTC	0	0	0	0	0	1	0	0	0	su004	pre	CD45+ CD3+	CD8_mem_T_cells	-1.65921	2.72164	responder
bcc.su004.pre.tcell_CTCAGAATCTAGAGTC	bcc.su004.pre.tcell_CTCAGAATCTAGAGTC	0	0	0	0	0	1	0	0	0	su004	pre	CD45+ CD3+	CD8_act_T_cells	-0.918365	-1.06876	responder
bcc.su004.pre.tcell_CTCCTAGCAAGAAGAG	bcc.su004.pre.tcell_CTCCTAGCAAGAAGAG	0	0	0	0	0	0	0	0	1	su004	pre	CD45+ CD3+	Tregs	-1.23699	10.9042	responder
bcc.su004.pre.tcell_CTCCTAGCACCCATTC	bcc.su004.pre.tcell_CTCCTAGCACCCATTC	0	0	0	0	0	0	2	0	0	su004	pre	CD45+ CD3+	CD8_mem_T_cells	-0.726974	1.19438	responder
bcc.su004.pre.tcell_CTCCTAGCATGTCCTC	bcc.su004.pre.tcell_CTCCTAGCATGTCCTC	0	0	0	0	0	0	1	0	0	su004	pre	CD45+ CD3+	CD8_mem_T_cells	-1.2251	-1.65285	responder
bcc.su004.pre.tcell_CTCCTAGGTACTCGCG	bcc.su004.pre.tcell_CTCCTAGGTACTCGCG	0	0	0	0	0	0	1	0	0	su004	pre	CD45+ CD3+	CD8_mem_T_cells	-6.50911	-3.28927	responder
bcc.su004.pre.tcell_CTCCTAGGTTAAAGAC	bcc.su004.pre.tcell_CTCCTAGGTTAAAGAC	0	0	0	0	0	0	0	0	0	su004	pre	CD45+ CD3+	CD8_ex_T_cells	2.11627	7.60312	responder
bcc.su004.pre.tcell_CTCGAAATCTGTACGA	bcc.su004.pre.tcell_CTCGAAATCTGTACGA	0	0	0	0	0	0	0	0	0	su004	pre	CD45+ CD3+	CD8_act_T_cells	-1.12587	-0.176727	responder
bcc.su004.pre.tcell_CTCGAGGAGCGCCTTG	bcc.su004.pre.tcell_CTCGAGGAGCGCCTTG	0	0	0	0	0	1	1	0	0	su004	pre	CD45+ CD3+	CD8_mem_T_cells	-1.59985	2.57374	responder
bcc.su004.pre.tcell_CTCGGAGAGGGTTCCC	bcc.su004.pre.tcell_CTCGGAGAGGGTTCCC	0	0	0	0	0	0	0	0	0	su004	pre	CD45+ CD3+	CD8_mem_T_cells	-1.29682	3.25372	responder
bcc.su004.pre.tcell_CTCGGAGCAGGAATCG	bcc.su004.pre.tcell_CTCGGAGCAGGAATCG	0	0	0	0	0	0	1	0	0	su004	pre	CD45+ CD3+	CD4_T_cells	-0.555333	4.02173	responder
bcc.su004.pre.tcell_CTCGGAGGTACACCGC	bcc.su004.pre.tcell_CTCGGAGGTACACCGC	0	0	0	0	0	0	1	0	0	su004	pre	CD45+ CD3+	CD4_T_cells	1.28815	4.84029	responder
bcc.su004.pre.tcell_CTCGGGACATGTCTCC	bcc.su004.pre.tcell_CTCGGGACATGTCTCC	0	0	0	0	0	0	1	0	0	su004	pre	CD45+ CD3+	CD8_act_T_cells	-4.33647	-2.67836	responder
bcc.su004.pre.tcell_CTCGGGATCCACGACG	bcc.su004.pre.tcell_CTCGGGATCCACGACG	0	0	0	0	0	1	0	0	0	su004	pre	CD45+ CD3+	CD8_mem_T_cells	-0.57867	1.75999	responder
bcc.su004.pre.tcell_CTCGGGATCCTTCAAT	bcc.su004.pre.tcell_CTCGGGATCCTTCAAT	0	0	0	0	0	0	0	0	0	su004	pre	CD45+ CD3+	Tregs	3.84783	13.4353	responder
bcc.su004.pre.tcell_CTCGTACCAGACAGGT	bcc.su004.pre.tcell_CTCGTACCAGACAGGT	0	0	0	0	0	0	2	0	0	su004	pre	CD45+ CD3+	CD8_mem_T_cells	-2.22935	-0.720697	responder
bcc.su004.pre.tcell_CTCGTACTCACCACCT	bcc.su004.pre.tcell_CTCGTACTCACCACCT	0	0	0	0	0	1	0	0	0	su004	pre	CD45+ CD3+	CD4_T_cells	-2.74792	5.92476	responder
bcc.su004.pre.tcell_CTCGTCATCAGAGGTG	bcc.su004.pre.tcell_CTCGTCATCAGAGGTG	0	0	0	0	0	0	0	0	0	su004	pre	CD45+ CD3+	CD8_mem_T_cells	-1.92268	4.76174	responder
bcc.su004.pre.tcell_CTCTAATAGCTACCGC	bcc.su004.pre.tcell_CTCTAATAGCTACCGC	0	0	0	0	0	0	0	0	0	su004	pre	CD45+ CD3+	CD4_T_cells	-1.0558	1.24222	responder
bcc.su004.pre.tcell_CTCTAATGTCCAGTAT	bcc.su004.pre.tcell_CTCTAATGTCCAGTAT	0	0	0	0	0	0	0	0	0	su004	pre	CD45+ CD3+	CD8_mem_T_cells	-3.22984	0.943618	responder
bcc.su004.pre.tcell_CTCTAATGTGCTTCTC	bcc.su004.pre.tcell_CTCTAATGTGCTTCTC	0	0	0	0	0	1	0	0	0	su004	pre	CD45+ CD3+	CD8_mem_T_cells	-2.29889	0.228309	responder
bcc.su004.pre.tcell_CTCTAATTCGGAATCT	bcc.su004.pre.tcell_CTCTAATTCGGAATCT	0	0	0	0	0	0	0	0	0	su004	pre	CD45+ CD3+	Tregs	3.60777	11.7787	responder
bcc.su004.pre.tcell_CTCTACGAGTCTTGCA	bcc.su004.pre.tcell_CTCTACGAGTCTTGCA	0	0	0	0	0	0	0	0	0	su004	pre	CD45+ CD3+	CD8_mem_T_cells	-1.09331	3.51182	responder
bcc.su004.pre.tcell_CTCTACGGTCGGCTCA	bcc.su004.pre.tcell_CTCTACGGTCGGCTCA	0	0	0	0	0	2	0	0	0	su004	pre	CD45+ CD3+	CD8_mem_T_cells	-1.73879	4.88321	responder
bcc.su004.pre.tcell_CTGAAGTTCCTAGTGA	bcc.su004.pre.tcell_CTGAAGTTCCTAGTGA	0	0	0	0	0	0	1	0	0	su004	pre	CD45+ CD3+	CD8_mem_T_cells	-2.08247	0.48436	responder
bcc.su004.pre.tcell_CTGATAGGTTATTCTC	bcc.su004.pre.tcell_CTGATAGGTTATTCTC	0	0	0	0	0	0	0	0	0	su004	pre	CD45+ CD3+	CD8_act_T_cells	-2.29262	-2.36746	responder
bcc.su004.pre.tcell_CTGATAGTCACAAACC	bcc.su004.pre.tcell_CTGATAGTCACAAACC	0	0	0	0	0	0	0	0	0	su004	pre	CD45+ CD3+	CD8_mem_T_cells	-1.2566	1.70524	responder
bcc.su004.pre.tcell_CTGATAGTCCGCATAA	bcc.su004.pre.tcell_CTGATAGTCCGCATAA	0	0	0	0	0	0	0	0	0	su004	pre	CD45+ CD3+	CD8_mem_T_cells	-0.866029	-1.18858	responder
bcc.su004.pre.tcell_CTGCTGTTCATTTGGG	bcc.su004.pre.tcell_CTGCTGTTCATTTGGG	0	0	0	0	0	1	0	0	0	su004	pre	CD45+ CD3+	CD8_mem_T_cells	-4.25939	3.14891	responder
bcc.su004.pre.tcell_CTGTTTAGTGAGTGAC	bcc.su004.pre.tcell_CTGTTTAGTGAGTGAC	0	0	0	0	0	0	1	0	0	su004	pre	CD45+ CD3+	CD8_mem_T_cells	-1.43556	0.0616097	responder
bcc.su004.pre.tcell_CTTAACTAGAATCTCC	bcc.su004.pre.tcell_CTTAACTAGAATCTCC	0	0	0	0	0	0	1	0	0	su004	pre	CD45+ CD3+	CD8_act_T_cells	-0.62312	-0.304862	responder
bcc.su004.pre.tcell_CTTAACTCAAGCCGCT	bcc.su004.pre.tcell_CTTAACTCAAGCCGCT	0	0	0	0	0	0	0	0	0	su004	pre	CD45+ CD3+	CD8_ex_T_cells	3.18988	6.26909	responder
bcc.su004.pre.tcell_CTTAACTCAGTTCATG	bcc.su004.pre.tcell_CTTAACTCAGTTCATG	0	0	0	0	0	0	1	0	0	su004	pre	CD45+ CD3+	CD8_mem_T_cells	-3.79187	-0.9705	responder
bcc.su004.pre.tcell_CTTACCGTCCAGATCA	bcc.su004.pre.tcell_CTTACCGTCCAGATCA	0	0	0	0	0	0	0	0	1	su004	pre	CD45+ CD3+	CD8_mem_T_cells	-1.06698	2.18465	responder
bcc.su004.pre.tcell_CTTAGGAGTTCCACTC	bcc.su004.pre.tcell_CTTAGGAGTTCCACTC	0	0	0	0	0	0	1	0	0	su004	pre	CD45+ CD3+	CD8_mem_T_cells	-5.40428	4.31786	responder
bcc.su004.pre.tcell_CTTCTCTAGACGACGT	bcc.su004.pre.tcell_CTTCTCTAGACGACGT	0	0	0	0	0	1	0	0	0	su004	pre	CD45+ CD3+	CD8_mem_T_cells	-1.84597	0.757075	responder
bcc.su004.pre.tcell_CTTCTCTGTAGCTAAA	bcc.su004.pre.tcell_CTTCTCTGTAGCTAAA	0	0	0	0	0	0	0	0	0	su004	pre	CD45+ CD3+	Tregs	1.38596	10.5269	responder
bcc.su004.pre.tcell_CTTCTCTTCCGCATCT	bcc.su004.pre.tcell_CTTCTCTTCCGCATCT	0	0	0	0	0	1	0	0	0	su004	pre	CD45+ CD3+	CD8_mem_T_cells	-1.56313	2.2389	responder
bcc.su004.pre.tcell_CTTGGCTTCAATCACG	bcc.su004.pre.tcell_CTTGGCTTCAATCACG	0	0	0	0	0	0	0	0	0	su004	pre	CD45+ CD3+	CD8_act_T_cells	-2.50577	0.318929	responder
bcc.su004.pre.tcell_CTTTGCGGTATAAACG	bcc.su004.pre.tcell_CTTTGCGGTATAAACG	0	0	0	0	0	0	0	0	1	su004	pre	CD45+ CD3+	CD8_mem_T_cells	-1.27697	-0.0316339	responder
bcc.su004.pre.tcell_CTTTGCGTCAACACTG	bcc.su004.pre.tcell_CTTTGCGTCAACACTG	0	0	0	0	0	0	1	0	1	su004	pre	CD45+ CD3+	CD8_act_T_cells	-0.380503	1.97486	responder
bcc.su004.pre.tcell_GAAATGACATATGCTG	bcc.su004.pre.tcell_GAAATGACATATGCTG	0	0	0	0	0	0	0	0	0	su004	pre	CD45+ CD3+	CD8_mem_T_cells	-0.623489	3.16413	responder
bcc.su004.pre.tcell_GAACATCCACATTCGA	bcc.su004.pre.tcell_GAACATCCACATTCGA	0	0	0	0	0	0	0	0	0	su004	pre	CD45+ CD3+	CD4_T_cells	-0.220629	3.1591	responder
bcc.su004.pre.tcell_GACACGCAGTCCGGTC	bcc.su004.pre.tcell_GACACGCAGTCCGGTC	0	0	0	0	0	0	1	0	0	su004	pre	CD45+ CD3+	CD8_mem_T_cells	-2.76451	-1.05642	responder
bcc.su004.pre.tcell_GACCAATAGGGCTTCC	bcc.su004.pre.tcell_GACCAATAGGGCTTCC	0	0	0	0	0	0	1	0	0	su004	pre	CD45+ CD3+	CD8_mem_T_cells	-8.77342	-0.985718	responder
bcc.su004.pre.tcell_GACCAATAGTGTGAAT	bcc.su004.pre.tcell_GACCAATAGTGTGAAT	0	0	0	0	0	0	1	0	0	su004	pre	CD45+ CD3+	CD8_ex_T_cells	4.00483	6.45901	responder
bcc.su004.pre.tcell_GACGCGTTCTGGAGCC	bcc.su004.pre.tcell_GACGCGTTCTGGAGCC	0	0	0	0	0	1	2	0	0	su004	pre	CD45+ CD3+	CD8_mem_T_cells	-1.83907	1.12201	responder
bcc.su004.pre.tcell_GACGGCTCATAAAGGT	bcc.su004.pre.tcell_GACGGCTCATAAAGGT	0	0	0	0	0	0	1	0	0	su004	pre	CD45+ CD3+	CD8_act_T_cells	-1.30927	-0.771554	responder
bcc.su004.pre.tcell_GACGTGCGTCGAGTTT	bcc.su004.pre.tcell_GACGTGCGTCGAGTTT	0	0	0	0	0	0	0	0	0	su004	pre	CD45+ CD3+	CD8_mem_T_cells	-5.78225	3.01926	responder
bcc.su004.pre.tcell_GACGTTAAGAAGCCCA	bcc.su004.pre.tcell_GACGTTAAGAAGCCCA	0	0	0	0	0	0	0	0	0	su004	pre	CD45+ CD3+	CD4_T_cells	-2.86145	6.3535	responder
bcc.su004.pre.tcell_GACGTTACAAGAGGCT	bcc.su004.pre.tcell_GACGTTACAAGAGGCT	0	0	0	0	0	0	1	0	0	su004	pre	CD45+ CD3+	CD8_mem_T_cells	-2.48411	4.94246	responder
bcc.su004.pre.tcell_GACGTTAGTTAGTGGG	bcc.su004.pre.tcell_GACGTTAGTTAGTGGG	0	0	0	0	0	0	0	0	0	su004	pre	CD45+ CD3+	CD8_mem_T_cells	-0.98513	2.56034	responder
bcc.su004.pre.tcell_GAGCAGACACATTAGC	bcc.su004.pre.tcell_GAGCAGACACATTAGC	0	0	0	0	0	0	0	0	0	su004	pre	CD45+ CD3+	CD8_mem_T_cells	-1.59299	1.93098	responder
bcc.su004.pre.tcell_GAGCAGAGTCTCCACT	bcc.su004.pre.tcell_GAGCAGAGTCTCCACT	0	0	0	0	0	0	0	0	0	su004	pre	CD45+ CD3+	CD8_mem_T_cells	-1.69733	0.0333113	responder
bcc.su004.pre.tcell_GAGCAGATCACCGTAA	bcc.su004.pre.tcell_GAGCAGATCACCGTAA	0	0	0	0	0	2	0	0	1	su004	pre	CD45+ CD3+	CD8_mem_T_cells	-1.08764	3.35591	responder
bcc.su004.pre.tcell_GAGTCCGTCTGTCTCG	bcc.su004.pre.tcell_GAGTCCGTCTGTCTCG	0	0	0	0	0	0	0	0	0	su004	pre	CD45+ CD3+	CD8_act_T_cells	-1.70604	-0.132773	responder
bcc.su004.pre.tcell_GATCGTACATGAAGTA	bcc.su004.pre.tcell_GATCGTACATGAAGTA	0	0	0	0	0	0	0	0	0	su004	pre	CD45+ CD3+	CD8_act_T_cells	-0.127528	0.472975	responder
bcc.su004.pre.tcell_GATCTAGTCCAGTAGT	bcc.su004.pre.tcell_GATCTAGTCCAGTAGT	0	0	0	0	0	0	1	0	0	su004	pre	CD45+ CD3+	CD8_act_T_cells	-2.51021	-2.27834	responder
bcc.su004.pre.tcell_GATGAAATCCGTTGTC	bcc.su004.pre.tcell_GATGAAATCCGTTGTC	0	0	0	0	0	1	0	0	0	su004	pre	CD45+ CD3+	CD8_mem_T_cells	3.46622	6.89885	responder
bcc.su004.pre.tcell_GATTCAGGTTCAGTAC	bcc.su004.pre.tcell_GATTCAGGTTCAGTAC	0	0	0	0	0	0	0	0	0	su004	pre	CD45+ CD3+	CD4_T_cells	-0.000616253	3.13137	responder
bcc.su004.pre.tcell_GCAAACTCATGGGACA	bcc.su004.pre.tcell_GCAAACTCATGGGACA	0	0	0	0	0	0	1	0	1	su004	pre	CD45+ CD3+	CD8_mem_T_cells	-1.73018	3.48827	responder
bcc.su004.pre.tcell_GCAATCAAGACACTAA	bcc.su004.pre.tcell_GCAATCAAGACACTAA	0	0	0	0	0	0	0	0	0	su004	pre	CD45+ CD3+	CD8_mem_T_cells	-3.43588	4.48727	responder
bcc.su004.pre.tcell_GCACTCTAGAATTGTG	bcc.su004.pre.tcell_GCACTCTAGAATTGTG	0	0	0	0	0	0	0	0	0	su004	pre	CD45+ CD3+	CD8_act_T_cells	-0.416182	-0.218749	responder
bcc.su004.pre.tcell_GCACTCTAGCGTAGTG	bcc.su004.pre.tcell_GCACTCTAGCGTAGTG	0	0	0	0	0	0	0	0	0	su004	pre	CD45+ CD3+	CD8_act_T_cells	-0.772343	-3.13178	responder
bcc.su004.pre.tcell_GCAGCCAAGCCCAACC	bcc.su004.pre.tcell_GCAGCCAAGCCCAACC	0	0	0	0	0	0	0	0	0	su004	pre	CD45+ CD3+	CD8_mem_T_cells	-1.69289	1.30369	responder
bcc.su004.pre.tcell_GCAGCCAGTACTCGCG	bcc.su004.pre.tcell_GCAGCCAGTACTCGCG	0	0	0	0	0	0	1	0	0	su004	pre	CD45+ CD3+	CD8_act_T_cells	-0.514421	0.29774	responder
bcc.su004.pre.tcell_GCAGTTAAGACTAGGC	bcc.su004.pre.tcell_GCAGTTAAGACTAGGC	0	0	0	0	0	0	0	0	0	su004	pre	CD45+ CD3+	CD8_mem_T_cells	-2.77068	2.97925	responder
bcc.su004.pre.tcell_GCAGTTAAGCCGTCGT	bcc.su004.pre.tcell_GCAGTTAAGCCGTCGT	0	0	0	0	0	0	1	0	0	su004	pre	CD45+ CD3+	CD4_T_cells	-1.65943	6.7728	responder
bcc.su004.pre.tcell_GCATACAAGCCAGAAC	bcc.su004.pre.tcell_GCATACAAGCCAGAAC	0	0	0	0	0	0	1	0	0	su004	pre	CD45+ CD3+	CD8_act_T_cells	-1.01278	0.0937853	responder
bcc.su004.pre.tcell_GCATACAGTCGCATCG	bcc.su004.pre.tcell_GCATACAGTCGCATCG	0	0	0	0	0	0	0	0	0	su004	pre	CD45+ CD3+	CD4_T_cells	-2.5223	10.2626	responder
bcc.su004.pre.tcell_GCATGCGTCGCAGGCT	bcc.su004.pre.tcell_GCATGCGTCGCAGGCT	0	0	0	0	0	1	0	0	0	su004	pre	CD45+ CD3+	CD8_mem_T_cells	-1.16861	0.62835	responder
bcc.su004.pre.tcell_GCATGTAAGCAATCTC	bcc.su004.pre.tcell_GCATGTAAGCAATCTC	0	0	0	0	0	0	0	0	0	su004	pre	CD45+ CD3+	Tregs	1.15395	10.209	responder
bcc.su004.pre.tcell_GCATGTACACACCGCA	bcc.su004.pre.tcell_GCATGTACACACCGCA	0	0	0	0	0	0	0	0	0	su004	pre	CD45+ CD3+	CD8_act_T_cells	-0.385911	0.452412	responder
bcc.su004.pre.tcell_GCGACCACAGTCCTTC	bcc.su004.pre.tcell_GCGACCACAGTCCTTC	0	0	0	0	0	1	0	0	1	su004	pre	CD45+ CD3+	Tregs	4.39723	11.2685	responder
bcc.su004.pre.tcell_GCGAGAAAGTTGTAGA	bcc.su004.pre.tcell_GCGAGAAAGTTGTAGA	0	0	0	0	0	0	0	0	0	su004	pre	CD45+ CD3+	CD8_ex_T_cells	0.162424	3.33339	responder
bcc.su004.pre.tcell_GCGAGAACACTTAACG	bcc.su004.pre.tcell_GCGAGAACACTTAACG	0	0	0	0	0	0	0	0	0	su004	pre	CD45+ CD3+	CD8_mem_T_cells	-0.863268	1.54018	responder
bcc.su004.pre.tcell_GCGAGAACAGGCAGTA	bcc.su004.pre.tcell_GCGAGAACAGGCAGTA	0	0	0	0	0	0	1	0	0	su004	pre	CD45+ CD3+	CD8_mem_T_cells	-2.53498	2.38046	responder
bcc.su004.pre.tcell_GCGAGAATCTGCTGCT	bcc.su004.pre.tcell_GCGAGAATCTGCTGCT	0	0	0	0	0	0	0	0	0	su004	pre	CD45+ CD3+	CD4_T_cells	-4.17207	7.14631	responder
bcc.su004.pre.tcell_GCGCAGTAGCGACGTA	bcc.su004.pre.tcell_GCGCAGTAGCGACGTA	0	0	0	0	0	0	0	0	0	su004	pre	CD45+ CD3+	CD8_mem_T_cells	-1.23165	0.808049	responder
bcc.su004.pre.tcell_GCGCAGTTCACATAGC	bcc.su004.pre.tcell_GCGCAGTTCACATAGC	0	0	0	0	0	0	1	0	0	su004	pre	CD45+ CD3+	Tregs	4.61842	10.8717	responder
bcc.su004.pre.tcell_GCGCAGTTCCACGAAT	bcc.su004.pre.tcell_GCGCAGTTCCACGAAT	0	0	0	0	0	0	0	0	0	su004	pre	CD45+ CD3+	CD8_act_T_cells	-0.844619	1.24834	responder
bcc.su004.pre.tcell_GCGCGATCAATGACCT	bcc.su004.pre.tcell_GCGCGATCAATGACCT	0	0	0	0	0	0	0	0	0	su004	pre	CD45+ CD3+	CD8_mem_T_cells	-5.50802	-1.106	responder
bcc.su004.pre.tcell_GCGCGATGTACATGTC	bcc.su004.pre.tcell_GCGCGATGTACATGTC	0	0	0	0	0	0	0	0	0	su004	pre	CD45+ CD3+	Tregs	1.98441	10.2081	responder
bcc.su004.pre.tcell_GCTCCTACAATGGAAT	bcc.su004.pre.tcell_GCTCCTACAATGGAAT	0	0	0	0	0	0	0	0	0	su004	pre	CD45+ CD3+	CD8_mem_T_cells	-7.88595	3.07017	responder
bcc.su004.pre.tcell_GCTCCTACATACGCTA	bcc.su004.pre.tcell_GCTCCTACATACGCTA	0	0	0	0	0	0	0	0	0	su004	pre	CD45+ CD3+	CD8_mem_T_cells	-6.17783	4.32686	responder
bcc.su004.pre.tcell_GCTCCTACATCGATTG	bcc.su004.pre.tcell_GCTCCTACATCGATTG	0	0	0	0	0	1	2	0	0	su004	pre	CD45+ CD3+	CD8_mem_T_cells	-4.82605	-1.18115	responder
bcc.su004.pre.tcell_GCTCCTAGTGGCAAAC	bcc.su004.pre.tcell_GCTCCTAGTGGCAAAC	0	0	0	0	0	0	2	0	0	su004	pre	CD45+ CD3+	CD8_ex_T_cells	4.58332	5.54131	responder
bcc.su004.pre.tcell_GCTGCTTCAAGCCGTC	bcc.su004.pre.tcell_GCTGCTTCAAGCCGTC	0	0	0	0	0	0	0	0	0	su004	pre	CD45+ CD3+	CD8_mem_T_cells	-5.86376	3.59605	responder
bcc.su004.pre.tcell_GCTTGAATCCGTCATC	bcc.su004.pre.tcell_GCTTGAATCCGTCATC	0	0	0	0	0	2	0	0	0	su004	pre	CD45+ CD3+	CD8_act_T_cells	-0.549998	0.756272	responder
bcc.su004.pre.tcell_GGAAAGCTCCTTGACC	bcc.su004.pre.tcell_GGAAAGCTCCTTGACC	0	0	0	0	0	0	0	0	0	su004	pre	CD45+ CD3+	CD8_act_T_cells	-2.19639	-0.351519	responder
bcc.su004.pre.tcell_GGACGTCCATACGCTA	bcc.su004.pre.tcell_GGACGTCCATACGCTA	0	0	0	0	0	0	0	0	0	su004	pre	CD45+ CD3+	CD4_T_cells	-2.21643	9.70485	responder
bcc.su004.pre.tcell_GGAGCAATCACATGCA	bcc.su004.pre.tcell_GGAGCAATCACATGCA	0	0	0	0	0	0	1	0	0	su004	pre	CD45+ CD3+	CD8_act_T_cells	-0.941127	-4.65892	responder
bcc.su004.pre.tcell_GGAGCAATCATTATCC	bcc.su004.pre.tcell_GGAGCAATCATTATCC	0	0	0	0	0	0	0	0	0	su004	pre	CD45+ CD3+	CD8_ex_T_cells	4.11706	5.34935	responder
bcc.su004.pre.tcell_GGATGTTAGATATACG	bcc.su004.pre.tcell_GGATGTTAGATATACG	0	0	0	0	0	0	1	0	0	su004	pre	CD45+ CD3+	CD8_act_T_cells	-0.529024	-1.39701	responder
bcc.su004.pre.tcell_GGATTACAGATGTGGC	bcc.su004.pre.tcell_GGATTACAGATGTGGC	0	0	0	0	0	0	0	0	1	su004	pre	CD45+ CD3+	CD8_act_T_cells	-0.976468	0.724578	responder
bcc.su004.pre.tcell_GGCCGATAGCTAACTC	bcc.su004.pre.tcell_GGCCGATAGCTAACTC	0	0	0	0	0	0	1	0	0	su004	pre	CD45+ CD3+	CD4_T_cells	-4.28049	6.96503	responder
bcc.su004.pre.tcell_GGCCGATTCGGAGCAA	bcc.su004.pre.tcell_GGCCGATTCGGAGCAA	0	0	0	0	0	1	0	0	0	su004	pre	CD45+ CD3+	CD8_mem_T_cells	-5.9823	2.08861	responder
bcc.su004.pre.tcell_GGCGACTAGCGGCTTC	bcc.su004.pre.tcell_GGCGACTAGCGGCTTC	0	0	0	0	0	0	0	0	0	su004	pre	CD45+ CD3+	CD8_mem_T_cells	-1.2975	1.63228	responder
bcc.su004.pre.tcell_GGCGACTGTAGCGTGA	bcc.su004.pre.tcell_GGCGACTGTAGCGTGA	0	0	0	0	0	1	0	0	0	su004	pre	CD45+ CD3+	Tregs	2.28799	12.083	responder
bcc.su004.pre.tcell_GGCGACTGTGAAGGCT	bcc.su004.pre.tcell_GGCGACTGTGAAGGCT	0	0	0	0	0	0	0	0	0	su004	pre	CD45+ CD3+	Tregs	0.874173	10.7952	responder
bcc.su004.pre.tcell_GGCGTGTTCCAAATGC	bcc.su004.pre.tcell_GGCGTGTTCCAAATGC	0	0	0	0	0	0	0	0	0	su004	pre	CD45+ CD3+	CD8_act_T_cells	-0.482649	-1.11076	responder
bcc.su004.pre.tcell_GGCGTGTTCTTTAGTC	bcc.su004.pre.tcell_GGCGTGTTCTTTAGTC	0	0	0	0	0	0	0	0	0	su004	pre	CD45+ CD3+	CD8_mem_T_cells	-2.04664	3.75915	responder
bcc.su004.pre.tcell_GGCTCGATCCACGTTC	bcc.su004.pre.tcell_GGCTCGATCCACGTTC	0	0	0	0	0	2	0	0	0	su004	pre	CD45+ CD3+	CD8_mem_T_cells	0.474091	3.90569	responder
bcc.su004.pre.tcell_GGCTGGTTCAACCAAC	bcc.su004.pre.tcell_GGCTGGTTCAACCAAC	0	0	0	0	0	0	0	0	0	su004	pre	CD45+ CD3+	CD8_mem_T_cells	-2.28622	-1.14066	responder
bcc.su004.pre.tcell_GGGAATGCAATGCCAT	bcc.su004.pre.tcell_GGGAATGCAATGCCAT	0	0	0	0	0	0	0	0	0	su004	pre	CD45+ CD3+	CD8_act_T_cells	-1.19626	-0.39297	responder
bcc.su004.pre.tcell_GGGAATGCATTCACTT	bcc.su004.pre.tcell_GGGAATGCATTCACTT	0	0	0	0	0	0	0	0	1	su004	pre	CD45+ CD3+	Tregs	4.85924	11.0696	responder
bcc.su004.pre.tcell_GGGTCTGAGACTAGAT	bcc.su004.pre.tcell_GGGTCTGAGACTAGAT	0	0	0	0	0	3	2	0	0	su004	pre	CD45+ CD3+	CD8_mem_T_cells	-1.5862	2.00905	responder
bcc.su004.pre.tcell_GGGTCTGTCACCTCGT	bcc.su004.pre.tcell_GGGTCTGTCACCTCGT	0	0	0	0	0	1	1	0	0	su004	pre	CD45+ CD3+	CD8_mem_T_cells	-1.08201	1.97629	responder
bcc.su004.pre.tcell_GGTATTGAGTGTCCCG	bcc.su004.pre.tcell_GGTATTGAGTGTCCCG	0	0	0	0	0	0	0	0	0	su004	pre	CD45+ CD3+	CD8_mem_T_cells	-3.25697	4.20478	responder
bcc.su004.pre.tcell_GGTGAAGTCTCTGCTG	bcc.su004.pre.tcell_GGTGAAGTCTCTGCTG	0	0	0	0	0	0	0	0	1	su004	pre	CD45+ CD3+	CD4_T_cells	-3.58807	5.59249	responder
bcc.su004.pre.tcell_GGTGCGTGTTTACTCT	bcc.su004.pre.tcell_GGTGCGTGTTTACTCT	0	0	0	0	0	0	0	0	0	su004	pre	CD45+ CD3+	CD8_mem_T_cells	-5.52783	4.19001	responder
bcc.su004.pre.tcell_GGTGTTAGTCTGCCAG	bcc.su004.pre.tcell_GGTGTTAGTCTGCCAG	0	0	0	0	0	0	0	0	0	su004	pre	CD45+ CD3+	Tregs	2.01637	10.7101	responder
bcc.su004.pre.tcell_GGTGTTAGTCTTTCAT	bcc.su004.pre.tcell_GGTGTTAGTCTTTCAT	0	0	0	0	0	0	0	0	0	su004	pre	CD45+ CD3+	CD8_mem_T_cells	-3.20037	6.07201	responder
bcc.su004.pre.tcell_GTAACGTTCAAACCAC	bcc.su004.pre.tcell_GTAACGTTCAAACCAC	0	0	0	0	0	0	1	0	0	su004	pre	CD45+ CD3+	CD4_T_cells	-1.63217	5.11217	responder
bcc.su004.pre.tcell_GTAACTGCATGCGCAC	bcc.su004.pre.tcell_GTAACTGCATGCGCAC	0	0	0	0	0	0	0	0	0	su004	pre	CD45+ CD3+	CD8_mem_T_cells	-2.94549	4.03416	responder
bcc.su004.pre.tcell_GTAACTGGTTGGACCC	bcc.su004.pre.tcell_GTAACTGGTTGGACCC	0	0	0	0	0	0	1	0	0	su004	pre	CD45+ CD3+	CD4_T_cells	-1.18509	3.36102	responder
bcc.su004.pre.tcell_GTACGTACAGCTTCGG	bcc.su004.pre.tcell_GTACGTACAGCTTCGG	0	0	0	0	0	0	0	0	0	su004	pre	CD45+ CD3+	CD8_act_T_cells	-3.01605	0.807165	responder
bcc.su004.pre.tcell_GTACGTAGTTGTACAC	bcc.su004.pre.tcell_GTACGTAGTTGTACAC	0	0	0	0	0	2	0	0	0	su004	pre	CD45+ CD3+	CD8_mem_T_cells	-3.21069	-0.407591	responder
bcc.su004.pre.tcell_GTAGGCCGTAATCGTC	bcc.su004.pre.tcell_GTAGGCCGTAATCGTC	0	0	0	0	0	1	0	0	0	su004	pre	CD45+ CD3+	CD8_mem_T_cells	-2.31009	3.56005	responder
bcc.su004.pre.tcell_GTAGGCCGTGACGCCT	bcc.su004.pre.tcell_GTAGGCCGTGACGCCT	0	0	0	0	0	0	1	0	0	su004	pre	CD45+ CD3+	CD8_mem_T_cells	-7.23113	0.503026	responder
bcc.su004.pre.tcell_GTAGTCAAGCGCCTTG	bcc.su004.pre.tcell_GTAGTCAAGCGCCTTG	0	0	0	0	0	1	0	0	0	su004	pre	CD45+ CD3+	CD8_mem_T_cells	-4.0861	1.31199	responder
bcc.su004.pre.tcell_GTAGTCAGTACGACCC	bcc.su004.pre.tcell_GTAGTCAGTACGACCC	0	0	0	0	0	0	0	0	0	su004	pre	CD45+ CD3+	Tregs	1.3568	10.1268	responder
bcc.su004.pre.tcell_GTATCTTGTGTCAATC	bcc.su004.pre.tcell_GTATCTTGTGTCAATC	0	0	0	0	0	0	1	0	0	su004	pre	CD45+ CD3+	CD8_mem_T_cells	-0.972328	2.58664	responder
bcc.su004.pre.tcell_GTATTCTAGTCGCCGT	bcc.su004.pre.tcell_GTATTCTAGTCGCCGT	0	0	0	0	0	0	0	0	0	su004	pre	CD45+ CD3+	CD8_mem_T_cells	-0.757769	2.45531	responder
bcc.su004.pre.tcell_GTCAAGTCATCTCGCT	bcc.su004.pre.tcell_GTCAAGTCATCTCGCT	0	0	0	0	0	0	1	0	0	su004	pre	CD45+ CD3+	CD8_act_T_cells	-0.820856	-0.447047	responder
bcc.su004.pre.tcell_GTCAAGTTCTGTTGAG	bcc.su004.pre.tcell_GTCAAGTTCTGTTGAG	0	0	0	0	0	0	0	0	0	su004	pre	CD45+ CD3+	CD8_mem_T_cells	-2.01502	3.9041	responder
bcc.su004.pre.tcell_GTCACAACAGCTTAAC	bcc.su004.pre.tcell_GTCACAACAGCTTAAC	0	0	0	0	0	0	1	0	0	su004	pre	CD45+ CD3+	CD4_T_cells	0.415452	4.7548	responder
bcc.su004.pre.tcell_GTCACAACATTTGCTT	bcc.su004.pre.tcell_GTCACAACATTTGCTT	0	0	0	0	0	1	2	0	1	su004	pre	CD45+ CD3+	CD8_mem_T_cells	-1.62873	0.467068	responder
bcc.su004.pre.tcell_GTCACAAGTTGCGCAC	bcc.su004.pre.tcell_GTCACAAGTTGCGCAC	0	0	0	0	0	0	0	0	0	su004	pre	CD45+ CD3+	CD8_mem_T_cells	-4.8373	-0.811517	responder
bcc.su004.pre.tcell_GTCACGGAGTATGACA	bcc.su004.pre.tcell_GTCACGGAGTATGACA	0	0	0	0	0	0	0	0	0	su004	pre	CD45+ CD3+	Tregs	4.79525	11.8981	responder
bcc.su004.pre.tcell_GTCATTTGTGAGGGAG	bcc.su004.pre.tcell_GTCATTTGTGAGGGAG	0	0	0	0	0	0	1	0	0	su004	pre	CD45+ CD3+	CD8_mem_T_cells	-1.31165	-0.678839	responder
bcc.su004.pre.tcell_GTCATTTTCAACGGCC	bcc.su004.pre.tcell_GTCATTTTCAACGGCC	0	0	0	0	0	0	0	0	0	su004	pre	CD45+ CD3+	CD8_act_T_cells	-0.518091	-4.15016	responder
bcc.su004.pre.tcell_GTCCTCACAGTATCTG	bcc.su004.pre.tcell_GTCCTCACAGTATCTG	0	0	0	0	0	1	1	0	0	su004	pre	CD45+ CD3+	CD4_T_cells	1.20503	6.22623	responder
bcc.su004.pre.tcell_GTCGGGTTCCCACTTG	bcc.su004.pre.tcell_GTCGGGTTCCCACTTG	0	0	0	0	0	1	0	0	0	su004	pre	CD45+ CD3+	CD8_mem_T_cells	-7.30978	-0.389892	responder
bcc.su004.pre.tcell_GTCGTAAAGGGCTTCC	bcc.su004.pre.tcell_GTCGTAAAGGGCTTCC	0	0	0	0	0	0	0	0	0	su004	pre	CD45+ CD3+	CD8_mem_T_cells	-3.5919	0.0371992	responder
bcc.su004.pre.tcell_GTCGTAAAGTCAATAG	bcc.su004.pre.tcell_GTCGTAAAGTCAATAG	0	0	0	0	0	0	0	0	0	su004	pre	CD45+ CD3+	Tregs	-1.22103	8.46493	responder
bcc.su004.pre.tcell_GTCTTCGAGCCGTCGT	bcc.su004.pre.tcell_GTCTTCGAGCCGTCGT	0	0	0	0	0	0	0	0	0	su004	pre	CD45+ CD3+	CD8_act_T_cells	-0.537543	0.27731	responder
bcc.su004.pre.tcell_GTGAAGGTCGGAGCAA	bcc.su004.pre.tcell_GTGAAGGTCGGAGCAA	0	0	0	0	0	0	0	0	0	su004	pre	CD45+ CD3+	CD4_T_cells	-3.65856	6.99707	responder
bcc.su004.pre.tcell_GTGCATAGTTCTGTTT	bcc.su004.pre.tcell_GTGCATAGTTCTGTTT	0	0	0	0	0	0	0	0	0	su004	pre	CD45+ CD3+	CD4_T_cells	-2.87612	7.48929	responder
bcc.su004.pre.tcell_GTGCGGTAGCAGCCTC	bcc.su004.pre.tcell_GTGCGGTAGCAGCCTC	0	0	0	0	0	0	0	0	0	su004	pre	CD45+ CD3+	CD8_mem_T_cells	-1.6825	-1.26457	responder
bcc.su004.pre.tcell_GTGCGGTAGCGTAGTG	bcc.su004.pre.tcell_GTGCGGTAGCGTAGTG	0	0	0	0	0	0	0	0	0	su004	pre	CD45+ CD3+	CD8_mem_T_cells	-0.366097	3.53186	responder
bcc.su004.pre.tcell_GTGCGGTCAATTCCTT	bcc.su004.pre.tcell_GTGCGGTCAATTCCTT	0	0	0	0	0	1	0	0	0	su004	pre	CD45+ CD3+	CD4_T_cells	-0.628491	1.69518	responder
bcc.su004.pre.tcell_GTGCTTCCAAAGTGCG	bcc.su004.pre.tcell_GTGCTTCCAAAGTGCG	0	0	0	0	0	0	1	0	0	su004	pre	CD45+ CD3+	CD8_mem_T_cells	-1.65322	3.14569	responder
bcc.su004.pre.tcell_GTGGGTCAGACGCACA	bcc.su004.pre.tcell_GTGGGTCAGACGCACA	0	0	0	0	0	3	0	0	0	su004	pre	CD45+ CD3+	Tregs	4.73328	10.4383	responder
bcc.su004.pre.tcell_GTGGGTCCACCCAGTG	bcc.su004.pre.tcell_GTGGGTCCACCCAGTG	0	0	0	0	0	0	2	0	0	su004	pre	CD45+ CD3+	CD8_mem_T_cells	-4.0483	-0.703216	responder
bcc.su004.pre.tcell_GTGGGTCCAGTCAGAG	bcc.su004.pre.tcell_GTGGGTCCAGTCAGAG	0	0	0	0	0	1	0	0	0	su004	pre	CD45+ CD3+	CD8_ex_T_cells	4.97668	5.42956	responder
bcc.su004.pre.tcell_GTGGGTCGTTGCCTCT	bcc.su004.pre.tcell_GTGGGTCGTTGCCTCT	0	0	0	0	0	0	0	0	0	su004	pre	CD45+ CD3+	CD8_act_T_cells	-1.18707	-2.0109	responder
bcc.su004.pre.tcell_GTGGGTCTCTCATTCA	bcc.su004.pre.tcell_GTGGGTCTCTCATTCA	0	0	0	0	0	0	1	0	0	su004	pre	CD45+ CD3+	CD8_mem_T_cells	0.321324	-0.84245	responder
bcc.su004.pre.tcell_GTTACAGGTGTTTGTG	bcc.su004.pre.tcell_GTTACAGGTGTTTGTG	0	0	0	0	0	1	1	0	0	su004	pre	CD45+ CD3+	CD8_mem_T_cells	-1.27401	0.892015	responder
bcc.su004.pre.tcell_GTTACAGTCTCACATT	bcc.su004.pre.tcell_GTTACAGTCTCACATT	0	0	0	0	0	0	0	0	0	su004	pre	CD45+ CD3+	CD8_act_T_cells	-1.16677	0.445065	responder
bcc.su004.pre.tcell_GTTCATTGTGAGCGAT	bcc.su004.pre.tcell_GTTCATTGTGAGCGAT	0	0	0	0	0	0	0	0	0	su004	pre	CD45+ CD3+	CD8_mem_T_cells	-2.74988	1.52351	responder
bcc.su004.pre.tcell_TAAACCGAGCCTATGT	bcc.su004.pre.tcell_TAAACCGAGCCTATGT	0	0	0	0	0	0	0	0	0	su004	pre	CD45+ CD3+	CD8_act_T_cells	-4.10844	-1.81025	responder
bcc.su004.pre.tcell_TAAACCGCATCCGTGG	bcc.su004.pre.tcell_TAAACCGCATCCGTGG	0	0	0	0	0	0	0	0	0	su004	pre	CD45+ CD3+	CD4_T_cells	-1.64572	1.74666	responder
bcc.su004.pre.tcell_TAAGAGAAGTGATCGG	bcc.su004.pre.tcell_TAAGAGAAGTGATCGG	0	0	0	0	0	1	2	0	0	su004	pre	CD45+ CD3+	CD8_mem_T_cells	-1.92815	1.36169	responder
bcc.su004.pre.tcell_TAAGAGAGTCACTTCC	bcc.su004.pre.tcell_TAAGAGAGTCACTTCC	0	0	0	0	0	3	1	0	0	su004	pre	CD45+ CD3+	CD8_mem_T_cells	-2.57999	5.76938	responder
bcc.su004.pre.tcell_TAAGCGTCAGCATACT	bcc.su004.pre.tcell_TAAGCGTCAGCATACT	0	0	0	0	0	1	1	0	0	su004	pre	CD45+ CD3+	CD4_T_cells	-3.68206	9.07525	responder
bcc.su004.pre.tcell_TACACGAAGAAGATTC	bcc.su004.pre.tcell_TACACGAAGAAGATTC	0	0	0	0	0	0	0	0	1	su004	pre	CD45+ CD3+	Tregs	3.88428	11.2754	responder
bcc.su004.pre.tcell_TACAGTGAGACTGGGT	bcc.su004.pre.tcell_TACAGTGAGACTGGGT	0	0	0	0	0	0	1	0	0	su004	pre	CD45+ CD3+	CD8_mem_T_cells	-4.23547	1.75237	responder
bcc.su004.pre.tcell_TACCTATCAAGACACG	bcc.su004.pre.tcell_TACCTATCAAGACACG	0	0	0	0	0	0	0	0	0	su004	pre	CD45+ CD3+	Tregs	0.66736	3.08909	responder
bcc.su004.pre.tcell_TACCTTACAGTCGTGC	bcc.su004.pre.tcell_TACCTTACAGTCGTGC	0	0	0	0	0	0	0	0	0	su004	pre	CD45+ CD3+	CD8_mem_T_cells	-4.73881	4.528	responder
bcc.su004.pre.tcell_TACCTTACAGTGGGAT	bcc.su004.pre.tcell_TACCTTACAGTGGGAT	0	0	0	0	0	0	1	0	0	su004	pre	CD45+ CD3+	Tregs	2.98816	10.3096	responder
bcc.su004.pre.tcell_TACCTTAGTTCCGTCT	bcc.su004.pre.tcell_TACCTTAGTTCCGTCT	0	0	0	0	0	0	3	0	0	su004	pre	CD45+ CD3+	CD8_ex_T_cells	2.54316	5.60917	responder
bcc.su004.pre.tcell_TACGGATCATGCCTTC	bcc.su004.pre.tcell_TACGGATCATGCCTTC	0	0	0	0	0	0	0	0	0	su004	pre	CD45+ CD3+	CD8_mem_T_cells	-3.37909	0.0868967	responder
bcc.su004.pre.tcell_TACGGTAAGTTAGGTA	bcc.su004.pre.tcell_TACGGTAAGTTAGGTA	0	0	0	0	0	1	0	0	0	su004	pre	CD45+ CD3+	Tregs	3.98731	10.8072	responder
bcc.su004.pre.tcell_TACGGTACAGCCAGAA	bcc.su004.pre.tcell_TACGGTACAGCCAGAA	0	0	0	0	0	1	0	0	0	su004	pre	CD45+ CD3+	Tcell_prolif	4.08937	8.22611	responder
bcc.su004.pre.tcell_TACTCATAGAGAGCTC	bcc.su004.pre.tcell_TACTCATAGAGAGCTC	0	0	0	0	0	0	1	0	0	su004	pre	CD45+ CD3+	CD4_T_cells	-0.383365	2.88075	responder
bcc.su004.pre.tcell_TACTCATCATTTCAGG	bcc.su004.pre.tcell_TACTCATCATTTCAGG	0	0	0	0	0	0	0	0	0	su004	pre	CD45+ CD3+	CD4_T_cells	1.63659	5.01554	responder
bcc.su004.pre.tcell_TACTCATGTGCGATAG	bcc.su004.pre.tcell_TACTCATGTGCGATAG	0	0	0	0	0	0	0	0	0	su004	pre	CD45+ CD3+	CD8_mem_T_cells	-2.25077	4.84215	responder
bcc.su004.pre.tcell_TACTCATGTTGTCTTT	bcc.su004.pre.tcell_TACTCATGTTGTCTTT	0	0	0	0	0	0	1	0	2	su004	pre	CD45+ CD3+	CD4_T_cells	-2.22362	8.05855	responder
bcc.su004.pre.tcell_TACTCGCGTATTAGCC	bcc.su004.pre.tcell_TACTCGCGTATTAGCC	0	0	0	0	0	0	0	0	0	su004	pre	CD45+ CD3+	CD8_act_T_cells	-2.00435	-4.20385	responder
bcc.su004.pre.tcell_TACTTACGTGAAAGAG	bcc.su004.pre.tcell_TACTTACGTGAAAGAG	0	0	0	0	0	0	0	0	0	su004	pre	CD45+ CD3+	CD8_mem_T_cells	-4.12364	0.550992	responder
bcc.su004.pre.tcell_TAGACCAAGTACTTGC	bcc.su004.pre.tcell_TAGACCAAGTACTTGC	0	0	0	0	0	0	0	0	0	su004	pre	CD45+ CD3+	CD8_mem_T_cells	-1.72154	0.866672	responder
bcc.su004.pre.tcell_TAGAGCTCAGTAACGG	bcc.su004.pre.tcell_TAGAGCTCAGTAACGG	0	0	0	0	0	1	0	0	0	su004	pre	CD45+ CD3+	CD8_mem_T_cells	-2.20523	-0.976922	responder
bcc.su004.pre.tcell_TAGCCGGGTATATGGA	bcc.su004.pre.tcell_TAGCCGGGTATATGGA	0	0	0	0	0	0	0	0	0	su004	pre	CD45+ CD3+	CD8_mem_T_cells	-3.5758	1.37722	responder
bcc.su004.pre.tcell_TAGGCATCAATCGAAA	bcc.su004.pre.tcell_TAGGCATCAATCGAAA	0	0	0	0	0	0	0	0	0	su004	pre	CD45+ CD3+	Tregs	0.975129	12.2159	responder
bcc.su004.pre.tcell_TAGTTGGGTCAACATC	bcc.su004.pre.tcell_TAGTTGGGTCAACATC	0	0	0	0	0	0	0	0	0	su004	pre	CD45+ CD3+	CD4_T_cells	0.717813	5.0204	responder
bcc.su004.pre.tcell_TAGTTGGGTCGACTGC	bcc.su004.pre.tcell_TAGTTGGGTCGACTGC	0	0	0	0	0	0	0	0	0	su004	pre	CD45+ CD3+	CD4_T_cells	0.953665	7.99955	responder
bcc.su004.pre.tcell_TAGTTGGGTGAGTATA	bcc.su004.pre.tcell_TAGTTGGGTGAGTATA	0	0	0	0	0	0	1	0	0	su004	pre	CD45+ CD3+	CD8_mem_T_cells	-4.77415	1.59052	responder
bcc.su004.pre.tcell_TAGTTGGTCATGCTCC	bcc.su004.pre.tcell_TAGTTGGTCATGCTCC	0	0	0	0	0	0	0	0	0	su004	pre	CD45+ CD3+	CD8_mem_T_cells	-1.14088	1.38496	responder
bcc.su004.pre.tcell_TATCAGGAGAAGGTGA	bcc.su004.pre.tcell_TATCAGGAGAAGGTGA	0	0	0	0	0	1	0	0	0	su004	pre	CD45+ CD3+	CD8_mem_T_cells	-0.677075	4.90876	responder
bcc.su004.pre.tcell_TATCAGGAGAGTTGGC	bcc.su004.pre.tcell_TATCAGGAGAGTTGGC	0	0	0	0	0	1	0	0	1	su004	pre	CD45+ CD3+	Tregs	2.84226	13.297	responder
bcc.su004.pre.tcell_TATCAGGAGTGAACGC	bcc.su004.pre.tcell_TATCAGGAGTGAACGC	0	0	0	0	0	1	0	0	0	su004	pre	CD45+ CD3+	CD8_act_T_cells	-1.83518	-0.679024	responder
bcc.su004.pre.tcell_TATCAGGCAGGCAGTA	bcc.su004.pre.tcell_TATCAGGCAGGCAGTA	0	0	0	0	0	0	0	0	0	su004	pre	CD45+ CD3+	CD8_mem_T_cells	-2.30359	1.41164	responder
bcc.su004.pre.tcell_TATCAGGGTTAAGTAG	bcc.su004.pre.tcell_TATCAGGGTTAAGTAG	0	0	0	0	0	0	1	0	0	su004	pre	CD45+ CD3+	CD8_mem_T_cells	-1.5397	2.70734	responder
bcc.su004.pre.tcell_TATGCCCGTAAACGCG	bcc.su004.pre.tcell_TATGCCCGTAAACGCG	0	0	0	0	0	0	0	0	0	su004	pre	CD45+ CD3+	CD4_T_cells	-2.64639	8.08578	responder
bcc.su004.pre.tcell_TATGCCCTCCGCGCAA	bcc.su004.pre.tcell_TATGCCCTCCGCGCAA	0	0	0	0	0	1	0	0	0	su004	pre	CD45+ CD3+	CD8_mem_T_cells	-3.68591	-1.23729	responder
bcc.su004.pre.tcell_TATTACCGTAGCCTAT	bcc.su004.pre.tcell_TATTACCGTAGCCTAT	0	0	0	0	0	0	0	0	0	su004	pre	CD45+ CD3+	CD8_act_T_cells	-1.90306	-0.735305	responder
bcc.su004.pre.tcell_TCAACGACAGGTCGTC	bcc.su004.pre.tcell_TCAACGACAGGTCGTC	0	0	0	0	0	1	1	0	0	su004	pre	CD45+ CD3+	CD4_T_cells	0.238497	6.83296	responder
bcc.su004.pre.tcell_TCAACGAGTGCAGGTA	bcc.su004.pre.tcell_TCAACGAGTGCAGGTA	0	0	0	0	0	0	0	0	0	su004	pre	CD45+ CD3+	Tregs	-2.50292	11.104	responder
bcc.su004.pre.tcell_TCAACGATCGGTCTAA	bcc.su004.pre.tcell_TCAACGATCGGTCTAA	0	0	0	0	0	1	1	0	1	su004	pre	CD45+ CD3+	CD8_mem_T_cells	-2.80533	0.187993	responder
bcc.su004.pre.tcell_TCAATCTGTCCTGCTT	bcc.su004.pre.tcell_TCAATCTGTCCTGCTT	0	0	0	0	0	0	1	0	0	su004	pre	CD45+ CD3+	CD8_mem_T_cells	-0.52171	1.04206	responder
bcc.su004.pre.tcell_TCAATCTTCAAGCCTA	bcc.su004.pre.tcell_TCAATCTTCAAGCCTA	0	0	0	0	0	0	1	0	1	su004	pre	CD45+ CD3+	CD8_mem_T_cells	-1.46108	-1.68305	responder
bcc.su004.pre.tcell_TCAATCTTCACGACTA	bcc.su004.pre.tcell_TCAATCTTCACGACTA	0	0	0	0	0	0	0	0	0	su004	pre	CD45+ CD3+	CD8_mem_T_cells	-0.314277	3.18876	responder
bcc.su004.pre.tcell_TCAGATGAGAGTCGGT	bcc.su004.pre.tcell_TCAGATGAGAGTCGGT	0	0	0	0	0	0	0	0	0	su004	pre	CD45+ CD3+	Tregs	1.79068	12.9537	responder
bcc.su004.pre.tcell_TCAGATGGTTTCCACC	bcc.su004.pre.tcell_TCAGATGGTTTCCACC	0	0	0	0	0	1	0	0	0	su004	pre	CD45+ CD3+	CD8_mem_T_cells	-1.21306	1.64711	responder
bcc.su004.pre.tcell_TCAGCAAGTACCGGCT	bcc.su004.pre.tcell_TCAGCAAGTACCGGCT	0	0	0	0	0	0	0	0	0	su004	pre	CD45+ CD3+	CD4_T_cells	-2.81594	6.76522	responder
bcc.su004.pre.tcell_TCAGCAAGTCCGAGTC	bcc.su004.pre.tcell_TCAGCAAGTCCGAGTC	0	0	0	0	0	1	0	0	0	su004	pre	CD45+ CD3+	CD8_mem_T_cells	-1.06628	2.39582	responder
bcc.su004.pre.tcell_TCAGGATGTGCGAAAC	bcc.su004.pre.tcell_TCAGGATGTGCGAAAC	0	0	0	0	0	2	2	0	0	su004	pre	CD45+ CD3+	CD8_mem_T_cells	-1.43559	1.16644	responder
bcc.su004.pre.tcell_TCAGGTAGTGGACGAT	bcc.su004.pre.tcell_TCAGGTAGTGGACGAT	0	0	0	0	0	0	0	0	0	su004	pre	CD45+ CD3+	CD8_mem_T_cells	-0.851812	2.29755	responder
bcc.su004.pre.tcell_TCATTACCAGTTAACC	bcc.su004.pre.tcell_TCATTACCAGTTAACC	0	0	0	0	0	1	0	0	0	su004	pre	CD45+ CD3+	Tregs	1.68277	9.44719	responder
bcc.su004.pre.tcell_TCATTACGTATGGTTC	bcc.su004.pre.tcell_TCATTACGTATGGTTC	0	0	0	0	0	1	0	0	0	su004	pre	CD45+ CD3+	CD8_act_T_cells	0.163427	-1.68336	responder
bcc.su004.pre.tcell_TCCCGATGTCCTCCAT	bcc.su004.pre.tcell_TCCCGATGTCCTCCAT	0	0	0	0	0	1	0	0	0	su004	pre	CD45+ CD3+	Tregs	1.72939	9.25715	responder
[truncated: 19,330 more rows]

## Sheet: TABLE S9
Table S9. The result of drug sensitivity analyisis derived from CTRP.
	TCGA-44-7670-01A	TCGA-44-5644-01A	TCGA-44-3918-01A	TCGA-55-8506-01A	TCGA-05-4382-01A	TCGA-44-2656-01A	TCGA-78-7155-01A	TCGA-L9-A7SV-01A	TCGA-55-7994-01A	TCGA-MN-A4N4-01A	TCGA-86-8073-01A	TCGA-69-7979-01A	TCGA-86-A4JF-01A	TCGA-95-7039-01A	TCGA-49-AARE-01A	TCGA-55-A490-01A	TCGA-55-8089-01A	TCGA-44-7662-01A	TCGA-55-7907-01A	TCGA-53-7626-01A	TCGA-95-7043-01A	TCGA-64-5781-01A	TCGA-05-4410-01A	TCGA-78-8662-01A	TCGA-NJ-A4YQ-01A	TCGA-86-8358-01A	TCGA-05-4427-01A	TCGA-67-3771-01A	TCGA-55-8507-01A	TCGA-55-7281-01A	TCGA-44-4112-01A	TCGA-44-7667-01A	TCGA-73-A9RS-01A	TCGA-86-6851-01A	TCGA-44-7669-01A	TCGA-95-7567-01A	TCGA-50-6590-01A	TCGA-62-A46O-01A	TCGA-44-2659-01A	TCGA-50-5049-01A	TCGA-05-4397-01A	TCGA-69-7980-01A	TCGA-55-7576-01A	TCGA-44-2657-01A	TCGA-55-7570-01A	TCGA-49-AARN-01A	TCGA-44-6778-01A	TCGA-L9-A8F4-01A	TCGA-38-4631-01A
BRD-K92856060	0.475932	0.479722	0.48218	0.471554	0.481353	0.481582	0.452237	0.472558	0.485559	0.478624	0.48254	0.459808	0.47091	0.482185	0.477851	0.485844	0.493961	0.478151	0.48822	0.471899	0.48787	0.502181	0.477639	0.465268	0.47393	0.469364	0.479043	0.480543	0.475485	0.474357	0.48077	0.47209	0.467913	0.469416	0.473314	0.471477	0.484819	0.486455	0.471689	0.473748	0.468517	0.474644	0.479986	0.469917	0.477651	0.478617	0.469477	0.47377	0.496174
B02	0.445448	0.442087	0.446605	0.446174	0.44419	0.450897	0.418052	0.437239	0.450091	0.445438	0.445003	0.437594	0.444188	0.452507	0.435418	0.450085	0.451108	0.441531	0.452514	0.451475	0.432584	0.448233	0.445839	0.433104	0.437074	0.428889	0.442776	0.438801	0.437836	0.450119	0.450957	0.421182	0.434708	0.448822	0.431225	0.446415	0.437654	0.441352	0.445429	0.437738	0.433471	0.45054	0.449263	0.444865	0.429658	0.450635	0.436427	0.439771	0.434522
BRD6340	0.483122	0.474063	0.477539	0.474672	0.476965	0.475835	0.465289	0.47117	0.472044	0.479605	0.480268	0.482227	0.4771	0.482399	0.484194	0.469543	0.485408	0.47987	0.474014	0.485029	0.480924	0.488045	0.473486	0.473033	0.475853	0.487834	0.477445	0.477951	0.479176	0.483059	0.482793	0.479017	0.48179	0.479111	0.485723	0.47867	0.490509	0.478628	0.475681	0.482956	0.484628	0.479998	0.4793	0.480809	0.481606	0.481346	0.485452	0.481838	0.48816
BRD-K45681478	0.455447	0.417838	0.434425	0.442678	0.44253	0.426845	0.437396	0.438248	0.432568	0.42973	0.427491	0.430259	0.434336	0.445791	0.445135	0.461305	0.44262	0.434786	0.447504	0.435246	0.440428	0.462376	0.433572	0.455191	0.415763	0.412118	0.450009	0.445734	0.448817	0.4536	0.455356	0.432441	0.431086	0.439665	0.419523	0.44398	0.440038	0.431855	0.432008	0.439157	0.421344	0.432056	0.441258	0.443325	0.448527	0.449709	0.416521	0.428047	0.447451
ML050	0.486045	0.481749	0.488106	0.481487	0.48576	0.488755	0.474428	0.477395	0.484889	0.481505	0.486296	0.477853	0.484481	0.48398	0.485202	0.485153	0.492184	0.484897	0.487685	0.485484	0.485687	0.489558	0.48239	0.478129	0.483134	0.475413	0.486476	0.485725	0.484623	0.488081	0.486463	0.478777	0.48171	0.483344	0.480486	0.484056	0.485881	0.484223	0.483812	0.487608	0.47822	0.484011	0.48479	0.483878	0.482926	0.484638	0.480754	0.480193	0.490909
ML162	0.352189	0.28857	0.287668	0.313862	0.290421	0.313312	0.251971	0.318923	0.332844	0.325142	0.359036	0.304824	0.310063	0.330606	0.340007	0.316509	0.379269	0.277914	0.317684	0.27919	0.350053	0.410627	0.281955	0.310974	0.34051	0.340459	0.267819	0.369743	0.304176	0.259812	0.284428	0.309967	0.373715	0.296334	0.322678	0.298121	0.365443	0.386786	0.283231	0.291669	0.323615	0.281206	0.289121	0.280897	0.424673	0.322521	0.310943	0.315882	0.339722
ML006	0.473824	0.469879	0.475016	0.472413	0.476428	0.474075	0.464143	0.468521	0.471786	0.47334	0.474986	0.470089	0.472365	0.47402	0.472138	0.472423	0.476518	0.474289	0.473643	0.476662	0.473772	0.475818	0.475082	0.469855	0.472104	0.46652	0.47544	0.473582	0.472297	0.478225	0.474972	0.46493	0.46891	0.474812	0.47013	0.471937	0.471593	0.468769	0.475505	0.477919	0.474909	0.475884	0.473613	0.476977	0.469653	0.473841	0.472137	0.469629	0.475655
NSC30930	0.488373	0.49036	0.485304	0.489168	0.486219	0.485433	0.489068	0.490808	0.487858	0.489755	0.485725	0.489699	0.489161	0.490343	0.492301	0.489056	0.48796	0.488874	0.488903	0.485504	0.490997	0.489007	0.48723	0.492727	0.488826	0.488587	0.488041	0.48689	0.49034	0.48882	0.486529	0.492345	0.492154	0.488139	0.488618	0.490479	0.48776	0.490622	0.486595	0.486612	0.485608	0.489178	0.488086	0.487879	0.492365	0.490227	0.485577	0.489871	0.492537
Bax channel blocker	0.456103	0.453109	0.461124	0.460937	0.461188	0.460866	0.447441	0.453964	0.461399	0.460474	0.460341	0.457503	0.457087	0.459222	0.461768	0.460587	0.46543	0.460947	0.460489	0.457905	0.461284	0.466524	0.455836	0.457784	0.460537	0.448216	0.464421	0.460848	0.457253	0.464862	0.463047	0.451732	0.458438	0.456867	0.451538	0.460443	0.463107	0.462015	0.457869	0.457753	0.457809	0.457731	0.461126	0.457366	0.453421	0.459972	0.453742	0.45698	0.460719
MI-1	0.492776	0.496897	0.497094	0.492036	0.498796	0.49547	0.500057	0.494446	0.493697	0.498651	0.497521	0.49853	0.493437	0.49607	0.500549	0.48787	0.503473	0.498941	0.497407	0.494068	0.496161	0.495996	0.493835	0.496857	0.498264	0.4963	0.493114	0.496896	0.494922	0.495097	0.497439	0.494872	0.499157	0.49658	0.496096	0.489872	0.497876	0.49414	0.500309	0.503425	0.500025	0.494193	0.489889	0.502356	0.501645	0.496511	0.501824	0.501453	0.505865
BRD9876	0.460588	0.462908	0.459956	0.459283	0.464395	0.46635	0.445164	0.456659	0.471935	0.465446	0.46171	0.449406	0.451243	0.47588	0.451136	0.462229	0.474173	0.467097	0.471277	0.46929	0.447219	0.458396	0.468082	0.452488	0.449832	0.44372	0.462397	0.449144	0.454816	0.473804	0.462695	0.439593	0.438642	0.466759	0.44853	0.462308	0.457184	0.444941	0.466697	0.461555	0.442536	0.464029	0.463604	0.468309	0.443035	0.470027	0.458523	0.457647	0.448162
DBeQ	0.407324	0.40781	0.400472	0.40191	0.400229	0.407933	0.383201	0.405117	0.412623	0.406608	0.409934	0.393571	0.399597	0.407041	0.405501	0.406207	0.427146	0.400843	0.406968	0.408266	0.403264	0.411634	0.402742	0.398322	0.407398	0.394995	0.399664	0.399153	0.399453	0.408496	0.402402	0.387932	0.403903	0.409044	0.394952	0.398524	0.411095	0.413673	0.406746	0.398569	0.392652	0.402259	0.403823	0.402004	0.398743	0.405027	0.399714	0.407312	0.406539
Mdivi-1	0.476901	0.469951	0.471607	0.478953	0.476488	0.46705	0.460754	0.467999	0.46601	0.485273	0.46944	0.476353	0.474735	0.482618	0.480225	0.473415	0.476089	0.479804	0.474809	0.473242	0.472005	0.48466	0.468337	0.477136	0.469986	0.466216	0.473166	0.470364	0.473487	0.481366	0.476832	0.463719	0.476458	0.471499	0.464255	0.472485	0.475118	0.473812	0.467472	0.474206	0.478643	0.476483	0.475583	0.471578	0.468532	0.474936	0.465433	0.473483	0.47558
tretinoin	0.476368	0.485598	0.450439	0.481324	0.468429	0.446856	0.422272	0.44511	0.460236	0.473914	0.461538	0.472428	0.46576	0.47883	0.482549	0.459571	0.462257	0.468861	0.477365	0.45317	0.469131	0.483679	0.458509	0.455946	0.463631	0.462735	0.455061	0.459908	0.473008	0.473079	0.469556	0.465679	0.473811	0.466473	0.452363	0.463489	0.474717	0.455214	0.456083	0.475371	0.47095	0.463838	0.462726	0.466964	0.475661	0.476357	0.4513	0.460233	0.507017
betulinic acid	0.504188	0.503106	0.500101	0.496216	0.497289	0.494139	0.503286	0.497701	0.49176	0.502606	0.499607	0.501894	0.489527	0.498633	0.503201	0.50309	0.49877	0.49845	0.503925	0.501731	0.49795	0.499612	0.497256	0.500986	0.493273	0.497293	0.502399	0.498126	0.500845	0.502765	0.498422	0.501015	0.4991	0.498512	0.494281	0.494195	0.497172	0.502424	0.497859	0.498656	0.499848	0.498582	0.497789	0.497887	0.501592	0.497017	0.496686	0.496657	0.498705
phloretin	0.459913	0.445785	0.451725	0.456713	0.458046	0.457195	0.42059	0.44497	0.450195	0.461548	0.463265	0.451052	0.456834	0.472488	0.451048	0.453712	0.459404	0.456819	0.45958	0.466361	0.463191	0.459487	0.458562	0.451887	0.452253	0.44096	0.458812	0.455595	0.452992	0.468703	0.459509	0.436144	0.446868	0.45758	0.441863	0.459042	0.454747	0.434777	0.456672	0.460907	0.450393	0.464917	0.470045	0.45986	0.439112	0.465384	0.450498	0.448449	0.455359
gossypol	0.438574	0.43717	0.440833	0.436644	0.445596	0.441745	0.411816	0.430188	0.443246	0.443442	0.442676	0.429588	0.434878	0.448811	0.436079	0.443668	0.448818	0.442348	0.44423	0.447694	0.432867	0.447873	0.441574	0.426292	0.436258	0.422514	0.441949	0.43658	0.430878	0.452192	0.444236	0.419972	0.425287	0.443822	0.426996	0.441039	0.446765	0.420246	0.441761	0.446051	0.427165	0.446071	0.447531	0.443361	0.421084	0.443918	0.435153	0.437217	0.438797
chlorambucil	0.469095	0.479379	0.453234	0.463609	0.457412	0.463415	0.445337	0.476068	0.463931	0.473525	0.477265	0.464339	0.448579	0.488863	0.458419	0.463955	0.446847	0.453975	0.469615	0.46278	0.490825	0.467635	0.459239	0.485127	0.454313	0.434247	0.441568	0.469773	0.457581	0.459411	0.461321	0.422577	0.468107	0.453715	0.435589	0.455106	0.437348	0.481973	0.466779	0.451709	0.45887	0.45682	0.46074	0.461895	0.456164	0.454928	0.439769	0.452008	0.47101
fluorouracil	0.477286	0.473605	0.457634	0.4551	0.468048	0.456356	0.447767	0.443131	0.439257	0.480368	0.465611	0.46381	0.445377	0.474634	0.446941	0.454324	0.436863	0.466157	0.465406	0.456145	0.45449	0.445505	0.442914	0.453781	0.43964	0.448935	0.441174	0.453171	0.450387	0.451186	0.458504	0.430654	0.442582	0.456735	0.451017	0.448608	0.452893	0.438058	0.468051	0.458645	0.458072	0.472927	0.450433	0.466672	0.451136	0.441672	0.452277	0.44848	0.462287
ML083	0.492448	0.490954	0.490688	0.490447	0.489802	0.490606	0.492689	0.49217	0.492835	0.489244	0.488937	0.49018	0.492518	0.493161	0.491676	0.490473	0.492262	0.491808	0.490647	0.488163	0.492734	0.492641	0.490833	0.492967	0.492905	0.492259	0.491996	0.48938	0.491448	0.491579	0.491553	0.49762	0.492692	0.489387	0.491606	0.491354	0.493753	0.4916	0.488813	0.492389	0.494747	0.488051	0.491529	0.489853	0.495334	0.489307	0.489864	0.490706	0.497373
CID-5951923	0.49957	0.498238	0.496988	0.497903	0.498768	0.497735	0.497585	0.498441	0.498994	0.498653	0.499338	0.49803	0.498243	0.49928	0.497603	0.49834	0.499541	0.498077	0.499396	0.499365	0.495624	0.497486	0.500272	0.497133	0.498503	0.500456	0.498602	0.497784	0.498707	0.49891	0.497628	0.497991	0.496384	0.500216	0.499485	0.498048	0.499677	0.49739	0.496961	0.49773	0.497648	0.499592	0.499277	0.498561	0.497194	0.499786	0.499432	0.498952	0.497406
azacitidine	0.500089	0.485692	0.483576	0.492632	0.494235	0.485281	0.487331	0.482412	0.48507	0.500864	0.498129	0.489046	0.486329	0.494518	0.493915	0.495138	0.495154	0.491635	0.497568	0.499142	0.484351	0.49358	0.496053	0.485141	0.490716	0.485921	0.4833	0.492834	0.494117	0.498117	0.487612	0.489643	0.479801	0.497006	0.487242	0.491134	0.498843	0.487203	0.486908	0.495249	0.490727	0.494644	0.494227	0.500365	0.494481	0.491579	0.496133	0.497244	0.491693
trifluoperazine	0.476061	0.470195	0.476162	0.472108	0.476175	0.475845	0.470723	0.472524	0.475691	0.476217	0.4718	0.470995	0.473354	0.471355	0.475636	0.472687	0.478804	0.476211	0.472351	0.473076	0.470103	0.47459	0.469631	0.471608	0.474213	0.472712	0.477258	0.476112	0.471121	0.473425	0.474433	0.469654	0.473417	0.474896	0.469739	0.471869	0.481282	0.471121	0.470799	0.47473	0.480962	0.475919	0.472623	0.47362	0.472064	0.474234	0.472862	0.476983	0.478686
paclitaxel	0.195993	0.237566	0.225274	0.220644	0.245483	0.251095	0.108227	0.217913	0.270384	0.253196	0.1994	0.191014	0.206023	0.264721	0.199344	0.210426	0.239159	0.219241	0.28029	0.289616	0.253824	0.187279	0.200717	0.192985	0.193879	0.162143	0.149863	0.245094	0.183655	0.253494	0.236944	0.10872	0.17689	0.228914	0.148381	0.242349	0.154108	0.150928	0.323711	0.22075	0.219779	0.23806	0.239316	0.303024	0.130183	0.284701	0.228792	0.182658	0.208856
tamoxifen	0.473074	0.46426	0.470214	0.468918	0.469956	0.470458	0.470034	0.466138	0.474565	0.466311	0.466303	0.46697	0.470416	0.473737	0.466933	0.469753	0.478509	0.47383	0.466732	0.468717	0.471299	0.472265	0.470836	0.466511	0.46548	0.467186	0.475232	0.465689	0.471108	0.472455	0.468973	0.477754	0.466391	0.468413	0.472308	0.471404	0.479089	0.466342	0.46762	0.473596	0.482027	0.465812	0.467971	0.46845	0.471683	0.466352	0.472957	0.46702	0.476532
IU1	0.484481	0.484835	0.485833	0.484824	0.485894	0.485552	0.480151	0.483736	0.485008	0.486004	0.484929	0.483869	0.485413	0.485948	0.485998	0.484131	0.487174	0.485691	0.485159	0.485572	0.484588	0.486878	0.484961	0.484481	0.485923	0.481832	0.484808	0.48496	0.484044	0.48687	0.486005	0.482015	0.484751	0.485343	0.482874	0.484502	0.484958	0.484487	0.48557	0.485647	0.484056	0.485755	0.484994	0.485354	0.482534	0.486503	0.484157	0.484847	0.485888
dexamethasone	0.49095	0.502908	0.507145	0.508485	0.501305	0.512403	0.505541	0.484083	0.513455	0.504915	0.503122	0.50369	0.50874	0.517028	0.508991	0.516244	0.492925	0.516146	0.516565	0.49782	0.499595	0.4879	0.510622	0.4946	0.495654	0.484345	0.505793	0.500713	0.501947	0.507595	0.502664	0.495736	0.467617	0.505434	0.477053	0.502448	0.497869	0.475902	0.504286	0.499235	0.474491	0.49936	0.497565	0.500835	0.508992	0.50893	0.479651	0.500081	0.507801
sildenafil	0.481856	0.475262	0.48254	0.479065	0.480066	0.481738	0.484187	0.481518	0.481418	0.479765	0.479102	0.479308	0.481643	0.480459	0.481625	0.476853	0.485515	0.479586	0.47863	0.478713	0.48346	0.485228	0.479306	0.48346	0.481681	0.481434	0.481066	0.481341	0.480321	0.479385	0.481264	0.484653	0.482741	0.478838	0.480985	0.479866	0.486339	0.485413	0.479486	0.482874	0.488681	0.477036	0.480071	0.479608	0.484759	0.477947	0.481508	0.479517	0.485564
simvastatin	0.441812	0.449438	0.437223	0.438279	0.43694	0.44081	0.438259	0.436626	0.435024	0.436376	0.450068	0.441692	0.43657	0.437279	0.451675	0.427664	0.434456	0.427408	0.443403	0.435752	0.452574	0.434903	0.445939	0.448848	0.445804	0.43693	0.429506	0.453267	0.444389	0.427526	0.432493	0.435064	0.466197	0.440926	0.44375	0.434437	0.425839	0.462084	0.447709	0.435984	0.448407	0.434423	0.435486	0.440069	0.453284	0.439301	0.436748	0.441625	0.453162
parbendazole	0.321153	0.314903	0.322988	0.369093	0.32689	0.351041	0.251632	0.319485	0.364277	0.373344	0.343435	0.328995	0.32134	0.39612	0.325771	0.328552	0.350456	0.337937	0.367842	0.362889	0.338506	0.328485	0.334596	0.318285	0.314916	0.270493	0.299421	0.347869	0.300982	0.361217	0.35001	0.229692	0.317554	0.339807	0.268792	0.360097	0.280286	0.31342	0.366286	0.316512	0.317993	0.333672	0.35634	0.354961	0.281876	0.37645	0.303479	0.309442	0.309091
procarbazine	0.502776	0.506183	0.519027	0.505857	0.506168	0.515121	0.515869	0.507597	0.503051	0.503172	0.509867	0.503479	0.509147	0.508432	0.497993	0.505858	0.506004	0.5055	0.503088	0.506528	0.506514	0.504984	0.513139	0.50534	0.50829	0.510761	0.508184	0.504302	0.505755	0.5026	0.508808	0.508655	0.508084	0.506831	0.514909	0.504931	0.50939	0.517363	0.509287	0.508593	0.52585	0.507807	0.50824	0.506931	0.49768	0.502004	0.513473	0.504171	0.506693
curcumin	0.392272	0.392712	0.39302	0.406312	0.392929	0.398112	0.376006	0.399884	0.400147	0.402381	0.407288	0.403248	0.390518	0.41597	0.408109	0.396919	0.397376	0.389988	0.410127	0.399165	0.420215	0.40127	0.399519	0.403999	0.398316	0.390438	0.392974	0.398576	0.384981	0.401617	0.397438	0.379651	0.398607	0.39883	0.387958	0.402864	0.385894	0.398961	0.408586	0.388623	0.408103	0.394092	0.413148	0.397263	0.396851	0.405827	0.385948	0.389478	0.394103
ciclopirox	0.417689	0.390189	0.41149	0.415656	0.415243	0.424105	0.379921	0.407751	0.430067	0.431339	0.424536	0.399458	0.400997	0.430353	0.406556	0.405213	0.418462	0.407028	0.42291	0.42055	0.405753	0.418013	0.415137	0.397357	0.411304	0.369015	0.397329	0.413244	0.388935	0.41727	0.41675	0.364022	0.386394	0.417155	0.372791	0.414773	0.406887	0.398898	0.430756	0.406248	0.401786	0.4187	0.422207	0.422695	0.388784	0.422182	0.392555	0.399194	0.405576
epigallocatechin-3-monogallate	0.453752	0.444321	0.455652	0.457576	0.448958	0.467444	0.446607	0.454687	0.454509	0.453795	0.471586	0.450882	0.454642	0.452617	0.465706	0.446847	0.462845	0.442621	0.450137	0.451491	0.4789	0.47503	0.457605	0.452194	0.465053	0.44524	0.456914	0.468349	0.443841	0.452664	0.448739	0.436287	0.4728	0.456537	0.458207	0.450771	0.452991	0.494256	0.460204	0.448929	0.456538	0.444817	0.45482	0.450243	0.475111	0.442919	0.447805	0.450867	0.467
ML311	0.404531	0.39032	0.410714	0.429821	0.411946	0.413487	0.367238	0.380059	0.416194	0.429368	0.408314	0.408017	0.407678	0.435311	0.40326	0.416512	0.420109	0.410682	0.4233	0.418856	0.419042	0.425483	0.403633	0.395967	0.404175	0.378159	0.398542	0.417802	0.390869	0.42365	0.423796	0.37101	0.401703	0.403003	0.370456	0.420807	0.401844	0.391528	0.419039	0.410919	0.407979	0.414033	0.418073	0.412511	0.384072	0.415349	0.384463	0.397188	0.406501
myricetin	0.504707	0.505731	0.507075	0.506727	0.506193	0.506656	0.50077	0.50551	0.509215	0.506637	0.507406	0.504506	0.50624	0.507185	0.504318	0.506857	0.50733	0.505808	0.506506	0.506524	0.501329	0.506714	0.508735	0.502244	0.506293	0.506641	0.507643	0.504428	0.505255	0.505557	0.505825	0.503765	0.502808	0.508625	0.506013	0.506083	0.507889	0.504489	0.505156	0.504946	0.505378	0.505856	0.506646	0.505553	0.50385	0.506448	0.50617	0.505579	0.502195
methotrexate	0.277004	0.346956	0.2967	0.293051	0.343752	0.264129	0.215483	0.257606	0.285377	0.366733	0.33687	0.26959	0.205841	0.330194	0.262449	0.332641	0.274434	0.252516	0.282421	0.308647	0.357389	0.277884	0.287687	0.200987	0.283216	0.236738	0.250814	0.288586	0.282028	0.322374	0.3437	0.19155	0.214426	0.310972	0.242124	0.260158	0.250879	0.253864	0.365001	0.270024	0.195397	0.320996	0.307983	0.299365	0.246641	0.31692	0.275269	0.270286	0.276222
lovastatin	0.41037	0.414858	0.373243	0.390953	0.394518	0.384037	0.382398	0.399686	0.393786	0.401557	0.419263	0.396182	0.385945	0.395196	0.428723	0.37947	0.393647	0.381647	0.415595	0.394887	0.427963	0.38108	0.40871	0.406613	0.41931	0.392661	0.368773	0.417164	0.402797	0.376513	0.378468	0.374886	0.428014	0.414229	0.403934	0.382757	0.362949	0.422027	0.404327	0.377983	0.401195	0.392941	0.395314	0.40348	0.411799	0.401386	0.389621	0.390936	0.396477
valdecoxib	0.435345	0.423443	0.441076	0.435626	0.443055	0.441785	0.41689	0.427335	0.435885	0.442271	0.444506	0.433732	0.436459	0.4406	0.436516	0.429405	0.446447	0.441545	0.439452	0.444212	0.43274	0.441396	0.43695	0.428641	0.437134	0.427489	0.437927	0.439456	0.431322	0.444582	0.441581	0.422707	0.430131	0.436021	0.427897	0.434883	0.440266	0.424161	0.440469	0.441807	0.4389	0.441827	0.440201	0.442684	0.424206	0.439214	0.437598	0.43322	0.433987
dacarbazine	0.485204	0.488677	0.475063	0.483035	0.483289	0.475951	0.467068	0.477951	0.473018	0.486741	0.487135	0.486325	0.478354	0.479454	0.488914	0.479934	0.474379	0.477696	0.480001	0.476457	0.49144	0.481201	0.474595	0.478553	0.484578	0.474451	0.477282	0.48372	0.478626	0.476581	0.482705	0.46758	0.48486	0.480404	0.47374	0.475994	0.478587	0.486937	0.478192	0.474793	0.489645	0.486084	0.477861	0.479606	0.480351	0.479429	0.470759	0.481936	0.4925
niclosamide	0.387221	0.377734	0.38393	0.374694	0.391529	0.393878	0.312282	0.373003	0.37427	0.378622	0.400764	0.37641	0.385633	0.407668	0.407501	0.367088	0.416471	0.391749	0.397144	0.412726	0.413155	0.410172	0.412795	0.379659	0.375236	0.355934	0.377763	0.387342	0.375355	0.401136	0.380815	0.346133	0.385107	0.384098	0.357609	0.377429	0.37546	0.357826	0.386504	0.401967	0.397843	0.40261	0.389304	0.398006	0.354812	0.412158	0.384864	0.382634	0.40402
prochlorperazine	0.445647	0.442688	0.45056	0.456711	0.446723	0.450189	0.438507	0.440474	0.4516	0.451746	0.442915	0.448261	0.453049	0.450381	0.45695	0.452627	0.454945	0.448465	0.447486	0.44827	0.452869	0.453959	0.447906	0.443898	0.446554	0.441104	0.457794	0.44903	0.447465	0.454029	0.453246	0.445134	0.450655	0.445354	0.439893	0.453876	0.456394	0.44868	0.444689	0.444382	0.456443	0.450845	0.450972	0.444168	0.433303	0.450662	0.440132	0.445562	0.455251
imatinib	0.47493	0.472659	0.473898	0.474075	0.474322	0.474503	0.471387	0.474038	0.473672	0.475733	0.475465	0.473486	0.473443	0.475402	0.474099	0.473789	0.474644	0.473468	0.47576	0.47516	0.471973	0.474008	0.475042	0.473435	0.473536	0.472044	0.474591	0.474184	0.474356	0.475217	0.474363	0.470571	0.472198	0.474809	0.472816	0.474257	0.47293	0.474584	0.473319	0.472525	0.47252	0.475497	0.475386	0.474065	0.472203	0.475846	0.47303	0.473858	0.472768
decitabine	0.46839	0.465476	0.475207	0.470643	0.475444	0.476908	0.455814	0.460402	0.468194	0.473058	0.481558	0.475508	0.465535	0.480937	0.466087	0.467811	0.457968	0.471366	0.475291	0.462368	0.474387	0.48117	0.466497	0.469117	0.463632	0.441945	0.47247	0.472212	0.461536	0.471369	0.479086	0.436449	0.465059	0.464053	0.449584	0.47043	0.466423	0.477732	0.475935	0.470917	0.462954	0.471699	0.475652	0.465995	0.453162	0.466314	0.453469	0.459355	0.473893
CHIR-99021	0.481474	0.477208	0.474095	0.478292	0.474049	0.475421	0.484499	0.480423	0.475033	0.474461	0.477291	0.478244	0.477412	0.475449	0.479891	0.477174	0.473997	0.470906	0.476123	0.474003	0.485697	0.4782	0.47573	0.482281	0.479815	0.479576	0.474244	0.481158	0.478433	0.472943	0.474811	0.480778	0.486192	0.47653	0.478133	0.477712	0.4765	0.487702	0.474013	0.474638	0.48543	0.475358	0.476769	0.47593	0.484381	0.473358	0.476483	0.478166	0.483163
BI-2536	0.206877	0.209165	0.296881	0.258309	0.265258	0.309671	0.139661	0.216626	0.273967	0.267606	0.263812	0.21086	0.223654	0.26477	0.191663	0.200985	0.275105	0.233992	0.274324	0.282613	0.22097	0.226398	0.242815	0.185466	0.221654	0.153929	0.223826	0.25816	0.182384	0.273711	0.27475	0.109713	0.198924	0.253436	0.162797	0.21945	0.190566	0.212613	0.314043	0.234297	0.256992	0.253258	0.260762	0.280915	0.14667	0.269162	0.235539	0.203229	0.208117
BRD-K61166597	0.402536	0.423543	0.425896	0.421499	0.429691	0.431243	0.363406	0.416041	0.448878	0.441874	0.45289	0.432998	0.420745	0.43708	0.440796	0.407695	0.433228	0.415035	0.439926	0.442767	0.44604	0.425721	0.424469	0.440378	0.431833	0.43946	0.400625	0.453782	0.407736	0.42573	0.442648	0.389737	0.431749	0.431538	0.408287	0.412749	0.433363	0.414933	0.44949	0.432974	0.438407	0.422982	0.440945	0.446147	0.396238	0.461574	0.411708	0.423445	0.423954
axitinib	0.434854	0.404633	0.430604	0.427949	0.414102	0.44566	0.376275	0.42306	0.432942	0.435319	0.43003	0.408978	0.435152	0.449347	0.416195	0.432092	0.431437	0.427443	0.428441	0.435865	0.415667	0.439349	0.426325	0.408833	0.420743	0.38164	0.417862	0.413915	0.415927	0.440915	0.441962	0.377734	0.413422	0.427239	0.402841	0.434079	0.405897	0.424648	0.430004	0.411463	0.408736	0.422148	0.436249	0.432105	0.392692	0.439694	0.40305	0.4184	0.421015
selumetinib	0.420907	0.402076	0.359946	0.454639	0.371517	0.379169	0.484095	0.471047	0.349714	0.394922	0.393225	0.41136	0.411362	0.373088	0.442052	0.401191	0.353211	0.395182	0.37781	0.379325	0.517811	0.396128	0.366531	0.43324	0.37102	0.418208	0.366039	0.407021	0.431194	0.345698	0.350807	0.41165	0.473874	0.384377	0.44084	0.378648	0.388163	0.457468	0.376666	0.381753	0.467753	0.387196	0.35116	0.38827	0.366432	0.342692	0.365322	0.396539	0.445061
GW-843682X	0.413287	0.403428	0.418834	0.463947	0.436958	0.427257	0.398665	0.427053	0.436068	0.458911	0.444544	0.451167	0.418982	0.468658	0.442494	0.417719	0.421002	0.432109	0.441933	0.432487	0.447195	0.436961	0.415891	0.433494	0.412423	0.39714	0.42194	0.449573	0.420189	0.44792	0.452894	0.395501	0.430016	0.408647	0.385793	0.443825	0.400475	0.398078	0.453054	0.427131	0.435741	0.423078	0.429627	0.424653	0.392629	0.432687	0.400951	0.427062	0.428502
vandetanib	0.409572	0.418201	0.419431	0.417853	0.394053	0.407905	0.426692	0.406155	0.402443	0.395726	0.410534	0.425627	0.415189	0.393378	0.440851	0.419469	0.401853	0.400561	0.400725	0.419735	0.428465	0.408939	0.401767	0.397451	0.418338	0.443189	0.435374	0.439956	0.412863	0.406492	0.418325	0.437618	0.460111	0.42055	0.433314	0.425749	0.404654	0.443647	0.416334	0.41333	0.444088	0.39226	0.402434	0.41905	0.432001	0.418475	0.425707	0.423593	0.430249
sorafenib	0.425746	0.407075	0.426972	0.424734	0.430901	0.426253	0.391235	0.420533	0.423195	0.438252	0.434704	0.418501	0.414646	0.437309	0.4183	0.426083	0.433029	0.42336	0.431911	0.441067	0.416321	0.430891	0.431125	0.412082	0.417811	0.397041	0.426349	0.420436	0.421294	0.437618	0.428101	0.387454	0.404624	0.433135	0.399484	0.421271	0.419268	0.409872	0.425875	0.425162	0.408743	0.433257	0.430334	0.42924	0.397187	0.435051	0.417496	0.41886	0.410687
ML029	0.476869	0.47323	0.488308	0.472825	0.481058	0.487791	0.468504	0.470889	0.482361	0.480787	0.479712	0.468777	0.478309	0.476463	0.480309	0.483101	0.490139	0.479823	0.480532	0.480605	0.479642	0.481585	0.47663	0.466291	0.48129	0.475251	0.485554	0.478515	0.475671	0.481911	0.480598	0.478376	0.474895	0.480028	0.471098	0.474137	0.486418	0.480215	0.473135	0.483687	0.481086	0.479732	0.480846	0.47832	0.466196	0.478833	0.48112	0.474897	0.48455
temozolomide	0.500516	0.499007	0.501117	0.500975	0.502509	0.502471	0.499148	0.500382	0.502321	0.501445	0.502221	0.500414	0.501945	0.502973	0.500727	0.500564	0.502847	0.502358	0.502827	0.501682	0.498983	0.501827	0.502325	0.501353	0.500877	0.497736	0.501305	0.500099	0.500879	0.502046	0.50163	0.498894	0.498999	0.501388	0.499748	0.502078	0.502382	0.501219	0.501436	0.502217	0.500591	0.50152	0.501906	0.50145	0.499177	0.501644	0.499961	0.501446	0.501333
BRD4132	0.441898	0.42975	0.439873	0.440059	0.446731	0.441288	0.420025	0.434414	0.440196	0.446064	0.446017	0.439393	0.43812	0.453567	0.437863	0.443085	0.442887	0.443237	0.4454	0.448617	0.434954	0.443922	0.445357	0.435741	0.438503	0.4308	0.442139	0.436352	0.436314	0.448886	0.442885	0.423514	0.430589	0.442528	0.427664	0.441627	0.438835	0.432156	0.439307	0.442145	0.439122	0.447718	0.446775	0.44037	0.424831	0.443266	0.434376	0.437529	0.439153
SNX-2112	0.34341	0.35313	0.336509	0.33697	0.323917	0.337355	0.292208	0.416322	0.316189	0.329545	0.391541	0.339434	0.292546	0.372156	0.337002	0.33863	0.28559	0.314032	0.328757	0.308314	0.4069	0.340118	0.305395	0.296498	0.307369	0.336484	0.312314	0.348402	0.311265	0.317926	0.355361	0.245799	0.351395	0.331824	0.298042	0.336423	0.273922	0.385177	0.357092	0.288711	0.372042	0.305625	0.344501	0.329509	0.285968	0.339842	0.282891	0.303191	0.306921
navitoclax	0.421685	0.375921	0.40618	0.427471	0.421703	0.410634	0.416119	0.399389	0.436438	0.457766	0.368072	0.388584	0.443625	0.458172	0.428399	0.456661	0.471047	0.473525	0.40709	0.427701	0.401487	0.49338	0.420071	0.47592	0.438724	0.351835	0.437442	0.406646	0.437627	0.44821	0.433117	0.415082	0.458342	0.424444	0.367452	0.440835	0.449579	0.456974	0.408727	0.434836	0.438527	0.409211	0.426907	0.431125	0.442474	0.446803	0.39156	0.438826	0.475513
doxorubicin	0.309227	0.311498	0.256332	0.254559	0.277195	0.277735	0.202369	0.27587	0.294555	0.270348	0.310272	0.258027	0.246588	0.327397	0.275671	0.250977	0.25999	0.252679	0.302458	0.263969	0.382334	0.271595	0.265062	0.279553	0.242243	0.237312	0.246841	0.296441	0.23665	0.283042	0.26624	0.2002	0.276865	0.259357	0.236394	0.267066	0.227228	0.281477	0.305472	0.246471	0.272752	0.285306	0.275269	0.294449	0.288201	0.288202	0.23431	0.229011	0.334408
ouabain	0.18773	0.157127	0.213154	0.21339	0.188653	0.235864	0.120505	0.169634	0.260473	0.199885	0.217079	0.159148	0.224235	0.223262	0.15524	0.19214	0.236436	0.177867	0.196676	0.212798	0.194639	0.200459	0.252372	0.125869	0.207575	0.170145	0.175412	0.210302	0.151646	0.196598	0.195958	0.135091	0.153816	0.225792	0.17075	0.212632	0.221265	0.1781	0.210374	0.18728	0.17943	0.186056	0.216034	0.204855	0.160116	0.20697	0.187756	0.171995	0.167594
bexarotene	0.501977	0.490293	0.491898	0.483756	0.502082	0.491492	0.483525	0.48405	0.491382	0.497244	0.492571	0.487212	0.490412	0.501801	0.488415	0.486494	0.494003	0.494132	0.494717	0.494355	0.486529	0.495047	0.498427	0.491661	0.49013	0.481834	0.497158	0.489187	0.495033	0.498636	0.49007	0.480473	0.490938	0.496491	0.489357	0.496229	0.494208	0.490743	0.490911	0.495484	0.488053	0.498043	0.497531	0.49243	0.494262	0.494052	0.488004	0.488104	0.501882
nilotinib	0.476876	0.465322	0.469341	0.475587	0.475483	0.468671	0.471614	0.463909	0.47557	0.477393	0.465354	0.470425	0.473806	0.475615	0.47779	0.474289	0.483712	0.47483	0.469319	0.470911	0.470863	0.489381	0.47218	0.475924	0.466505	0.461977	0.47463	0.469722	0.47351	0.47503	0.47445	0.470077	0.470393	0.469864	0.465204	0.477656	0.486643	0.473763	0.466317	0.472065	0.478635	0.469244	0.471954	0.469717	0.470102	0.474535	0.467732	0.466452	0.480703
sunitinib	0.403662	0.382181	0.393879	0.406176	0.40104	0.394166	0.393011	0.40337	0.395195	0.407618	0.401411	0.401635	0.402991	0.399446	0.414066	0.400631	0.393527	0.39673	0.400565	0.400788	0.407409	0.403981	0.402228	0.396303	0.400966	0.389687	0.399707	0.401249	0.395346	0.403591	0.401407	0.386421	0.401262	0.397296	0.386182	0.401202	0.393882	0.397407	0.397709	0.389886	0.396561	0.397667	0.4007	0.396729	0.377833	0.402625	0.389658	0.391943	0.397026
bendamustine	0.495285	0.485864	0.480267	0.486867	0.483729	0.49728	0.480288	0.493378	0.494367	0.483842	0.501483	0.484516	0.478502	0.504103	0.471704	0.479847	0.484337	0.476913	0.499472	0.49318	0.495355	0.478282	0.500774	0.491145	0.47696	0.463002	0.478048	0.481289	0.478145	0.49665	0.483473	0.464812	0.471518	0.483155	0.469276	0.488309	0.47307	0.476671	0.502715	0.485899	0.487679	0.483633	0.494102	0.492291	0.482942	0.484384	0.472428	0.475339	0.485164
BRD9647	0.481218	0.484418	0.479529	0.484065	0.479431	0.480067	0.478134	0.482467	0.48097	0.482042	0.481803	0.481754	0.482213	0.482573	0.484753	0.481151	0.480667	0.479013	0.481861	0.480092	0.484844	0.483694	0.481422	0.482879	0.482821	0.478916	0.47965	0.4832	0.481908	0.481342	0.481545	0.480901	0.485886	0.480715	0.479071	0.481419	0.478154	0.484897	0.481462	0.479685	0.480959	0.480626	0.480333	0.480587	0.482934	0.482802	0.478317	0.482366	0.484816
CD-437	0.389685	0.385729	0.365034	0.386611	0.392789	0.392164	0.357502	0.418622	0.401135	0.40027	0.429733	0.386158	0.363839	0.43286	0.383233	0.378723	0.380578	0.38377	0.409058	0.399255	0.424685	0.380229	0.396672	0.405728	0.381012	0.337579	0.365927	0.401035	0.359565	0.410879	0.398607	0.325027	0.38266	0.387322	0.341495	0.384522	0.354205	0.36008	0.434475	0.394256	0.377268	0.392502	0.396842	0.414108	0.377265	0.403235	0.362672	0.383219	0.396874
SCH-79797	0.329555	0.309767	0.351538	0.345962	0.351362	0.338873	0.297053	0.307973	0.326624	0.360384	0.338698	0.338496	0.338148	0.351198	0.329014	0.331638	0.337822	0.346683	0.335555	0.345419	0.327089	0.349254	0.32361	0.324007	0.335888	0.295132	0.330199	0.328351	0.331515	0.357176	0.366129	0.286115	0.319902	0.337484	0.305693	0.343193	0.326421	0.314957	0.342994	0.348199	0.317732	0.347108	0.345216	0.341664	0.300924	0.347724	0.321773	0.327414	0.321251
LE-135	0.462148	0.461252	0.458277	0.458134	0.457707	0.467398	0.442625	0.457087	0.462812	0.458987	0.462968	0.450181	0.459326	0.470317	0.455507	0.465546	0.459046	0.457053	0.467219	0.462933	0.459249	0.458937	0.461782	0.455351	0.456717	0.450687	0.458404	0.45854	0.451902	0.46208	0.463042	0.443799	0.454808	0.460447	0.447791	0.461429	0.450972	0.45393	0.464384	0.455836	0.452844	0.4618	0.4652	0.459377	0.461296	0.462477	0.452006	0.452394	0.460102
SKI-II	0.482769	0.487131	0.488188	0.487299	0.484902	0.488511	0.471555	0.484901	0.484474	0.486938	0.484182	0.480875	0.489782	0.487472	0.488629	0.481989	0.488377	0.485461	0.483891	0.482514	0.483456	0.489533	0.482354	0.484608	0.491117	0.471396	0.483488	0.485917	0.481265	0.483918	0.490081	0.476716	0.488087	0.480991	0.478273	0.483342	0.48271	0.482956	0.483752	0.485267	0.485023	0.480667	0.48708	0.483146	0.487058	0.487749	0.479782	0.481608	0.494209
CI-976	0.474748	0.482061	0.479511	0.479557	0.480093	0.487919	0.476645	0.484262	0.492665	0.481472	0.481121	0.478238	0.475764	0.490182	0.471947	0.485491	0.48269	0.485117	0.490927	0.482432	0.468286	0.469972	0.485109	0.483971	0.473419	0.460915	0.490497	0.46921	0.478895	0.48735	0.47934	0.468146	0.473214	0.484128	0.46724	0.483018	0.474866	0.47529	0.482511	0.476458	0.466144	0.483104	0.484645	0.477619	0.466527	0.481073	0.470166	0.479879	0.47426
necrostatin-1	0.469229	0.455483	0.468644	0.469885	0.471709	0.46578	0.46264	0.46288	0.463321	0.469395	0.46393	0.465177	0.472811	0.470985	0.470755	0.465532	0.4727	0.470057	0.466683	0.473089	0.472767	0.47383	0.467046	0.473697	0.467457	0.460045	0.472627	0.464306	0.468854	0.474888	0.470083	0.467609	0.469531	0.466483	0.462748	0.470315	0.471625	0.463746	0.469724	0.476725	0.47825	0.468318	0.469288	0.470021	0.463819	0.472053	0.467248	0.464625	0.475082
GW-405833	0.442864	0.439082	0.44871	0.456388	0.453002	0.451954	0.426647	0.433434	0.448421	0.453904	0.444366	0.447901	0.453006	0.451843	0.44776	0.450631	0.451237	0.457103	0.451287	0.455228	0.439064	0.445227	0.4487	0.441166	0.443311	0.430225	0.457469	0.441702	0.444378	0.459437	0.453735	0.43306	0.444415	0.449629	0.438051	0.44945	0.447445	0.430595	0.448589	0.450513	0.444933	0.455598	0.451842	0.450873	0.427545	0.452687	0.443129	0.447745	0.440469
AC55649	0.492217	0.497786	0.488193	0.488505	0.489727	0.488763	0.485459	0.48466	0.487857	0.486771	0.487935	0.491354	0.490169	0.485391	0.491693	0.487773	0.493574	0.486377	0.491453	0.485028	0.494797	0.496113	0.484723	0.490334	0.488291	0.487908	0.481401	0.496623	0.488967	0.487206	0.48977	0.483107	0.496237	0.485833	0.486225	0.488828	0.48681	0.490152	0.488988	0.492156	0.490746	0.493046	0.484956	0.49374	0.492168	0.492139	0.487804	0.492208	0.499211
RITA	0.427118	0.424262	0.434979	0.421004	0.429072	0.432957	0.429682	0.417682	0.430184	0.427685	0.426113	0.420902	0.424889	0.428237	0.421571	0.424165	0.438616	0.435615	0.428816	0.425795	0.41941	0.432938	0.424515	0.423832	0.423542	0.423174	0.432927	0.425355	0.420842	0.430466	0.428839	0.424039	0.423102	0.423659	0.424795	0.423698	0.438936	0.431631	0.425828	0.430723	0.420666	0.423325	0.430269	0.423144	0.429017	0.421093	0.425421	0.420765	0.432624
LY-2183240	0.421572	0.422416	0.414271	0.43765	0.426952	0.42633	0.377821	0.41572	0.431233	0.446863	0.426899	0.421932	0.422925	0.456855	0.418956	0.431277	0.438594	0.431725	0.43412	0.424481	0.423606	0.431016	0.422054	0.422874	0.42339	0.386186	0.403803	0.420529	0.415614	0.433269	0.436844	0.380341	0.418327	0.422579	0.397215	0.430901	0.412097	0.422907	0.433073	0.409878	0.409429	0.424159	0.433522	0.424304	0.406624	0.438973	0.403338	0.422499	0.407713
Ki8751	0.479642	0.469813	0.468011	0.475209	0.465986	0.470562	0.449945	0.463616	0.464071	0.47419	0.464423	0.456593	0.464783	0.478919	0.458421	0.46779	0.473992	0.467076	0.468294	0.478282	0.456769	0.481557	0.467493	0.463989	0.46251	0.429092	0.465676	0.465189	0.470487	0.484609	0.476691	0.434929	0.46933	0.472375	0.45627	0.470022	0.444117	0.477264	0.46678	0.458926	0.462373	0.459679	0.464189	0.473986	0.441439	0.472496	0.46026	0.463244	0.469849
CD-1530	0.449669	0.447523	0.447792	0.449939	0.451469	0.449706	0.440204	0.446395	0.449787	0.450891	0.450459	0.447432	0.448319	0.452785	0.449609	0.449703	0.452141	0.449203	0.451773	0.450471	0.449462	0.453173	0.451091	0.448316	0.448882	0.439133	0.448462	0.449357	0.448308	0.453659	0.449543	0.441965	0.447134	0.449258	0.44249	0.450293	0.449091	0.447376	0.450983	0.450458	0.446073	0.45017	0.450246	0.450011	0.446539	0.451713	0.445269	0.447963	0.452415
TPCA-1	0.44063	0.433596	0.430099	0.45507	0.424439	0.429029	0.417375	0.433442	0.426045	0.444164	0.428585	0.444039	0.458177	0.436107	0.449217	0.424315	0.419706	0.436587	0.430418	0.427635	0.454194	0.439822	0.429015	0.429778	0.440356	0.429657	0.436325	0.448561	0.427314	0.437075	0.437026	0.422167	0.459836	0.435514	0.42294	0.448076	0.419173	0.432648	0.433313	0.425828	0.470568	0.436378	0.442346	0.437458	0.420329	0.447512	0.418665	0.43075	0.447113
NSC632839	0.418273	0.402712	0.407849	0.432551	0.421317	0.406564	0.382832	0.421366	0.417613	0.417483	0.430859	0.420466	0.411931	0.441566	0.426714	0.416948	0.40992	0.40993	0.435912	0.412746	0.446211	0.435163	0.418174	0.410088	0.417951	0.393655	0.402123	0.427848	0.410738	0.426871	0.424683	0.400324	0.40992	0.411486	0.38208	0.429497	0.405738	0.399313	0.424865	0.418059	0.423414	0.416571	0.432203	0.413336	0.399195	0.423095	0.393836	0.406441	0.420434
pifithrin-mu	0.495433	0.494408	0.492102	0.481332	0.494381	0.48771	0.4671	0.473088	0.48309	0.490033	0.499532	0.48823	0.476103	0.492308	0.495495	0.489649	0.50219	0.486432	0.484078	0.485045	0.499235	0.508515	0.480828	0.482522	0.495068	0.482519	0.482423	0.504185	0.483307	0.481757	0.491086	0.47809	0.495272	0.486536	0.485869	0.474531	0.499184	0.500404	0.48491	0.493842	0.48918	0.487603	0.488418	0.488151	0.493972	0.482245	0.487416	0.48524	0.501849
BRD-K80183349	0.466474	0.467318	0.472116	0.469535	0.47588	0.47343	0.46123	0.467446	0.477604	0.479658	0.47373	0.472781	0.473133	0.477952	0.478484	0.463968	0.482032	0.477635	0.47539	0.473441	0.466062	0.478321	0.471935	0.478213	0.474767	0.462788	0.471364	0.472055	0.466683	0.477063	0.475355	0.460078	0.472029	0.474386	0.46302	0.471117	0.476326	0.474993	0.475405	0.473704	0.472286	0.475826	0.471828	0.475621	0.466109	0.477706	0.466003	0.476007	0.476244
BRD-K66532283	0.45726	0.457026	0.458508	0.459909	0.459406	0.460289	0.44957	0.456176	0.460917	0.460041	0.459869	0.458335	0.459479	0.460896	0.459132	0.456605	0.462335	0.4591	0.459222	0.45984	0.457353	0.462305	0.460549	0.45718	0.459311	0.45342	0.458166	0.45924	0.457338	0.460642	0.459424	0.452282	0.458369	0.459876	0.455539	0.459207	0.459924	0.458154	0.459606	0.458458	0.458835	0.459254	0.459738	0.459379	0.455714	0.461381	0.456273	0.458134	0.458778
MK-2206	0.450194	0.426443	0.425278	0.423885	0.449123	0.428491	0.409597	0.442326	0.443961	0.436334	0.447036	0.411859	0.427809	0.436332	0.440419	0.430044	0.446199	0.432908	0.453793	0.426568	0.439474	0.441525	0.418323	0.446373	0.43899	0.432839	0.440975	0.4488	0.43376	0.445375	0.424338	0.43421	0.422462	0.437509	0.434916	0.430652	0.427071	0.443821	0.421287	0.440131	0.425952	0.442599	0.441905	0.440504	0.445992	0.435071	0.434317	0.431756	0.451929
triazolothiadiazine	0.331556	0.328359	0.338684	0.342765	0.342968	0.344313	0.305173	0.329013	0.342189	0.344282	0.34037	0.333138	0.340047	0.345344	0.335755	0.33465	0.347866	0.340885	0.342607	0.343793	0.330448	0.348247	0.342367	0.332071	0.341036	0.30981	0.335153	0.337923	0.33211	0.34866	0.341137	0.309822	0.331239	0.340589	0.318376	0.340768	0.336109	0.331175	0.342319	0.339213	0.330362	0.342754	0.342386	0.340882	0.319072	0.345026	0.326822	0.334424	0.335113
BRD-K66453893	0.428267	0.436159	0.422121	0.433383	0.425562	0.424126	0.386049	0.421078	0.42746	0.429942	0.431754	0.414516	0.421954	0.434717	0.413678	0.419653	0.433673	0.418289	0.43142	0.436263	0.432112	0.418012	0.414907	0.415292	0.417953	0.414224	0.40873	0.442187	0.419066	0.431045	0.427546	0.401731	0.416568	0.426527	0.416241	0.428891	0.408826	0.404222	0.439893	0.428796	0.43105	0.430658	0.428632	0.442067	0.407045	0.441601	0.430635	0.420194	0.432148
BRD-K11533227	0.472946	0.468378	0.470769	0.477592	0.476329	0.47245	0.461941	0.469277	0.478309	0.484734	0.476569	0.472672	0.474238	0.480055	0.480939	0.466604	0.479883	0.474631	0.476356	0.475648	0.473791	0.477529	0.476497	0.474545	0.481001	0.466517	0.469139	0.48186	0.469558	0.47684	0.47191	0.457302	0.474504	0.477423	0.460228	0.4748	0.481048	0.468881	0.476518	0.474332	0.474841	0.475798	0.475097	0.478598	0.471062	0.481417	0.469341	0.478376	0.479115
piperlongumine	0.451769	0.41415	0.435867	0.424116	0.432865	0.436494	0.404933	0.416622	0.417935	0.432407	0.450319	0.421858	0.415225	0.438163	0.443717	0.434683	0.452761	0.417932	0.442674	0.432193	0.460526	0.458379	0.425694	0.4201	0.428595	0.41491	0.425068	0.448071	0.420573	0.430645	0.437694	0.414342	0.433632	0.425152	0.416179	0.424539	0.438365	0.440182	0.431167	0.430847	0.42841	0.424595	0.432115	0.42829	0.44372	0.422071	0.424473	0.415528	0.449706
BRD-K14844214	0.49092	0.481922	0.488341	0.485631	0.488565	0.486609	0.488126	0.48324	0.486451	0.488667	0.488984	0.486236	0.485651	0.486016	0.489309	0.487334	0.48986	0.48479	0.492294	0.486774	0.484985	0.489067	0.487319	0.488749	0.490235	0.482363	0.486066	0.490506	0.485429	0.48728	0.487897	0.483767	0.487562	0.486466	0.479143	0.483395	0.486523	0.492248	0.48652	0.487929	0.487496	0.487554	0.488881	0.486226	0.487148	0.484609	0.483952	0.487034	0.49279
BRD1835	0.480103	0.476102	0.486885	0.484299	0.4856	0.485533	0.473343	0.477545	0.479694	0.482895	0.484274	0.48064	0.481104	0.486091	0.480304	0.484226	0.482137	0.483872	0.483915	0.485548	0.482829	0.484532	0.482933	0.479805	0.48134	0.469987	0.485783	0.482404	0.480878	0.489654	0.486535	0.473651	0.476886	0.483675	0.473056	0.483286	0.481713	0.474654	0.484884	0.486812	0.482952	0.483046	0.484817	0.48421	0.472634	0.481773	0.478303	0.477999	0.481302
BRD-K41597374	0.474031	0.471243	0.483311	0.475699	0.48078	0.478871	0.462613	0.46404	0.471222	0.476106	0.475465	0.472291	0.476748	0.473341	0.474775	0.474406	0.48293	0.479375	0.476667	0.481061	0.470904	0.481082	0.473955	0.472701	0.474987	0.459985	0.477283	0.476954	0.472356	0.482729	0.483062	0.463021	0.474283	0.476706	0.466807	0.473668	0.477608	0.473139	0.479494	0.483508	0.47766	0.479711	0.47586	0.480044	0.465397	0.478171	0.473821	0.475038	0.477781
BRD-K63431240	0.352798	0.361189	0.363435	0.367626	0.356945	0.358247	0.354843	0.366588	0.354437	0.365728	0.366339	0.367283	0.358863	0.353853	0.371266	0.357488	0.352179	0.355792	0.357019	0.357349	0.37387	0.353401	0.354625	0.362473	0.365749	0.37507	0.353539	0.372731	0.352277	0.349969	0.365988	0.356764	0.366581	0.359255	0.354963	0.350149	0.354818	0.368077	0.365402	0.356339	0.386649	0.35771	0.356693	0.361136	0.356848	0.355649	0.355364	0.363548	0.361201
BRD-K13999467	0.483191	0.482651	0.485604	0.485598	0.486128	0.485755	0.479976	0.482412	0.484352	0.485984	0.484387	0.484077	0.485587	0.485254	0.485408	0.484642	0.486575	0.486013	0.485013	0.485834	0.48433	0.487367	0.484867	0.48478	0.486117	0.478863	0.484402	0.484756	0.483712	0.487183	0.485876	0.481255	0.484449	0.484816	0.481085	0.485329	0.485272	0.483335	0.486206	0.486634	0.483781	0.485503	0.485148	0.485883	0.482235	0.485508	0.483236	0.484547	0.485066
brefeldin A	0.273003	0.235308	0.275857	0.298953	0.277815	0.275362	0.212783	0.28598	0.263522	0.311043	0.287852	0.279358	0.292634	0.302492	0.274614	0.291868	0.283728	0.293127	0.278906	0.291459	0.256699	0.295032	0.271601	0.275344	0.272404	0.271576	0.249698	0.28581	0.255468	0.28345	0.293665	0.232927	0.236649	0.281406	0.227745	0.296082	0.289629	0.248159	0.288147	0.279691	0.334194	0.277385	0.294456	0.303385	0.230362	0.319052	0.264083	0.277561	0.263437
AGK-2	0.49162	0.49125	0.491678	0.490139	0.49056	0.491588	0.492037	0.490433	0.490929	0.489663	0.490468	0.490003	0.490905	0.490684	0.490333	0.491507	0.491421	0.490586	0.491006	0.490979	0.491671	0.491307	0.490097	0.490622	0.490041	0.490628	0.491529	0.490618	0.490529	0.491396	0.49171	0.491797	0.490725	0.490043	0.491194	0.490783	0.491152	0.491481	0.491107	0.491587	0.490808	0.490236	0.490791	0.490596	0.491852	0.489942	0.491044	0.489852	0.492264
L-685458	0.496627	0.488222	0.482332	0.496896	0.493358	0.481352	0.483739	0.493045	0.483672	0.499355	0.492516	0.494066	0.489655	0.493021	0.502507	0.482574	0.491385	0.489551	0.487784	0.489628	0.492741	0.496612	0.483725	0.497051	0.49469	0.491659	0.484797	0.493154	0.493471	0.490936	0.490502	0.48328	0.495523	0.485971	0.487871	0.486915	0.488263	0.492497	0.486895	0.488702	0.504957	0.493044	0.484277	0.48941	0.491801	0.495704	0.491013	0.494875	0.501695
PF-750	0.437881	0.424289	0.444809	0.437101	0.446433	0.444055	0.411656	0.425826	0.434126	0.442239	0.443803	0.431702	0.435209	0.443808	0.438577	0.434435	0.449568	0.444891	0.444816	0.443282	0.431545	0.449691	0.438044	0.428934	0.436023	0.414898	0.441758	0.438087	0.431187	0.449018	0.44183	0.415788	0.425999	0.43699	0.417354	0.437718	0.446406	0.426932	0.438432	0.447146	0.434426	0.441929	0.442495	0.441209	0.423206	0.442854	0.431354	0.432219	0.443148
triptolide	0.4034	0.407108	0.39296	0.41098	0.405287	0.388896	0.374618	0.402255	0.397672	0.403127	0.412887	0.408444	0.385172	0.405708	0.419572	0.412772	0.399126	0.391406	0.419446	0.390458	0.42161	0.414966	0.396832	0.385859	0.394984	0.393654	0.402414	0.39886	0.399442	0.399747	0.414931	0.385125	0.400223	0.39682	0.377325	0.392054	0.398611	0.409164	0.400488	0.39502	0.391602	0.402569	0.400202	0.394363	0.40877	0.407592	0.37666	0.393941	0.415672
nutlin-3	0.473741	0.462134	0.449509	0.469909	0.444556	0.457779	0.454505	0.444732	0.468452	0.463342	0.44872	0.448603	0.45123	0.459732	0.476869	0.448528	0.448438	0.47179	0.459505	0.450207	0.472959	0.438195	0.453402	0.447891	0.435026	0.424892	0.465962	0.434297	0.450066	0.459726	0.419476	0.423594	0.462187	0.454446	0.434624	0.465134	0.459285	0.468526	0.439663	0.444086	0.449829	0.455866	0.463469	0.442886	0.447396	0.459088	0.429035	0.462655	0.486234
AA-COCF3	0.41145	0.409039	0.413306	0.413216	0.417433	0.415783	0.397677	0.408138	0.413976	0.415063	0.416576	0.410579	0.410436	0.413494	0.408926	0.416615	0.420505	0.414194	0.411842	0.414366	0.410786	0.423169	0.413569	0.403207	0.411971	0.403803	0.414413	0.411173	0.409576	0.418027	0.415683	0.399892	0.407056	0.416649	0.407965	0.412019	0.420472	0.410033	0.418161	0.41432	0.411992	0.414553	0.413429	0.41384	0.404525	0.412577	0.411604	0.409191	0.408356
16-beta-bromoandrosterone	0.484746	0.478893	0.486111	0.487011	0.492516	0.484665	0.470313	0.473228	0.484231	0.488612	0.481881	0.478617	0.484944	0.488739	0.483762	0.489934	0.491513	0.487775	0.486655	0.486562	0.483585	0.496571	0.487992	0.478469	0.483707	0.466825	0.48251	0.482866	0.482542	0.492226	0.489263	0.476361	0.479076	0.484185	0.471167	0.487646	0.492123	0.475928	0.486837	0.493992	0.482795	0.488608	0.485851	0.488011	0.477874	0.487298	0.48048	0.483024	0.491897
PRL-3 inhibitor I	0.494681	0.493478	0.493052	0.493231	0.495483	0.492997	0.486761	0.489805	0.493338	0.494462	0.493195	0.491484	0.492851	0.494506	0.491769	0.495202	0.496156	0.492431	0.494625	0.494751	0.492859	0.496403	0.496048	0.489176	0.492404	0.487989	0.493327	0.492127	0.493794	0.496221	0.493548	0.490368	0.490227	0.493864	0.490205	0.493437	0.494777	0.490861	0.493339	0.494883	0.48896	0.494371	0.49407	0.493082	0.49018	0.494787	0.491661	0.4912	0.492856
SID 26681509	0.451725	0.425692	0.4427	0.431032	0.435804	0.436892	0.3962	0.430924	0.42863	0.433769	0.447829	0.426318	0.42686	0.441888	0.44552	0.424524	0.449413	0.420185	0.450459	0.436107	0.45391	0.460952	0.434037	0.41198	0.429747	0.430953	0.421182	0.462793	0.4252	0.435481	0.440687	0.417109	0.43162	0.429068	0.413681	0.432662	0.433524	0.44449	0.434521	0.435553	0.458783	0.428652	0.44521	0.435155	0.440512	0.444716	0.433678	0.428042	0.45166
neuronal differentiation inducer III	0.420488	0.399409	0.418149	0.42128	0.431368	0.439633	0.407342	0.417749	0.447224	0.446618	0.437203	0.421762	0.429073	0.455417	0.432622	0.416344	0.458779	0.437453	0.438911	0.445508	0.4211	0.434602	0.433138	0.434644	0.425841	0.41102	0.429357	0.423714	0.413394	0.445913	0.426412	0.406041	0.416502	0.44467	0.410479	0.430786	0.440407	0.429187	0.435852	0.432129	0.420534	0.435848	0.431662	0.440285	0.417711	0.435432	0.42858	0.435594	0.415501
NSC 74859	0.488886	0.496867	0.497245	0.490623	0.493602	0.495564	0.488205	0.499482	0.489121	0.496986	0.50082	0.492985	0.489992	0.492871	0.499499	0.484261	0.49753	0.489744	0.489365	0.486137	0.496147	0.504548	0.491983	0.496992	0.50244	0.493755	0.488924	0.500994	0.491345	0.487492	0.493669	0.482986	0.504247	0.49637	0.49452	0.49063	0.492023	0.508802	0.493198	0.493292	0.500402	0.4912	0.495243	0.494099	0.499577	0.493528	0.488112	0.491967	0.493868
bortezomib	0.394794	0.396374	0.3937	0.401879	0.395608	0.396571	0.383208	0.39672	0.398064	0.397573	0.399229	0.396608	0.395744	0.398996	0.397771	0.400179	0.400478	0.394636	0.399232	0.397197	0.399446	0.402668	0.396607	0.39432	0.400964	0.390228	0.390855	0.399095	0.393927	0.397023	0.397017	0.389851	0.397643	0.396961	0.390256	0.397035	0.397207	0.401887	0.397311	0.393592	0.397288	0.396808	0.400296	0.39714	0.391768	0.397682	0.390943	0.397488	0.397655
ABT-737	0.428374	0.395445	0.409348	0.433663	0.437143	0.438622	0.428724	0.430194	0.434884	0.437868	0.383267	0.390064	0.44957	0.46566	0.460459	0.460308	0.464544	0.482979	0.41746	0.442179	0.43725	0.485775	0.423909	0.529598	0.460948	0.368005	0.450477	0.418934	0.429188	0.460661	0.433944	0.402893	0.499278	0.428581	0.379874	0.454947	0.456753	0.475012	0.423662	0.44629	0.424494	0.426114	0.43135	0.435397	0.443063	0.447426	0.418329	0.446759	0.504662
zebularine	0.487427	0.477591	0.479674	0.480802	0.488287	0.475982	0.467397	0.462575	0.468266	0.488296	0.489965	0.477607	0.476158	0.476573	0.474874	0.47838	0.481259	0.477971	0.485088	0.487746	0.481294	0.47492	0.483103	0.464881	0.47126	0.476548	0.474951	0.487336	0.487021	0.486086	0.479436	0.466101	0.469055	0.48481	0.47493	0.473904	0.482481	0.462439	0.483851	0.485434	0.483021	0.485609	0.476697	0.488841	0.464463	0.47971	0.484459	0.475614	0.473448
PI-103	0.403227	0.401072	0.352467	0.396041	0.395372	0.361861	0.299898	0.406746	0.423573	0.381766	0.388455	0.364792	0.383074	0.398501	0.420946	0.402086	0.424896	0.352453	0.410024	0.373841	0.424116	0.432828	0.391996	0.370811	0.388532	0.371006	0.359442	0.41112	0.394684	0.396665	0.378259	0.379278	0.385321	0.412384	0.360908	0.384266	0.384527	0.374115	0.387018	0.366669	0.384447	0.39314	0.370121	0.403893	0.360776	0.423447	0.378929	0.38265	0.40378
SR-II-138A	0.260066	0.222729	0.271146	0.246207	0.284434	0.26106	0.180047	0.2416	0.253772	0.291232	0.271701	0.242158	0.252496	0.280638	0.252899	0.261165	0.248849	0.258225	0.277463	0.276702	0.283381	0.265883	0.254745	0.239308	0.255948	0.203459	0.248166	0.255932	0.234159	0.293054	0.29283	0.189066	0.214421	0.261338	0.215576	0.258679	0.243477	0.219952	0.299895	0.265035	0.238375	0.27366	0.279819	0.27648	0.211043	0.279866	0.232103	0.24045	0.237594
parthenolide	0.466292	0.452696	0.461583	0.447579	0.458858	0.469415	0.440339	0.448098	0.473419	0.457255	0.461178	0.44238	0.451942	0.461141	0.450487	0.46778	0.482739	0.45749	0.471073	0.461079	0.43938	0.476579	0.46209	0.435488	0.446702	0.429527	0.461759	0.452745	0.447928	0.463559	0.462673	0.437397	0.436579	0.458514	0.438866	0.463206	0.475253	0.450374	0.46	0.458803	0.428365	0.450991	0.464316	0.453434	0.455644	0.460786	0.451556	0.455566	0.457687
Compound 7d-cis	0.458014	0.4474	0.445318	0.444437	0.457432	0.452829	0.410433	0.437436	0.453188	0.444782	0.454582	0.444663	0.454388	0.457633	0.467577	0.440126	0.471931	0.450549	0.449889	0.438585	0.461854	0.472065	0.440211	0.456876	0.456411	0.424489	0.443644	0.463893	0.444082	0.451959	0.454897	0.436003	0.463337	0.440444	0.443334	0.449802	0.454289	0.467051	0.45608	0.456254	0.454632	0.452005	0.451338	0.44731	0.491069	0.447847	0.438012	0.450858	0.474518
TG-101348	0.403523	0.402191	0.404662	0.406014	0.4018	0.405998	0.396796	0.403819	0.405298	0.402206	0.401131	0.403353	0.409936	0.403485	0.40869	0.400894	0.406576	0.402034	0.401745	0.401118	0.408133	0.4102	0.403192	0.405895	0.408505	0.400623	0.402385	0.405804	0.401707	0.404343	0.404804	0.402837	0.411297	0.40257	0.401271	0.404509	0.403539	0.411169	0.403222	0.403552	0.41295	0.400945	0.403419	0.403097	0.404136	0.403458	0.40016	0.401689	0.411808
pevonedistat	0.399911	0.373833	0.396999	0.420579	0.400097	0.41818	0.381787	0.40106	0.403926	0.430334	0.430703	0.40444	0.376628	0.435822	0.380248	0.393584	0.390675	0.400301	0.404929	0.404915	0.441476	0.381445	0.423463	0.38555	0.386857	0.353986	0.378607	0.42966	0.378208	0.403226	0.40256	0.339868	0.385366	0.384742	0.354822	0.412038	0.373509	0.384035	0.438976	0.378623	0.422865	0.39945	0.413069	0.401239	0.387652	0.407199	0.37435	0.365495	0.372122
AZD7545	0.462588	0.45621	0.473546	0.469395	0.473046	0.47418	0.437673	0.453695	0.463046	0.48159	0.483872	0.462927	0.467583	0.484598	0.463132	0.464105	0.474781	0.468598	0.479454	0.48014	0.466433	0.480349	0.475452	0.456173	0.467846	0.467723	0.468559	0.469191	0.460606	0.478858	0.475944	0.444449	0.460832	0.466302	0.456908	0.468989	0.465714	0.457948	0.470692	0.467034	0.461301	0.483391	0.482889	0.470673	0.455696	0.471258	0.462843	0.457433	0.462677
VER-155008	0.462082	0.46021	0.461025	0.46036	0.463846	0.460654	0.456581	0.456602	0.456242	0.461493	0.463709	0.461241	0.458972	0.46104	0.460007	0.460888	0.459506	0.460137	0.461059	0.462586	0.461145	0.461374	0.461091	0.458432	0.458598	0.457623	0.460449	0.46392	0.460482	0.46169	0.462765	0.455056	0.458124	0.459607	0.458358	0.459644	0.459605	0.456642	0.463855	0.463562	0.461763	0.461906	0.460533	0.461866	0.458659	0.461115	0.460335	0.459269	0.46015
ML203	0.499463	0.49061	0.496422	0.505017	0.495854	0.499048	0.501546	0.502897	0.506695	0.497839	0.495031	0.495741	0.504871	0.506355	0.493116	0.507577	0.498327	0.501461	0.505233	0.502487	0.476579	0.497525	0.500772	0.50262	0.494638	0.481463	0.504849	0.490001	0.496648	0.503776	0.504778	0.491339	0.49243	0.499836	0.483886	0.509721	0.50418	0.496068	0.495724	0.496539	0.481092	0.503906	0.506102	0.495872	0.500901	0.506001	0.486023	0.504693	0.498014
SRT-1720	0.47683	0.472588	0.478461	0.477855	0.478748	0.47887	0.472404	0.473557	0.477257	0.478891	0.476483	0.475599	0.478191	0.479059	0.477846	0.476856	0.481572	0.479622	0.477935	0.477737	0.476915	0.483652	0.476042	0.477725	0.478249	0.468353	0.477109	0.477244	0.474917	0.480604	0.479056	0.473157	0.476223	0.475487	0.471211	0.47837	0.48076	0.477446	0.477284	0.479306	0.476157	0.477699	0.478895	0.476926	0.475	0.476441	0.473612	0.475825	0.480315
CAY10594	0.472824	0.468239	0.464279	0.474362	0.470331	0.461896	0.474321	0.461501	0.469562	0.472057	0.463554	0.469372	0.469619	0.472518	0.472058	0.472724	0.472644	0.470223	0.470039	0.472739	0.474393	0.474756	0.472357	0.47283	0.465018	0.466274	0.471592	0.466755	0.473406	0.474408	0.472428	0.475916	0.470382	0.468106	0.46555	0.471201	0.47674	0.466252	0.464608	0.471141	0.470526	0.471422	0.468168	0.470894	0.471782	0.474088	0.469529	0.472107	0.47726
Compound 1541A	0.500194	0.496385	0.495408	0.498249	0.49793	0.496742	0.492914	0.496352	0.498543	0.500175	0.495415	0.499557	0.497719	0.502036	0.50126	0.498946	0.499593	0.500721	0.499784	0.496878	0.499097	0.502619	0.496474	0.501552	0.496368	0.49101	0.497353	0.497269	0.496791	0.501179	0.497139	0.494788	0.498025	0.49492	0.490951	0.499923	0.498669	0.497993	0.496076	0.496058	0.493575	0.498793	0.498811	0.494428	0.499118	0.49672	0.490312	0.497267	0.500781
RG-108	0.479637	0.480795	0.485903	0.482162	0.482959	0.483262	0.441898	0.475674	0.48203	0.483945	0.487538	0.476592	0.487062	0.482853	0.491733	0.474587	0.48803	0.476621	0.477921	0.477534	0.488932	0.49841	0.480189	0.462312	0.48885	0.462414	0.479613	0.4869	0.477848	0.486645	0.486052	0.463619	0.481457	0.482317	0.467491	0.474588	0.484409	0.49297	0.479402	0.476953	0.488639	0.480722	0.481174	0.475537	0.466121	0.484345	0.46877	0.471757	0.502991
PAC-1	0.439248	0.414545	0.434026	0.435631	0.4373	0.438691	0.407596	0.411184	0.445148	0.438071	0.434828	0.41903	0.428455	0.442211	0.427659	0.441534	0.445427	0.427686	0.44153	0.440134	0.432004	0.448115	0.432217	0.417479	0.425691	0.412494	0.434125	0.43517	0.422805	0.443728	0.438714	0.418698	0.415588	0.43139	0.403109	0.442469	0.446893	0.417282	0.442658	0.439223	0.433092	0.435995	0.441617	0.438992	0.42048	0.436477	0.417386	0.418234	0.441989
pluripotin	0.310058	0.325274	0.315862	0.335628	0.311016	0.30567	0.316402	0.338021	0.302836	0.314042	0.332166	0.326817	0.331876	0.30846	0.355144	0.309024	0.299111	0.304316	0.295227	0.312637	0.369819	0.337995	0.31178	0.324933	0.341219	0.346551	0.314556	0.344761	0.321081	0.305591	0.32067	0.31556	0.385215	0.32148	0.341209	0.314338	0.29291	0.369969	0.317442	0.310237	0.376944	0.295259	0.316178	0.325083	0.317996	0.313644	0.314836	0.310319	0.354443
GMX-1778	0.403769	0.425813	0.423192	0.425451	0.425608	0.433285	0.315986	0.401077	0.436434	0.435986	0.459707	0.406696	0.409147	0.456209	0.423098	0.429818	0.437967	0.408597	0.428838	0.424537	0.427044	0.465033	0.425971	0.369526	0.418499	0.35017	0.42118	0.412948	0.406085	0.4453	0.438466	0.355646	0.388458	0.415128	0.374437	0.407266	0.434174	0.423287	0.431931	0.400304	0.400529	0.419008	0.431374	0.41113	0.37982	0.418848	0.38256	0.390596	0.440548
BMS-536924	0.448412	0.427324	0.431516	0.444882	0.427861	0.415351	0.447994	0.439419	0.419971	0.432072	0.434183	0.442904	0.434817	0.414946	0.452907	0.421371	0.415385	0.424548	0.426086	0.435272	0.453647	0.431403	0.425848	0.438477	0.411811	0.450807	0.426127	0.445785	0.41793	0.425295	0.430111	0.425053	0.454492	0.424744	0.436039	0.425714	0.409102	0.449457	0.442309	0.422264	0.465305	0.413973	0.417688	0.426622	0.433864	0.428064	0.422849	0.421311	0.440556
gemcitabine	0.31359	0.328044	0.299461	0.31474	0.330065	0.324953	0.293788	0.343605	0.349912	0.418065	0.382968	0.368491	0.279208	0.41546	0.336393	0.313283	0.301922	0.334033	0.363119	0.311402	0.392705	0.361428	0.305665	0.368591	0.29981	0.264136	0.25271	0.32251	0.260735	0.32108	0.337209	0.227398	0.303478	0.284502	0.237069	0.319937	0.315707	0.300073	0.397585	0.293238	0.316703	0.330714	0.33616	0.338234	0.312874	0.323917	0.273779	0.281383	0.295296
MST-312	0.407513	0.392454	0.393569	0.416121	0.40662	0.39908	0.374178	0.396495	0.415814	0.419719	0.412016	0.402466	0.399892	0.417442	0.418911	0.4016	0.416861	0.403696	0.414425	0.411256	0.41894	0.419779	0.409639	0.407611	0.403773	0.371482	0.394853	0.408971	0.399125	0.415433	0.399085	0.375513	0.398942	0.408693	0.383212	0.410326	0.400407	0.394275	0.411833	0.402084	0.402755	0.414301	0.409364	0.413076	0.390288	0.415077	0.392864	0.401424	0.409409
olaparib	0.461809	0.459598	0.444934	0.456182	0.45698	0.460265	0.421792	0.457823	0.46978	0.45998	0.461114	0.448163	0.46209	0.472826	0.469337	0.454592	0.466162	0.449236	0.468598	0.460107	0.475494	0.468634	0.459722	0.460695	0.456113	0.4333	0.448285	0.458269	0.449605	0.464494	0.452175	0.43253	0.472722	0.450418	0.434945	0.451554	0.455056	0.473499	0.459854	0.456964	0.449581	0.453243	0.461876	0.45438	0.468348	0.456907	0.435661	0.450237	0.47724
oligomycin A	0.337418	0.215433	0.238311	0.302969	0.339365	0.233232	0.136965	0.27768	0.29572	0.3266	0.360044	0.291386	0.281128	0.412795	0.299396	0.275725	0.287882	0.30731	0.315021	0.266472	0.243308	0.376135	0.25673	0.282061	0.287008	0.239705	0.279642	0.28248	0.283159	0.316037	0.322251	0.164212	0.233182	0.262791	0.194563	0.301548	0.284886	0.209391	0.224344	0.256305	0.307822	0.327612	0.311708	0.25545	0.183228	0.307627	0.203792	0.274711	0.336975
indisulam	0.451981	0.458747	0.43741	0.458896	0.452836	0.450882	0.416275	0.440765	0.448553	0.442721	0.462085	0.443077	0.444962	0.456506	0.444724	0.424503	0.453118	0.442559	0.44257	0.441635	0.465116	0.452427	0.445369	0.449645	0.435921	0.39322	0.441717	0.455469	0.459724	0.464268	0.445932	0.412081	0.465755	0.453887	0.441079	0.444337	0.436237	0.440737	0.461021	0.450432	0.448113	0.450108	0.444225	0.456769	0.431058	0.448073	0.431677	0.449622	0.462745
BRD-K02492147	0.495126	0.495186	0.497165	0.496493	0.497918	0.496223	0.49263	0.49601	0.49566	0.497011	0.495191	0.494323	0.496481	0.497809	0.499474	0.494197	0.497828	0.496665	0.497719	0.494805	0.498072	0.499	0.496621	0.496351	0.499169	0.491447	0.495891	0.497446	0.494425	0.49788	0.498136	0.496218	0.496719	0.494382	0.490767	0.496241	0.497051	0.491679	0.49642	0.499754	0.496855	0.493712	0.49536	0.497289	0.499583	0.498946	0.494607	0.496027	0.502827
austocystin D	0.378863	0.405633	0.298057	0.386045	0.372667	0.324499	0.325689	0.309892	0.381599	0.37952	0.322217	0.348258	0.322233	0.379383	0.401903	0.46699	0.401234	0.383448	0.356122	0.342594	0.471149	0.367859	0.282462	0.413623	0.339507	0.330196	0.358481	0.35397	0.328878	0.351211	0.364727	0.317816	0.357588	0.351552	0.280579	0.369118	0.403674	0.358476	0.334404	0.33679	0.4221	0.360019	0.307253	0.332841	0.322818	0.335656	0.315161	0.400016	0.379681
SJ-172550	0.502632	0.504707	0.500485	0.502433	0.50029	0.501047	0.509642	0.503694	0.501919	0.502008	0.501641	0.503609	0.50371	0.502653	0.504276	0.501958	0.50173	0.503435	0.500679	0.500822	0.503329	0.502251	0.501017	0.506914	0.501733	0.508429	0.502286	0.501546	0.504102	0.499646	0.501072	0.507936	0.506765	0.501818	0.509511	0.502799	0.502617	0.507907	0.499888	0.500099	0.503866	0.501838	0.501636	0.500493	0.507465	0.500477	0.5039	0.504215	0.502857
BRD-K09587429	0.494781	0.496926	0.501225	0.502164	0.496572	0.497511	0.497522	0.498302	0.49884	0.493556	0.49751	0.499766	0.49962	0.492512	0.502734	0.494154	0.499449	0.497106	0.496978	0.49431	0.504344	0.499783	0.496801	0.499204	0.502997	0.495546	0.495519	0.5051	0.496034	0.494538	0.5007	0.499508	0.500073	0.498231	0.494304	0.495771	0.498812	0.499145	0.499685	0.501812	0.505805	0.493792	0.496301	0.501274	0.499202	0.498496	0.497221	0.49998	0.504187
pandacostat	0.48458	0.483173	0.486478	0.4834	0.486061	0.486286	0.478314	0.481974	0.486616	0.484474	0.486616	0.484127	0.486161	0.485397	0.484635	0.481268	0.489884	0.485898	0.485087	0.485083	0.481799	0.490825	0.486253	0.479833	0.485023	0.486861	0.484238	0.484804	0.483659	0.484445	0.485686	0.481915	0.486036	0.486687	0.485932	0.483851	0.492505	0.486975	0.484402	0.485724	0.488988	0.485096	0.483959	0.485067	0.486266	0.486393	0.486667	0.485542	0.487545
tipifarnib-P1	0.466239	0.452657	0.444735	0.455684	0.464433	0.457057	0.430686	0.445248	0.465524	0.465707	0.454625	0.443315	0.454877	0.476414	0.460139	0.465465	0.482024	0.469619	0.460812	0.45376	0.462835	0.487999	0.451722	0.453362	0.452214	0.447112	0.461789	0.44824	0.460135	0.463241	0.463974	0.441299	0.459201	0.462234	0.450284	0.456453	0.468318	0.449841	0.451631	0.449807	0.445893	0.459119	0.456848	0.455436	0.462396	0.463673	0.448419	0.448631	0.464404
Compound 23 citrate	0.447692	0.432656	0.452352	0.454355	0.451893	0.455134	0.440249	0.442572	0.453969	0.457019	0.450532	0.448631	0.448756	0.449527	0.455245	0.447663	0.461096	0.454208	0.446844	0.449738	0.456577	0.457721	0.446635	0.451363	0.454076	0.436588	0.454269	0.452206	0.443357	0.455018	0.45206	0.447319	0.453691	0.446141	0.43857	0.450805	0.462585	0.458426	0.452809	0.453101	0.464414	0.453562	0.453244	0.452547	0.437041	0.449789	0.445039	0.450208	0.458155
nakiterpiosin	0.360942	0.359449	0.360812	0.399593	0.377999	0.374644	0.319747	0.369281	0.382967	0.392061	0.378769	0.367528	0.371031	0.405448	0.358244	0.36895	0.379871	0.374825	0.38123	0.400494	0.396848	0.357877	0.358808	0.367387	0.353492	0.335515	0.344804	0.388425	0.359839	0.39375	0.374425	0.312427	0.352905	0.382035	0.332131	0.388859	0.348102	0.328862	0.392487	0.390316	0.362612	0.381974	0.390408	0.396097	0.335625	0.403992	0.364402	0.363754	0.348299
CCT036477	0.491621	0.473657	0.476101	0.472855	0.478713	0.478359	0.459572	0.471251	0.488216	0.47874	0.479011	0.468164	0.479676	0.485378	0.488681	0.470863	0.497606	0.480012	0.4825	0.471322	0.487002	0.506961	0.478999	0.491314	0.48297	0.4701	0.469453	0.482135	0.477962	0.477686	0.476047	0.467313	0.488244	0.476497	0.470368	0.474502	0.489069	0.511588	0.480159	0.478087	0.489455	0.475113	0.477795	0.478321	0.49818	0.484727	0.463991	0.475109	0.513066
tamatinib	0.447074	0.462108	0.447237	0.45689	0.441945	0.447591	0.454578	0.459748	0.447845	0.436852	0.444232	0.454729	0.463738	0.4495	0.461004	0.44995	0.439482	0.439652	0.439069	0.441409	0.469666	0.448634	0.452129	0.451806	0.457893	0.465419	0.448884	0.458725	0.453799	0.440949	0.453773	0.459047	0.476568	0.454099	0.459268	0.449157	0.430969	0.464312	0.449363	0.443487	0.48357	0.434032	0.444044	0.450524	0.457016	0.451299	0.44631	0.442452	0.461099
YM-155	0.322361	0.372778	0.308504	0.329937	0.329935	0.312102	0.225179	0.344824	0.331838	0.326166	0.346712	0.30882	0.319191	0.343481	0.333121	0.337904	0.337828	0.298585	0.339985	0.359774	0.360027	0.354143	0.344293	0.25702	0.30605	0.326959	0.28942	0.340057	0.331942	0.322589	0.322994	0.320983	0.296416	0.331543	0.350434	0.315433	0.301019	0.297055	0.358041	0.315303	0.329858	0.31842	0.339416	0.324411	0.346053	0.330481	0.337503	0.314609	0.30071
BMS-754807	0.408803	0.372412	0.398426	0.427877	0.400695	0.385252	0.370732	0.406055	0.39568	0.412878	0.393591	0.395695	0.429181	0.39068	0.411532	0.362921	0.391884	0.391081	0.390107	0.384179	0.400588	0.417395	0.385312	0.422483	0.386126	0.381543	0.379056	0.421598	0.376771	0.396772	0.404236	0.359462	0.404712	0.395186	0.388058	0.39773	0.379661	0.382499	0.411978	0.41428	0.448554	0.38354	0.390497	0.401625	0.370752	0.395595	0.386375	0.372584	0.40889
BIBR-1532	0.464804	0.456371	0.462722	0.463127	0.469777	0.463008	0.445187	0.462779	0.472003	0.471416	0.461495	0.464643	0.464006	0.476525	0.463704	0.463302	0.469938	0.471191	0.466336	0.467024	0.462489	0.472829	0.465218	0.464516	0.459567	0.446677	0.462222	0.458748	0.461493	0.473486	0.464706	0.451393	0.4545	0.466577	0.446372	0.468079	0.469361	0.453946	0.465594	0.469108	0.459814	0.468444	0.466229	0.467041	0.455691	0.470798	0.455276	0.462807	0.467635
tosedostat	0.396552	0.377742	0.381655	0.38648	0.397296	0.390287	0.378824	0.388816	0.372752	0.383489	0.405947	0.382801	0.382268	0.392853	0.404932	0.39767	0.400058	0.37639	0.395749	0.386054	0.432913	0.410498	0.391114	0.389076	0.396584	0.384638	0.391376	0.399238	0.383772	0.396898	0.402282	0.380931	0.389156	0.37911	0.387628	0.382557	0.395252	0.402246	0.38875	0.391889	0.42355	0.392419	0.392514	0.384223	0.387643	0.389471	0.381783	0.387372	0.4207
neratinib	0.407764	0.392466	0.376193	0.367108	0.375111	0.364239	0.398669	0.362829	0.363734	0.351899	0.381785	0.386616	0.370897	0.365676	0.378992	0.37979	0.379969	0.373482	0.352959	0.359886	0.395796	0.393001	0.331741	0.344193	0.368761	0.432022	0.381942	0.417728	0.369613	0.35029	0.389675	0.397749	0.404135	0.380828	0.397114	0.361617	0.385433	0.398053	0.377161	0.378188	0.46676	0.363881	0.357104	0.405232	0.42842	0.373262	0.403298	0.380214	0.441343
BRD1812	0.425813	0.440874	0.412911	0.429824	0.44039	0.427958	0.387565	0.436789	0.442751	0.451466	0.440671	0.418287	0.431156	0.457694	0.442525	0.431903	0.443506	0.43353	0.43522	0.428648	0.446237	0.456927	0.427057	0.435875	0.441684	0.425811	0.422634	0.430354	0.418196	0.434473	0.430227	0.41761	0.438929	0.431509	0.418136	0.435179	0.441763	0.428267	0.441472	0.42999	0.410846	0.441242	0.453374	0.437119	0.425638	0.442463	0.429231	0.431523	0.430691
BRD8958	0.512902	0.512912	0.512923	0.51291	0.512914	0.512926	0.512902	0.5129	0.512914	0.51292	0.512909	0.512898	0.512913	0.512922	0.512908	0.512915	0.512932	0.51292	0.51291	0.512913	0.512906	0.51294	0.512909	0.512912	0.512911	0.512887	0.512913	0.512904	0.512903	0.51292	0.512922	0.512901	0.512909	0.5129	0.512898	0.512908	0.512926	0.512931	0.512917	0.512916	0.512907	0.512908	0.512912	0.512906	0.512905	0.512898	0.512904	0.512904	0.512923
serdemetan	0.45217	0.458743	0.45159	0.443305	0.448657	0.462764	0.443192	0.445804	0.468156	0.460072	0.449265	0.438482	0.454024	0.468311	0.460912	0.448569	0.462875	0.458191	0.458626	0.443171	0.465045	0.460503	0.453357	0.467439	0.459202	0.44071	0.461433	0.447186	0.44612	0.455678	0.446393	0.456674	0.466882	0.456029	0.439226	0.456966	0.466865	0.469556	0.460598	0.450209	0.421215	0.448452	0.46134	0.455325	0.484935	0.454557	0.442647	0.453628	0.465938
daporinad	0.295428	0.317415	0.370732	0.328934	0.342722	0.381925	0.194624	0.297211	0.364338	0.34952	0.420115	0.334651	0.330107	0.380336	0.295306	0.320738	0.366209	0.31229	0.341954	0.367871	0.37002	0.384829	0.346903	0.250756	0.333447	0.243445	0.330746	0.334643	0.290013	0.363153	0.366651	0.204897	0.289276	0.343465	0.281611	0.307482	0.333759	0.329579	0.394847	0.308883	0.339638	0.362271	0.37006	0.344605	0.248713	0.342632	0.298478	0.279688	0.342336
MK-1775	0.352889	0.367564	0.353316	0.386503	0.35801	0.36151	0.312808	0.373692	0.383071	0.36179	0.374922	0.359037	0.36253	0.375993	0.377621	0.353358	0.362945	0.354995	0.372477	0.361639	0.397951	0.374976	0.358744	0.349789	0.381118	0.351591	0.340422	0.385145	0.353598	0.371355	0.371912	0.342567	0.38722	0.362104	0.334885	0.361226	0.33844	0.362814	0.381275	0.365625	0.364299	0.358838	0.364316	0.374579	0.363443	0.380453	0.346179	0.370673	0.380124
tivozanib	0.45094	0.436698	0.449318	0.439243	0.444487	0.4533	0.429439	0.444381	0.442112	0.442621	0.447424	0.433488	0.447033	0.445139	0.435771	0.442244	0.447706	0.438555	0.439374	0.453218	0.439708	0.448664	0.451071	0.432623	0.441284	0.427584	0.448697	0.44403	0.441685	0.446857	0.444417	0.424745	0.441481	0.448426	0.444444	0.446233	0.44011	0.444043	0.449654	0.443496	0.445135	0.445221	0.450166	0.447891	0.424609	0.447361	0.447309	0.437186	0.442262
Ko-143	0.461123	0.456166	0.465577	0.455923	0.468184	0.461024	0.44897	0.447169	0.453784	0.462464	0.462207	0.453306	0.454409	0.457921	0.459043	0.459851	0.462175	0.460193	0.467323	0.461225	0.45333	0.460824	0.458314	0.450496	0.455376	0.443827	0.463555	0.460398	0.454291	0.463309	0.46428	0.443595	0.452643	0.456345	0.446143	0.456446	0.459632	0.457058	0.460758	0.462332	0.454621	0.467125	0.460423	0.457803	0.449249	0.459958	0.454948	0.458826	0.461756
CR-1-31B	0.220249	0.182807	0.206881	0.201571	0.223556	0.214855	0.127198	0.200234	0.210452	0.227479	0.220831	0.186928	0.194619	0.241	0.201588	0.219841	0.200295	0.198245	0.232932	0.222302	0.231915	0.219395	0.204503	0.188136	0.197863	0.162734	0.19391	0.210948	0.1772	0.240617	0.248809	0.134028	0.169057	0.200304	0.157641	0.208	0.185331	0.172466	0.246637	0.2043	0.190808	0.219146	0.228369	0.227164	0.172323	0.233491	0.179731	0.180523	0.199997
BRD-K26531177	0.398431	0.385012	0.386983	0.391706	0.394198	0.389587	0.377599	0.377431	0.389411	0.392238	0.394209	0.387327	0.390175	0.396787	0.39693	0.388964	0.404647	0.39062	0.394392	0.387385	0.397775	0.411055	0.390008	0.392094	0.392938	0.380532	0.384232	0.399663	0.388069	0.39164	0.392927	0.385545	0.399882	0.385162	0.382992	0.389568	0.39917	0.404019	0.389359	0.391409	0.393531	0.389634	0.392968	0.386915	0.402721	0.388412	0.38235	0.385378	0.408676
BRD-K71781559	0.482031	0.480675	0.478903	0.485896	0.484046	0.482312	0.47822	0.482469	0.482629	0.48273	0.484436	0.479568	0.478652	0.487732	0.481906	0.487194	0.477596	0.482744	0.484358	0.481785	0.478394	0.476555	0.483097	0.479935	0.47979	0.477249	0.48762	0.481038	0.479389	0.48798	0.483355	0.476067	0.473246	0.482637	0.475417	0.485891	0.478801	0.469672	0.482522	0.480543	0.471782	0.484697	0.484335	0.480739	0.474277	0.485819	0.477426	0.481204	0.482618
BRD-K04800985	0.496995	0.497511	0.504378	0.492093	0.495198	0.500663	0.499927	0.499792	0.49959	0.490928	0.496484	0.492401	0.493691	0.490023	0.491149	0.493519	0.500967	0.495707	0.498477	0.495998	0.490296	0.503953	0.496821	0.487181	0.498339	0.502372	0.498137	0.498633	0.497945	0.492955	0.498933	0.497575	0.497183	0.496003	0.502411	0.492075	0.497117	0.499386	0.495845	0.499925	0.497873	0.486639	0.49663	0.495415	0.498418	0.48971	0.501807	0.494897	0.499457
BRD-K19103580	0.484258	0.484825	0.484148	0.485417	0.482663	0.478582	0.479228	0.470749	0.480252	0.47989	0.475669	0.480384	0.480477	0.477897	0.485716	0.485255	0.491716	0.48141	0.480307	0.48248	0.482148	0.489277	0.479159	0.47607	0.480383	0.469527	0.485942	0.478987	0.482503	0.485664	0.488448	0.482385	0.488708	0.48088	0.476344	0.478672	0.487421	0.486987	0.479368	0.48711	0.483133	0.483839	0.478065	0.481513	0.482184	0.483233	0.481296	0.485816	0.492774
BRD-K64610608	0.509802	0.510097	0.510475	0.509427	0.510058	0.510476	0.510213	0.509524	0.510327	0.509624	0.51047	0.509339	0.509701	0.509861	0.509228	0.509928	0.510144	0.51008	0.510273	0.51018	0.508889	0.509092	0.510263	0.508885	0.509575	0.510761	0.510406	0.509794	0.509838	0.509479	0.509868	0.509982	0.509252	0.50995	0.510637	0.509577	0.510279	0.510003	0.509645	0.509731	0.509559	0.509868	0.510116	0.509585	0.509797	0.509593	0.510533	0.509841	0.509256
BRD-K02251932	0.482145	0.475317	0.4811	0.480531	0.482754	0.481786	0.477558	0.476864	0.480794	0.479521	0.480785	0.47845	0.48092	0.480496	0.480965	0.480841	0.484988	0.480894	0.481823	0.481641	0.481068	0.485378	0.482081	0.478199	0.480774	0.475304	0.482752	0.48169	0.479842	0.484671	0.482038	0.478895	0.478948	0.481391	0.477587	0.480628	0.483653	0.477862	0.481678	0.484597	0.486928	0.480774	0.481652	0.48232	0.477979	0.479559	0.480423	0.479864	0.485445
BRD-K55116708	0.451591	0.451868	0.456022	0.445872	0.451473	0.450804	0.440264	0.446428	0.44093	0.446461	0.450518	0.445322	0.450985	0.449696	0.450274	0.444332	0.449556	0.446548	0.448525	0.448307	0.456611	0.456501	0.444987	0.447632	0.448024	0.447054	0.445595	0.453056	0.445591	0.450024	0.454962	0.446659	0.454396	0.442038	0.448629	0.446644	0.448732	0.458416	0.45314	0.455221	0.460725	0.448296	0.44758	0.449164	0.451988	0.44677	0.448973	0.445444	0.464732
NSC23766	0.447217	0.430555	0.442185	0.432454	0.434297	0.449642	0.418269	0.44034	0.440145	0.41923	0.441859	0.424768	0.439497	0.436751	0.425585	0.4329	0.43594	0.419898	0.445526	0.435592	0.453564	0.430045	0.436391	0.422989	0.429276	0.431161	0.435242	0.440697	0.429153	0.435288	0.444615	0.43071	0.426226	0.428899	0.435824	0.436859	0.423075	0.434748	0.45634	0.43591	0.439584	0.441238	0.442377	0.431784	0.438185	0.433842	0.433064	0.416561	0.445199
pyrazolanthrone	0.467717	0.466263	0.466088	0.466037	0.46706	0.466261	0.465639	0.466575	0.466175	0.466507	0.467292	0.466588	0.466551	0.466877	0.465998	0.465418	0.465759	0.466165	0.465969	0.467018	0.466639	0.46537	0.466999	0.465647	0.466063	0.46744	0.466552	0.46709	0.466383	0.466551	0.466119	0.465035	0.466078	0.467385	0.466934	0.466378	0.465846	0.465428	0.466778	0.46688	0.469121	0.466608	0.466727	0.467133	0.466142	0.466511	0.46688	0.4663	0.466574
C6-ceramide	0.484408	0.48517	0.483292	0.483263	0.48603	0.480443	0.485878	0.478036	0.476748	0.483599	0.481811	0.484238	0.480931	0.482269	0.484048	0.488846	0.480995	0.481457	0.486004	0.484025	0.484556	0.483234	0.480671	0.483939	0.480256	0.475008	0.484484	0.483173	0.484076	0.487151	0.487916	0.484258	0.482265	0.479901	0.478819	0.483576	0.483734	0.479389	0.485676	0.488331	0.478085	0.483906	0.481989	0.482957	0.485524	0.480853	0.482443	0.482828	0.48473
topotecan	0.293304	0.310308	0.254069	0.287748	0.310378	0.313556	0.296957	0.346106	0.331174	0.354095	0.354913	0.31009	0.264294	0.374501	0.307611	0.315918	0.311247	0.302581	0.321945	0.29763	0.369079	0.321388	0.306073	0.350846	0.290239	0.226807	0.278057	0.31074	0.258093	0.314361	0.306257	0.199367	0.299224	0.294364	0.226191	0.303322	0.269614	0.337486	0.354663	0.275356	0.25874	0.303228	0.316772	0.315707	0.302402	0.308561	0.253116	0.289828	0.278027
BRD-K16147474	0.495151	0.494367	0.496883	0.494766	0.495909	0.496094	0.495731	0.49294	0.494623	0.494296	0.494608	0.4939	0.495871	0.494864	0.495894	0.494394	0.496662	0.495982	0.495462	0.495052	0.496167	0.496682	0.495121	0.495575	0.495445	0.494118	0.495462	0.49605	0.495152	0.495543	0.496059	0.497003	0.495958	0.494661	0.494812	0.495483	0.496765	0.495298	0.494996	0.498023	0.497331	0.494664	0.49481	0.496246	0.496292	0.495131	0.495734	0.494824	0.498866
BRD-K33199242	0.501347	0.501732	0.495769	0.486809	0.489121	0.495179	0.510254	0.491853	0.494264	0.486928	0.491389	0.486866	0.493855	0.489085	0.49354	0.4926	0.497894	0.489394	0.493748	0.489291	0.496394	0.497876	0.48886	0.495516	0.492372	0.498456	0.494523	0.495818	0.49366	0.492087	0.494234	0.50411	0.500631	0.491357	0.500233	0.488857	0.496006	0.510563	0.488566	0.495443	0.493013	0.491487	0.4911	0.492012	0.505373	0.489323	0.496299	0.493123	0.506922
BRD-K52037352	0.4911	0.488045	0.491178	0.491404	0.490458	0.490385	0.491197	0.48863	0.489981	0.490058	0.49063	0.489852	0.489201	0.487671	0.49288	0.490867	0.492968	0.49038	0.489794	0.489385	0.492394	0.493015	0.488195	0.490511	0.49278	0.485273	0.490672	0.492799	0.488843	0.4903	0.492167	0.490158	0.491479	0.489055	0.486372	0.489686	0.492558	0.490644	0.49099	0.492074	0.491634	0.489708	0.489037	0.491344	0.490273	0.489774	0.489167	0.491766	0.494505
N9-isopropylolomoucine	0.445248	0.416745	0.373188	0.444979	0.44219	0.426029	0.431807	0.397923	0.425373	0.430943	0.433404	0.414173	0.422728	0.433	0.456588	0.43411	0.446892	0.45621	0.445287	0.394018	0.487752	0.420215	0.430858	0.435991	0.392518	0.417046	0.450285	0.440217	0.437946	0.418663	0.435131	0.393546	0.416878	0.433933	0.398991	0.433861	0.395007	0.447854	0.433516	0.40479	0.468866	0.460006	0.450628	0.411832	0.473124	0.444138	0.394138	0.436022	0.464591
BRD-K37390332	0.501403	0.501302	0.499548	0.501333	0.500106	0.499892	0.500995	0.500293	0.501018	0.499855	0.49863	0.50032	0.502154	0.502004	0.501844	0.50213	0.499972	0.500302	0.50085	0.499487	0.502996	0.502337	0.50135	0.503316	0.499792	0.497786	0.500443	0.50051	0.50112	0.50187	0.500289	0.501785	0.501868	0.499127	0.498	0.502133	0.499843	0.501557	0.500177	0.501149	0.498272	0.500105	0.501267	0.49979	0.501545	0.500973	0.497541	0.499522	0.504552
tandutinib	0.45116	0.44003	0.431575	0.443823	0.442725	0.44469	0.450417	0.459096	0.460192	0.466395	0.445824	0.429922	0.432019	0.456053	0.453047	0.468195	0.460208	0.43942	0.458106	0.449053	0.439879	0.454279	0.457127	0.443034	0.448122	0.431382	0.446519	0.425585	0.43624	0.451166	0.444303	0.426799	0.431468	0.448431	0.417371	0.440042	0.450503	0.465791	0.445734	0.42771	0.431814	0.448682	0.450712	0.448655	0.436354	0.453971	0.430313	0.444475	0.45065
importazole	0.443434	0.435451	0.439028	0.434991	0.441895	0.437602	0.434191	0.432749	0.436326	0.436933	0.43875	0.433786	0.434873	0.438057	0.436508	0.441421	0.443244	0.438586	0.438762	0.440346	0.439835	0.445361	0.436683	0.432582	0.434723	0.434318	0.440799	0.438379	0.436519	0.443316	0.440978	0.434508	0.432089	0.436752	0.435444	0.436398	0.442087	0.437437	0.438918	0.442231	0.436548	0.438751	0.438539	0.438665	0.438531	0.435393	0.438752	0.432356	0.44299
HLI 373	0.46575	0.463644	0.469203	0.465083	0.463717	0.470507	0.458524	0.461098	0.469882	0.462309	0.463783	0.462868	0.465344	0.461853	0.468292	0.466247	0.467867	0.462077	0.466693	0.46175	0.470977	0.465911	0.463281	0.458259	0.469853	0.457776	0.463507	0.469333	0.455401	0.461798	0.465903	0.458427	0.467116	0.465962	0.454124	0.463584	0.465625	0.475131	0.46681	0.460479	0.4682	0.461751	0.4626	0.462802	0.462429	0.463992	0.457927	0.46364	0.471145
etoposide	0.416551	0.443251	0.39558	0.430152	0.40752	0.416869	0.394262	0.426491	0.426859	0.450487	0.428902	0.425413	0.407621	0.476901	0.427235	0.431039	0.411278	0.421738	0.433634	0.412603	0.464041	0.421772	0.420838	0.442813	0.40539	0.382604	0.393118	0.418859	0.398295	0.428691	0.422327	0.38673	0.413602	0.404162	0.374935	0.42356	0.405823	0.404653	0.448792	0.404447	0.399532	0.423301	0.426391	0.422993	0.411702	0.443534	0.386461	0.404321	0.418094
PRIMA-1	0.435144	0.429242	0.438848	0.435685	0.437655	0.441665	0.422487	0.428862	0.438541	0.435803	0.436772	0.431445	0.437656	0.43834	0.434972	0.433325	0.445269	0.437978	0.437796	0.436501	0.433737	0.445715	0.43726	0.432866	0.436249	0.422023	0.434981	0.436647	0.431582	0.439812	0.437377	0.425224	0.433251	0.435417	0.428381	0.43664	0.440792	0.437513	0.437208	0.438223	0.434512	0.435632	0.438106	0.435751	0.43187	0.436394	0.430741	0.431326	0.440107
tanespimycin	0.392252	0.36378	0.377388	0.350708	0.336247	0.391434	0.379549	0.40096	0.355233	0.328397	0.380673	0.353197	0.30887	0.364701	0.31259	0.406914	0.288872	0.348161	0.36716	0.367169	0.371281	0.318943	0.342984	0.305202	0.304912	0.320905	0.385567	0.344961	0.353945	0.353357	0.356538	0.291195	0.343507	0.377501	0.357147	0.357152	0.309062	0.380647	0.386876	0.31482	0.362331	0.333647	0.371497	0.343952	0.297403	0.323537	0.340782	0.313151	0.296908
cytochalasin B	0.454614	0.450324	0.433704	0.447316	0.426041	0.431336	0.41819	0.428904	0.436003	0.429657	0.430574	0.429339	0.444127	0.431984	0.448813	0.431187	0.448161	0.415	0.441719	0.427106	0.439104	0.445201	0.428672	0.439096	0.432046	0.428715	0.42641	0.455386	0.434814	0.43342	0.437658	0.439777	0.470349	0.429474	0.434299	0.435572	0.433172	0.46595	0.429838	0.435538	0.464541	0.41769	0.421744	0.442544	0.455525	0.445028	0.432721	0.431118	0.492342
NSC95397	0.465716	0.453242	0.468379	0.465267	0.468342	0.470153	0.438169	0.455205	0.46808	0.46221	0.470689	0.454131	0.4634	0.473955	0.467	0.459406	0.474765	0.458571	0.475516	0.460802	0.470436	0.480567	0.465883	0.468682	0.467696	0.442499	0.460022	0.473621	0.456739	0.464892	0.466321	0.455567	0.46761	0.453044	0.4485	0.468042	0.461502	0.47129	0.464607	0.465187	0.466711	0.469475	0.467984	0.45772	0.463245	0.464025	0.450665	0.45813	0.479166
manumycin A	0.472059	0.444305	0.446794	0.460768	0.452488	0.459404	0.415713	0.458113	0.45533	0.450817	0.472858	0.446131	0.449155	0.485097	0.463801	0.458262	0.464556	0.439769	0.461885	0.457552	0.473937	0.481972	0.45309	0.451555	0.453981	0.408705	0.4519	0.460766	0.444213	0.463525	0.464705	0.422178	0.460251	0.444852	0.425637	0.459107	0.443073	0.470767	0.460199	0.443912	0.451655	0.461928	0.465186	0.445575	0.462889	0.459511	0.427119	0.439918	0.474267
mitomycin	0.365684	0.360379	0.374727	0.374077	0.378717	0.379311	0.346777	0.361453	0.37605	0.379269	0.373446	0.367051	0.372682	0.378715	0.368381	0.369383	0.383471	0.379366	0.375297	0.377245	0.362334	0.383964	0.374841	0.366896	0.372191	0.341842	0.371794	0.368806	0.364571	0.383076	0.375317	0.345345	0.363103	0.373675	0.352321	0.374154	0.376657	0.365984	0.376991	0.376018	0.364242	0.37615	0.376236	0.374339	0.354105	0.375866	0.361657	0.368071	0.369849
tacrolimus	0.479762	0.475974	0.477775	0.479127	0.478988	0.478965	0.471051	0.474016	0.479966	0.478516	0.477441	0.477865	0.48123	0.482104	0.47708	0.480204	0.481082	0.479418	0.479742	0.479019	0.474194	0.479642	0.474289	0.482856	0.475982	0.471555	0.478519	0.478602	0.477912	0.481803	0.481568	0.469666	0.478714	0.479079	0.475688	0.479883	0.47698	0.48139	0.47527	0.47716	0.478507	0.479026	0.478822	0.477059	0.472286	0.478238	0.472953	0.478492	0.478342
pifithrin-alpha	0.467236	0.466679	0.466182	0.470094	0.469455	0.466883	0.462743	0.467863	0.467687	0.470799	0.468154	0.468913	0.468909	0.468874	0.470889	0.469456	0.467949	0.467321	0.468802	0.470292	0.469677	0.469128	0.468629	0.469619	0.46894	0.461741	0.468018	0.467996	0.46923	0.47195	0.468841	0.464769	0.468249	0.469692	0.463334	0.46915	0.465722	0.466265	0.469561	0.468438	0.465843	0.470104	0.468518	0.46962	0.465305	0.470977	0.465561	0.469143	0.467179
SB-431542	0.480612	0.479269	0.486845	0.478832	0.487013	0.484271	0.480382	0.480358	0.477591	0.494586	0.483862	0.476579	0.477603	0.483691	0.48369	0.477762	0.486675	0.484349	0.481972	0.480074	0.478783	0.489596	0.479136	0.486363	0.487321	0.47447	0.475064	0.4841	0.482515	0.480961	0.481965	0.483997	0.481619	0.482292	0.475509	0.478273	0.489237	0.485791	0.484755	0.491519	0.48289	0.481532	0.478644	0.485597	0.484153	0.483064	0.479813	0.485365	0.493197
SB-225002	0.420245	0.405441	0.415328	0.438622	0.428634	0.418267	0.356642	0.41926	0.440695	0.44285	0.432768	0.41275	0.42246	0.469174	0.420792	0.419496	0.425983	0.417156	0.445561	0.441163	0.426613	0.422288	0.42825	0.421407	0.407437	0.380972	0.403235	0.428987	0.410195	0.445667	0.423757	0.373823	0.396404	0.427517	0.379652	0.433388	0.406006	0.372033	0.450941	0.427917	0.413444	0.427223	0.435467	0.441848	0.376261	0.447427	0.406887	0.411477	0.414657
cerulenin	0.445406	0.411134	0.428786	0.429027	0.430062	0.429957	0.392885	0.419155	0.424791	0.430579	0.444444	0.416959	0.424256	0.429932	0.440793	0.424408	0.453641	0.418206	0.435142	0.424243	0.451685	0.464512	0.427041	0.421978	0.438414	0.412848	0.420194	0.449204	0.423123	0.42602	0.433403	0.404395	0.440579	0.424546	0.41608	0.423344	0.437899	0.440047	0.425103	0.436493	0.42599	0.42357	0.425827	0.425875	0.438206	0.432033	0.419477	0.419184	0.446937
purmorphamine	0.467087	0.459914	0.467146	0.466953	0.472315	0.465861	0.457696	0.460803	0.466396	0.472801	0.468199	0.463282	0.465903	0.470833	0.470629	0.466496	0.47467	0.471615	0.470885	0.469225	0.461162	0.475932	0.465652	0.466941	0.468998	0.450443	0.467578	0.467175	0.464485	0.475961	0.4703	0.456302	0.46327	0.467747	0.453027	0.467678	0.472515	0.466134	0.467496	0.471348	0.462045	0.470388	0.470274	0.470087	0.462869	0.470137	0.460197	0.467571	0.47229
[truncated: 171 more rows]
[truncated: 340 more columns]

## Sheet: TABLE S10
Table S10. The result of drug sensitivity analyisis derived from PRISM.
[truncated: 1,286 more rows]
[truncated: 340 more columns]

[truncated: 1 more sheets: TABLE S11]
